# Supplementary material for: Predicting the cumulative medical load of COVID-19 outbreaks after the peak in daily fatalities
Source: PLoS One. 2021 Apr 1;16(4):e0247272. doi: 10.1371/journal.pone.0247272 (PMC8016333; doi:10.1371/journal.pone.0247272)
Supplement: S1 File — (ZIP) [file pone.0247272.s002.zip]

Archive with 8 entries (7 files):
- PLOS_one_data/
- PLOS_one_data/GSDI_countries.csv
- PLOS_one_data/GSDI_states.csv
- PLOS_one_data/README.txt
- PLOS_one_data/countries_cases.csv
- PLOS_one_data/countries_deaths.csv
- PLOS_one_data/states_cases.csv
- PLOS_one_data/states_deaths.csv
