# Supplementary material for: Predicting the cumulative medical load of COVID-19 outbreaks after the peak in daily fatalities
Source: PLoS One. 2021 Apr 1;16(4):e0247272. doi: 10.1371/journal.pone.0247272 (PMC8016333; doi:10.1371/journal.pone.0247272)
Supplement: S1 File — (ZIP) [file pone.0247272.s002.zip › PLOS_one_data/GSDI_countries.csv]

geoId	region	date	GSDI
CA	Canada	2020-02-17	0.9690476190476189
CA	Canada	2020-02-18	0.9747619047619047
CA	Canada	2020-02-19	0.9761904761904762
CA	Canada	2020-02-20	1.0223809523809524
CA	Canada	2020-02-21	1.026190476190476
CA	Canada	2020-02-22	1.0242857142857142
CA	Canada	2020-02-23	1.012857142857143
CA	Canada	2020-02-24	1.0138095238095237
CA	Canada	2020-02-25	1.0138095238095237
CA	Canada	2020-02-26	1.0142857142857142
CA	Canada	2020-02-27	1.011904761904762
CA	Canada	2020-02-28	1.0104761904761905
CA	Canada	2020-02-29	1.013809523809524
CA	Canada	2020-03-01	1.0242857142857145
CA	Canada	2020-03-02	1.022857142857143
CA	Canada	2020-03-03	1.0204761904761905
CA	Canada	2020-03-04	1.0180952380952382
CA	Canada	2020-03-05	1.0195238095238095
CA	Canada	2020-03-06	1.0157142857142856
CA	Canada	2020-03-07	1.014761904761905
CA	Canada	2020-03-08	1.0142857142857145
CA	Canada	2020-03-09	1.0023809523809524
CA	Canada	2020-03-10	0.9804761904761904
CA	Canada	2020-03-11	0.9542857142857143
CA	Canada	2020-03-12	0.9166666666666667
CA	Canada	2020-03-13	0.8685714285714287
CA	Canada	2020-03-14	0.8100000000000002
CA	Canada	2020-03-15	0.7461904761904762
CA	Canada	2020-03-16	0.6914285714285714
CA	Canada	2020-03-17	0.6442857142857142
CA	Canada	2020-03-18	0.5961904761904763
CA	Canada	2020-03-19	0.5566666666666666
CA	Canada	2020-03-20	0.5276190476190475
CA	Canada	2020-03-21	0.500952380952381
CA	Canada	2020-03-22	0.4771428571428572
CA	Canada	2020-03-23	0.4595238095238095
CA	Canada	2020-03-24	0.4419047619047619
CA	Canada	2020-03-25	0.42809523809523803
CA	Canada	2020-03-26	0.41619047619047617
CA	Canada	2020-03-27	0.4109523809523809
CA	Canada	2020-03-28	0.40904761904761905
CA	Canada	2020-03-29	0.4076190476190476
CA	Canada	2020-03-30	0.4057142857142857
CA	Canada	2020-03-31	0.4066666666666667
CA	Canada	2020-04-01	0.4033333333333333
CA	Canada	2020-04-02	0.4057142857142857
CA	Canada	2020-04-03	0.4047619047619047
CA	Canada	2020-04-04	0.4057142857142857
CA	Canada	2020-04-05	0.41047619047619044
CA	Canada	2020-04-06	0.3895238095238095
CA	Canada	2020-04-07	0.38999999999999996
CA	Canada	2020-04-08	0.3823809523809523
CA	Canada	2020-04-09	0.37333333333333335
CA	Canada	2020-04-10	0.3747619047619048
CA	Canada	2020-04-11	0.3752380952380952
CA	Canada	2020-04-12	0.3738095238095238
CA	Canada	2020-04-13	0.3971428571428572
CA	Canada	2020-04-14	0.4033333333333333
CA	Canada	2020-04-15	0.41571428571428576
CA	Canada	2020-04-16	0.4295238095238095
CA	Canada	2020-04-17	0.4304761904761904
CA	Canada	2020-04-18	0.43190476190476185
CA	Canada	2020-04-19	0.43380952380952376
CA	Canada	2020-04-20	0.4361904761904762
CA	Canada	2020-04-21	0.43952380952380954
CA	Canada	2020-04-22	0.4423809523809524
CA	Canada	2020-04-23	0.44428571428571434
CA	Canada	2020-04-24	0.4485714285714285
CA	Canada	2020-04-25	0.45238095238095244
CA	Canada	2020-04-26	0.45428571428571424
CA	Canada	2020-04-27	0.4595238095238095
CA	Canada	2020-04-28	0.4628571428571428
CA	Canada	2020-04-29	0.4723809523809524
CA	Canada	2020-04-30	0.4747619047619048
CA	Canada	2020-05-01	0.47904761904761906
CA	Canada	2020-05-02	0.4847619047619048
CA	Canada	2020-05-03	0.4900000000000001
CA	Canada	2020-05-04	0.4914285714285715
CA	Canada	2020-05-05	0.49428571428571433
CA	Canada	2020-05-06	0.4995238095238096
CA	Canada	2020-05-07	0.501904761904762
CA	Canada	2020-05-08	0.5042857142857143
CA	Canada	2020-05-09	0.508095238095238
CA	Canada	2020-05-10	0.5123809523809524
CA	Canada	2020-05-11	0.5161904761904762
CA	Canada	2020-05-12	0.5228571428571429
CA	Canada	2020-05-13	0.5266666666666667
CA	Canada	2020-05-14	0.5071428571428572
CA	Canada	2020-05-15	0.5147619047619048
CA	Canada	2020-05-16	0.5223809523809525
CA	Canada	2020-05-17	0.5295238095238096
CA	Canada	2020-05-18	0.5380952380952381
CA	Canada	2020-05-19	0.5480952380952381
CA	Canada	2020-05-20	0.5599999999999999
CA	Canada	2020-05-21	0.5919047619047619
CA	Canada	2020-05-22	0.5961904761904762
CA	Canada	2020-05-23	0.5995238095238096
CA	Canada	2020-05-24	0.602857142857143
CA	Canada	2020-05-25	0.6052380952380952
CA	Canada	2020-05-26	0.6095238095238095
CA	Canada	2020-05-27	0.6142857142857144
CA	Canada	2020-05-28	0.62
CA	Canada	2020-05-29	0.6223809523809524
CA	Canada	2020-05-30	0.6233333333333334
CA	Canada	2020-05-31	0.6276190476190476
CA	Canada	2020-06-01	0.6314285714285715
CA	Canada	2020-06-02	0.6338095238095238
CA	Canada	2020-06-03	0.6380952380952382
CA	Canada	2020-06-04	0.6395238095238095
CA	Canada	2020-06-05	0.6423809523809524
CA	Canada	2020-06-06	0.6457142857142858
CA	Canada	2020-06-07	0.6485714285714286
CA	Canada	2020-06-08	0.6519047619047619
CA	Canada	2020-06-09	0.6580952380952382
CA	Canada	2020-06-10	0.6633333333333333
CA	Canada	2020-06-11	0.6661904761904761
CA	Canada	2020-06-12	0.6719047619047619
CA	Canada	2020-06-13	0.6757142857142858
CA	Canada	2020-06-14	0.6795238095238095
CA	Canada	2020-06-15	0.6833333333333333
CA	Canada	2020-06-16	0.6866666666666665
CA	Canada	2020-06-17	0.6923809523809524
CA	Canada	2020-06-18	0.6938095238095239
CA	Canada	2020-06-19	0.692857142857143
CA	Canada	2020-06-20	0.6861904761904761
CA	Canada	2020-06-21	0.6895238095238094
CA	Canada	2020-06-22	0.6919047619047618
CA	Canada	2020-06-23	0.6928571428571428
CA	Canada	2020-06-24	0.6933333333333334
CA	Canada	2020-06-25	0.6971428571428572
CA	Canada	2020-06-26	0.7066666666666667
CA	Canada	2020-06-27	0.6900000000000001
CA	Canada	2020-06-28	0.689047619047619
CA	Canada	2020-06-29	0.6861904761904762
CA	Canada	2020-06-30	0.687142857142857
CA	Canada	2020-07-01	0.689047619047619
CA	Canada	2020-07-02	0.6895238095238094
CA	Canada	2020-07-03	0.6833333333333333
CA	Canada	2020-07-04	0.7104761904761905
CA	Canada	2020-07-05	0.7119047619047618
CA	Canada	2020-07-06	0.7142857142857143
CA	Canada	2020-07-07	0.7114285714285715
CA	Canada	2020-07-08	0.7119047619047618
CA	Canada	2020-07-09	0.7109523809523809
CA	Canada	2020-07-10	0.7119047619047618
CA	Canada	2020-07-11	0.7138095238095238
CA	Canada	2020-07-12	0.7128571428571429
CA	Canada	2020-07-13	0.7142857142857143
CA	Canada	2020-07-14	0.7195238095238095
CA	Canada	2020-07-15	0.7157142857142859
CA	Canada	2020-07-16	0.7171428571428572
CA	Canada	2020-07-17	0.7166666666666667
CA	Canada	2020-07-18	0.7138095238095238
CA	Canada	2020-07-19	0.7142857142857143
CA	Canada	2020-07-20	0.7128571428571429
CA	Canada	2020-07-21	0.7128571428571429
CA	Canada	2020-07-22	0.7161904761904763
CA	Canada	2020-07-23	0.7128571428571429
CA	Canada	2020-07-24	0.7123809523809524
CA	Canada	2020-07-25	0.7142857142857143
CA	Canada	2020-07-26	0.7152380952380952
CA	Canada	2020-07-27	0.7176190476190476
CA	Canada	2020-07-28	0.7171428571428572
CA	Canada	2020-07-29	0.7119047619047619
CA	Canada	2020-07-30	0.6952380952380952
CA	Canada	2020-07-31	0.6933333333333332
CA	Canada	2020-08-01	0.6957142857142856
CA	Canada	2020-08-02	0.6961904761904762
CA	Canada	2020-08-03	0.6947619047619049
CA	Canada	2020-08-04	0.6961904761904762
CA	Canada	2020-08-05	0.7023809523809524
CA	Canada	2020-08-06	0.7219047619047618
CA	Canada	2020-08-07	0.7242857142857143
CA	Canada	2020-08-08	0.7233333333333334
CA	Canada	2020-08-09	0.7238095238095238
DE	Germany	2020-02-17	1.0123809523809526
DE	Germany	2020-02-18	1.0071428571428571
DE	Germany	2020-02-19	1.000952380952381
DE	Germany	2020-02-20	0.9895238095238094
DE	Germany	2020-02-21	0.9795238095238095
DE	Germany	2020-02-22	0.9719047619047618
DE	Germany	2020-02-23	0.9647619047619047
DE	Germany	2020-02-24	0.9661904761904762
DE	Germany	2020-02-25	0.9633333333333333
DE	Germany	2020-02-26	0.9699999999999999
DE	Germany	2020-02-27	0.9814285714285713
DE	Germany	2020-02-28	0.9890476190476191
DE	Germany	2020-02-29	0.9952380952380951
DE	Germany	2020-03-01	0.9976190476190475
DE	Germany	2020-03-02	0.9942857142857141
DE	Germany	2020-03-03	0.9942857142857143
DE	Germany	2020-03-04	0.9952380952380953
DE	Germany	2020-03-05	0.9914285714285713
DE	Germany	2020-03-06	0.9852380952380952
DE	Germany	2020-03-07	0.9819047619047618
DE	Germany	2020-03-08	0.9776190476190474
DE	Germany	2020-03-09	0.9695238095238096
DE	Germany	2020-03-10	0.9514285714285713
DE	Germany	2020-03-11	0.9285714285714286
DE	Germany	2020-03-12	0.908095238095238
DE	Germany	2020-03-13	0.877142857142857
DE	Germany	2020-03-14	0.8323809523809523
DE	Germany	2020-03-15	0.781904761904762
DE	Germany	2020-03-16	0.7295238095238095
DE	Germany	2020-03-17	0.6723809523809523
DE	Germany	2020-03-18	0.6104761904761905
DE	Germany	2020-03-19	0.560952380952381
DE	Germany	2020-03-20	0.5242857142857142
DE	Germany	2020-03-21	0.4985714285714286
DE	Germany	2020-03-22	0.48142857142857143
DE	Germany	2020-03-23	0.4714285714285714
DE	Germany	2020-03-24	0.4747619047619048
DE	Germany	2020-03-25	0.4647619047619047
DE	Germany	2020-03-26	0.4652380952380953
DE	Germany	2020-03-27	0.4695238095238095
DE	Germany	2020-03-28	0.4738095238095238
DE	Germany	2020-03-29	0.4780952380952382
DE	Germany	2020-03-30	0.47857142857142854
DE	Germany	2020-03-31	0.48142857142857143
DE	Germany	2020-04-01	0.5047619047619047
DE	Germany	2020-04-02	0.5128571428571428
DE	Germany	2020-04-03	0.5176190476190476
DE	Germany	2020-04-04	0.5233333333333333
DE	Germany	2020-04-05	0.5304761904761905
DE	Germany	2020-04-06	0.49380952380952386
DE	Germany	2020-04-07	0.5
DE	Germany	2020-04-08	0.4995238095238096
DE	Germany	2020-04-09	0.4490476190476191
DE	Germany	2020-04-10	0.4476190476190475
DE	Germany	2020-04-11	0.4466666666666666
DE	Germany	2020-04-12	0.4428571428571429
DE	Germany	2020-04-13	0.4847619047619048
DE	Germany	2020-04-14	0.4847619047619048
DE	Germany	2020-04-15	0.49000000000000005
DE	Germany	2020-04-16	0.5461904761904762
DE	Germany	2020-04-17	0.5538095238095239
DE	Germany	2020-04-18	0.5604761904761906
DE	Germany	2020-04-19	0.5700000000000001
DE	Germany	2020-04-20	0.5771428571428573
DE	Germany	2020-04-21	0.5847619047619048
DE	Germany	2020-04-22	0.5923809523809523
DE	Germany	2020-04-23	0.5957142857142858
DE	Germany	2020-04-24	0.5966666666666667
DE	Germany	2020-04-25	0.5976190476190476
DE	Germany	2020-04-26	0.6057142857142856
DE	Germany	2020-04-27	0.5576190476190476
DE	Germany	2020-04-28	0.5619047619047619
DE	Germany	2020-04-29	0.5604761904761906
DE	Germany	2020-04-30	0.5685714285714286
DE	Germany	2020-05-01	0.5790476190476189
DE	Germany	2020-05-02	0.5914285714285714
DE	Germany	2020-05-03	0.5966666666666666
DE	Germany	2020-05-04	0.658095238095238
DE	Germany	2020-05-05	0.6733333333333335
DE	Germany	2020-05-06	0.6857142857142858
DE	Germany	2020-05-07	0.6842857142857142
DE	Germany	2020-05-08	0.689047619047619
DE	Germany	2020-05-09	0.6904761904761906
DE	Germany	2020-05-10	0.6933333333333334
DE	Germany	2020-05-11	0.7000000000000001
DE	Germany	2020-05-12	0.7038095238095238
DE	Germany	2020-05-13	0.7152380952380952
DE	Germany	2020-05-14	0.7304761904761905
DE	Germany	2020-05-15	0.74
DE	Germany	2020-05-16	0.7571428571428572
DE	Germany	2020-05-17	0.7133333333333333
DE	Germany	2020-05-18	0.7038095238095237
DE	Germany	2020-05-19	0.6990476190476189
DE	Germany	2020-05-20	0.6919047619047618
DE	Germany	2020-05-21	0.6904761904761905
DE	Germany	2020-05-22	0.6919047619047619
DE	Germany	2020-05-23	0.6880952380952381
DE	Germany	2020-05-24	0.7428571428571429
DE	Germany	2020-05-25	0.7642857142857142
DE	Germany	2020-05-26	0.7847619047619047
DE	Germany	2020-05-27	0.8099999999999999
DE	Germany	2020-05-28	0.7657142857142858
DE	Germany	2020-05-29	0.7728571428571429
DE	Germany	2020-05-30	0.7752380952380953
DE	Germany	2020-05-31	0.7704761904761904
DE	Germany	2020-06-01	0.7642857142857142
DE	Germany	2020-06-02	0.758095238095238
DE	Germany	2020-06-03	0.7433333333333333
DE	Germany	2020-06-04	0.7947619047619048
DE	Germany	2020-06-05	0.7899999999999999
DE	Germany	2020-06-06	0.7928571428571428
DE	Germany	2020-06-07	0.7652380952380952
DE	Germany	2020-06-08	0.769047619047619
DE	Germany	2020-06-09	0.7714285714285714
DE	Germany	2020-06-10	0.7719047619047619
DE	Germany	2020-06-11	0.7728571428571429
DE	Germany	2020-06-12	0.7776190476190477
DE	Germany	2020-06-13	0.7780952380952382
DE	Germany	2020-06-14	0.8152380952380953
DE	Germany	2020-06-15	0.8204761904761905
DE	Germany	2020-06-16	0.8261904761904763
DE	Germany	2020-06-17	0.85
DE	Germany	2020-06-18	0.8533333333333333
DE	Germany	2020-06-19	0.8566666666666666
DE	Germany	2020-06-20	0.8604761904761905
DE	Germany	2020-06-21	0.8619047619047621
DE	Germany	2020-06-22	0.8623809523809525
DE	Germany	2020-06-23	0.86
DE	Germany	2020-06-24	0.8495238095238095
DE	Germany	2020-06-25	0.8504761904761905
DE	Germany	2020-06-26	0.8528571428571429
DE	Germany	2020-06-27	0.8528571428571429
DE	Germany	2020-06-28	0.8547619047619046
DE	Germany	2020-06-29	0.8595238095238094
DE	Germany	2020-06-30	0.8647619047619048
DE	Germany	2020-07-01	0.8704761904761904
DE	Germany	2020-07-02	0.8695238095238095
DE	Germany	2020-07-03	0.8671428571428571
DE	Germany	2020-07-04	0.8638095238095238
DE	Germany	2020-07-05	0.8604761904761905
DE	Germany	2020-07-06	0.8547619047619047
DE	Germany	2020-07-07	0.8557142857142858
DE	Germany	2020-07-08	0.8666666666666668
DE	Germany	2020-07-09	0.8685714285714285
DE	Germany	2020-07-10	0.8671428571428571
DE	Germany	2020-07-11	0.8676190476190476
DE	Germany	2020-07-12	0.8671428571428572
DE	Germany	2020-07-13	0.8695238095238095
DE	Germany	2020-07-14	0.8709523809523809
DE	Germany	2020-07-15	0.8709523809523809
DE	Germany	2020-07-16	0.8676190476190476
DE	Germany	2020-07-17	0.8671428571428572
DE	Germany	2020-07-18	0.8690476190476192
DE	Germany	2020-07-19	0.8714285714285716
DE	Germany	2020-07-20	0.869047619047619
DE	Germany	2020-07-21	0.8661904761904762
DE	Germany	2020-07-22	0.8547619047619047
DE	Germany	2020-07-23	0.8542857142857143
DE	Germany	2020-07-24	0.8523809523809524
DE	Germany	2020-07-25	0.8523809523809526
DE	Germany	2020-07-26	0.8523809523809524
DE	Germany	2020-07-27	0.8523809523809524
DE	Germany	2020-07-28	0.850952380952381
DE	Germany	2020-07-29	0.852857142857143
DE	Germany	2020-07-30	0.8547619047619047
DE	Germany	2020-07-31	0.8576190476190477
DE	Germany	2020-08-01	0.8580952380952381
DE	Germany	2020-08-02	0.8566666666666667
DE	Germany	2020-08-03	0.8538095238095239
DE	Germany	2020-08-04	0.8495238095238095
DE	Germany	2020-08-05	0.8485714285714286
DE	Germany	2020-08-06	0.8452380952380951
DE	Germany	2020-08-07	0.840952380952381
DE	Germany	2020-08-08	0.8376190476190476
DE	Germany	2020-08-09	0.8366666666666667
ES	Spain	2020-02-17	1.023809523809524
ES	Spain	2020-02-18	1.0276190476190477
ES	Spain	2020-02-19	1.033809523809524
ES	Spain	2020-02-20	1.031904761904762
ES	Spain	2020-02-21	1.0271428571428571
ES	Spain	2020-02-22	1.0252380952380953
ES	Spain	2020-02-23	1.0261904761904763
ES	Spain	2020-02-24	1.0171428571428573
ES	Spain	2020-02-25	1.0104761904761905
ES	Spain	2020-02-26	1.0052380952380953
ES	Spain	2020-02-27	1.0
ES	Spain	2020-02-28	1.002857142857143
ES	Spain	2020-02-29	1.0047619047619045
ES	Spain	2020-03-01	1.0
ES	Spain	2020-03-02	1.0033333333333334
ES	Spain	2020-03-03	1.0033333333333334
ES	Spain	2020-03-04	1.0057142857142858
ES	Spain	2020-03-05	1.010952380952381
ES	Spain	2020-03-06	1.0095238095238095
ES	Spain	2020-03-07	0.9995238095238095
ES	Spain	2020-03-08	0.9828571428571429
ES	Spain	2020-03-09	0.9452380952380952
ES	Spain	2020-03-10	0.8709523809523809
ES	Spain	2020-03-11	0.7666666666666667
ES	Spain	2020-03-12	0.6690476190476191
ES	Spain	2020-03-13	0.5671428571428573
ES	Spain	2020-03-14	0.47000000000000003
ES	Spain	2020-03-15	0.37238095238095237
ES	Spain	2020-03-16	0.30047619047619045
ES	Spain	2020-03-17	0.2590476190476189
ES	Spain	2020-03-18	0.23999999999999996
ES	Spain	2020-03-19	0.22666666666666663
ES	Spain	2020-03-20	0.21761904761904763
ES	Spain	2020-03-21	0.20999999999999996
ES	Spain	2020-03-22	0.21095238095238095
ES	Spain	2020-03-23	0.20809523809523808
ES	Spain	2020-03-24	0.2066666666666666
ES	Spain	2020-03-25	0.2066666666666667
ES	Spain	2020-03-26	0.199047619047619
ES	Spain	2020-03-27	0.19095238095238093
ES	Spain	2020-03-28	0.1838095238095238
ES	Spain	2020-03-29	0.17714285714285713
ES	Spain	2020-03-30	0.17333333333333334
ES	Spain	2020-03-31	0.17285714285714288
ES	Spain	2020-04-01	0.1704761904761905
ES	Spain	2020-04-02	0.17190476190476192
ES	Spain	2020-04-03	0.1747619047619048
ES	Spain	2020-04-04	0.1780952380952381
ES	Spain	2020-04-05	0.17142857142857146
ES	Spain	2020-04-06	0.15666666666666668
ES	Spain	2020-04-07	0.15857142857142859
ES	Spain	2020-04-08	0.15904761904761908
ES	Spain	2020-04-09	0.15523809523809526
ES	Spain	2020-04-10	0.16142857142857142
ES	Spain	2020-04-11	0.16476190476190475
ES	Spain	2020-04-12	0.17904761904761907
ES	Spain	2020-04-13	0.19857142857142857
ES	Spain	2020-04-14	0.1995238095238095
ES	Spain	2020-04-15	0.19999999999999998
ES	Spain	2020-04-16	0.20904761904761898
ES	Spain	2020-04-17	0.20904761904761898
ES	Spain	2020-04-18	0.21142857142857135
ES	Spain	2020-04-19	0.21190476190476187
ES	Spain	2020-04-20	0.21428571428571427
ES	Spain	2020-04-21	0.21571428571428572
ES	Spain	2020-04-22	0.22190476190476188
ES	Spain	2020-04-23	0.22619047619047622
ES	Spain	2020-04-24	0.23047619047619047
ES	Spain	2020-04-25	0.23523809523809525
ES	Spain	2020-04-26	0.24238095238095236
ES	Spain	2020-04-27	0.22619047619047614
ES	Spain	2020-04-28	0.24238095238095236
ES	Spain	2020-04-29	0.25999999999999995
ES	Spain	2020-04-30	0.2738095238095238
ES	Spain	2020-05-01	0.2876190476190476
ES	Spain	2020-05-02	0.3004761904761905
ES	Spain	2020-05-03	0.310952380952381
ES	Spain	2020-05-04	0.3428571428571429
ES	Spain	2020-05-05	0.34523809523809523
ES	Spain	2020-05-06	0.34047619047619043
ES	Spain	2020-05-07	0.35
ES	Spain	2020-05-08	0.3557142857142857
ES	Spain	2020-05-09	0.3628571428571428
ES	Spain	2020-05-10	0.3661904761904761
ES	Spain	2020-05-11	0.37
ES	Spain	2020-05-12	0.3795238095238095
ES	Spain	2020-05-13	0.3976190476190476
ES	Spain	2020-05-14	0.4066666666666667
ES	Spain	2020-05-15	0.41904761904761906
ES	Spain	2020-05-16	0.42952380952380953
ES	Spain	2020-05-17	0.44428571428571423
ES	Spain	2020-05-18	0.4595238095238094
ES	Spain	2020-05-19	0.4738095238095238
ES	Spain	2020-05-20	0.48333333333333334
ES	Spain	2020-05-21	0.4947619047619047
ES	Spain	2020-05-22	0.5066666666666667
ES	Spain	2020-05-23	0.5190476190476191
ES	Spain	2020-05-24	0.5328571428571428
ES	Spain	2020-05-25	0.5447619047619047
ES	Spain	2020-05-26	0.5633333333333334
ES	Spain	2020-05-27	0.5771428571428573
ES	Spain	2020-05-28	0.5819047619047619
ES	Spain	2020-05-29	0.5890476190476192
ES	Spain	2020-05-30	0.5947619047619047
ES	Spain	2020-05-31	0.5976190476190476
ES	Spain	2020-06-01	0.6071428571428571
ES	Spain	2020-06-02	0.6142857142857142
ES	Spain	2020-06-03	0.6176190476190476
ES	Spain	2020-06-04	0.6252380952380953
ES	Spain	2020-06-05	0.6290476190476191
ES	Spain	2020-06-06	0.6376190476190476
ES	Spain	2020-06-07	0.6433333333333334
ES	Spain	2020-06-08	0.6466666666666667
ES	Spain	2020-06-09	0.6547619047619048
ES	Spain	2020-06-10	0.6709523809523811
ES	Spain	2020-06-11	0.6771428571428572
ES	Spain	2020-06-12	0.6828571428571429
ES	Spain	2020-06-13	0.6871428571428572
ES	Spain	2020-06-14	0.6957142857142857
ES	Spain	2020-06-15	0.7019047619047619
ES	Spain	2020-06-16	0.7057142857142857
ES	Spain	2020-06-17	0.7114285714285715
ES	Spain	2020-06-18	0.7161904761904764
ES	Spain	2020-06-19	0.7252380952380953
ES	Spain	2020-06-20	0.7138095238095239
ES	Spain	2020-06-21	0.7190476190476192
ES	Spain	2020-06-22	0.722857142857143
ES	Spain	2020-06-23	0.7238095238095238
ES	Spain	2020-06-24	0.7285714285714286
ES	Spain	2020-06-25	0.7323809523809525
ES	Spain	2020-06-26	0.7352380952380952
ES	Spain	2020-06-27	0.7557142857142857
ES	Spain	2020-06-28	0.7604761904761904
ES	Spain	2020-06-29	0.7647619047619046
ES	Spain	2020-06-30	0.7695238095238096
ES	Spain	2020-07-01	0.7742857142857144
ES	Spain	2020-07-02	0.7766666666666667
ES	Spain	2020-07-03	0.7771428571428572
ES	Spain	2020-07-04	0.7785714285714287
ES	Spain	2020-07-05	0.7795238095238096
ES	Spain	2020-07-06	0.779047619047619
ES	Spain	2020-07-07	0.7780952380952381
ES	Spain	2020-07-08	0.7766666666666667
ES	Spain	2020-07-09	0.7776190476190477
ES	Spain	2020-07-10	0.7776190476190477
ES	Spain	2020-07-11	0.7780952380952382
ES	Spain	2020-07-12	0.7766666666666666
ES	Spain	2020-07-13	0.7752380952380952
ES	Spain	2020-07-14	0.7738095238095238
ES	Spain	2020-07-15	0.7728571428571429
ES	Spain	2020-07-16	0.7695238095238095
ES	Spain	2020-07-17	0.7666666666666666
ES	Spain	2020-07-18	0.7642857142857142
ES	Spain	2020-07-19	0.7633333333333334
ES	Spain	2020-07-20	0.761904761904762
ES	Spain	2020-07-21	0.7595238095238095
ES	Spain	2020-07-22	0.7604761904761903
ES	Spain	2020-07-23	0.76
ES	Spain	2020-07-24	0.7590476190476191
ES	Spain	2020-07-25	0.7576190476190476
ES	Spain	2020-07-26	0.7561904761904762
ES	Spain	2020-07-27	0.7538095238095238
ES	Spain	2020-07-28	0.7547619047619047
ES	Spain	2020-07-29	0.7552380952380953
ES	Spain	2020-07-30	0.7557142857142857
ES	Spain	2020-07-31	0.7552380952380952
ES	Spain	2020-08-01	0.7533333333333333
ES	Spain	2020-08-02	0.7509523809523809
ES	Spain	2020-08-03	0.748095238095238
ES	Spain	2020-08-04	0.7461904761904762
ES	Spain	2020-08-05	0.7461904761904762
ES	Spain	2020-08-06	0.7423809523809525
ES	Spain	2020-08-07	0.7361904761904763
ES	Spain	2020-08-08	0.732857142857143
ES	Spain	2020-08-09	0.7300000000000001
FR	France	2020-02-17	0.9657142857142855
FR	France	2020-02-18	0.9633333333333333
FR	France	2020-02-19	0.9666666666666667
FR	France	2020-02-20	0.9700000000000001
FR	France	2020-02-21	0.9685714285714286
FR	France	2020-02-22	0.9685714285714286
FR	France	2020-02-23	0.9666666666666667
FR	France	2020-02-24	0.9666666666666667
FR	France	2020-02-25	0.9614285714285715
FR	France	2020-02-26	0.9542857142857144
FR	France	2020-02-27	0.9533333333333334
FR	France	2020-02-28	0.9566666666666668
FR	France	2020-02-29	0.9600000000000001
FR	France	2020-03-01	0.9628571428571429
FR	France	2020-03-02	0.9671428571428571
FR	France	2020-03-03	0.9695238095238096
FR	France	2020-03-04	0.9661904761904763
FR	France	2020-03-05	0.9680952380952382
FR	France	2020-03-06	0.9666666666666667
FR	France	2020-03-07	0.9685714285714287
FR	France	2020-03-08	0.97
FR	France	2020-03-09	0.9647619047619048
FR	France	2020-03-10	0.9461904761904762
FR	France	2020-03-11	0.9152380952380953
FR	France	2020-03-12	0.8642857142857142
FR	France	2020-03-13	0.7823809523809524
FR	France	2020-03-14	0.68
FR	France	2020-03-15	0.5776190476190476
FR	France	2020-03-16	0.4747619047619048
FR	France	2020-03-17	0.38619047619047614
FR	France	2020-03-18	0.3114285714285714
FR	France	2020-03-19	0.2552380952380952
FR	France	2020-03-20	0.229047619047619
FR	France	2020-03-21	0.22238095238095235
FR	France	2020-03-22	0.2176190476190476
FR	France	2020-03-23	0.21428571428571427
FR	France	2020-03-24	0.2138095238095238
FR	France	2020-03-25	0.21095238095238095
FR	France	2020-03-26	0.2085714285714286
FR	France	2020-03-27	0.20523809523809527
FR	France	2020-03-28	0.20428571428571438
FR	France	2020-03-29	0.20238095238095236
FR	France	2020-03-30	0.20285714285714282
FR	France	2020-03-31	0.20476190476190473
FR	France	2020-04-01	0.20999999999999996
FR	France	2020-04-02	0.21238095238095234
FR	France	2020-04-03	0.2180952380952381
FR	France	2020-04-04	0.22190476190476188
FR	France	2020-04-05	0.22714285714285712
FR	France	2020-04-06	0.2295238095238095
FR	France	2020-04-07	0.23190476190476186
FR	France	2020-04-08	0.23428571428571424
FR	France	2020-04-09	0.21904761904761907
FR	France	2020-04-10	0.22238095238095237
FR	France	2020-04-11	0.2252380952380952
FR	France	2020-04-12	0.2280952380952381
FR	France	2020-04-13	0.23142857142857146
FR	France	2020-04-14	0.23333333333333334
FR	France	2020-04-15	0.23333333333333334
FR	France	2020-04-16	0.25380952380952376
FR	France	2020-04-17	0.2552380952380952
FR	France	2020-04-18	0.2580952380952381
FR	France	2020-04-19	0.26095238095238094
FR	France	2020-04-20	0.2638095238095238
FR	France	2020-04-21	0.2671428571428571
FR	France	2020-04-22	0.27285714285714285
FR	France	2020-04-23	0.27666666666666667
FR	France	2020-04-24	0.2795238095238095
FR	France	2020-04-25	0.2833333333333333
FR	France	2020-04-26	0.28809523809523807
FR	France	2020-04-27	0.2671428571428572
FR	France	2020-04-28	0.27285714285714285
FR	France	2020-04-29	0.2761904761904762
FR	France	2020-04-30	0.2833333333333333
FR	France	2020-05-01	0.2914285714285714
FR	France	2020-05-02	0.29904761904761906
FR	France	2020-05-03	0.3061904761904762
FR	France	2020-05-04	0.31619047619047613
FR	France	2020-05-05	0.32190476190476186
FR	France	2020-05-06	0.3266666666666666
FR	France	2020-05-07	0.35142857142857137
FR	France	2020-05-08	0.379047619047619
FR	France	2020-05-09	0.4023809523809524
FR	France	2020-05-10	0.42571428571428577
FR	France	2020-05-11	0.47333333333333333
FR	France	2020-05-12	0.5071428571428571
FR	France	2020-05-13	0.5419047619047619
FR	France	2020-05-14	0.550952380952381
FR	France	2020-05-15	0.557142857142857
FR	France	2020-05-16	0.5695238095238094
FR	France	2020-05-17	0.547142857142857
FR	France	2020-05-18	0.5447619047619047
FR	France	2020-05-19	0.5457142857142857
FR	France	2020-05-20	0.5542857142857143
FR	France	2020-05-21	0.5585714285714286
FR	France	2020-05-22	0.5642857142857143
FR	France	2020-05-23	0.5666666666666667
FR	France	2020-05-24	0.6019047619047618
FR	France	2020-05-25	0.6171428571428571
FR	France	2020-05-26	0.6333333333333334
FR	France	2020-05-27	0.6447619047619048
FR	France	2020-05-28	0.621904761904762
FR	France	2020-05-29	0.6352380952380952
FR	France	2020-05-30	0.6452380952380953
FR	France	2020-05-31	0.6533333333333333
FR	France	2020-06-01	0.6638095238095237
FR	France	2020-06-02	0.6757142857142856
FR	France	2020-06-03	0.6919047619047619
FR	France	2020-06-04	0.7295238095238095
FR	France	2020-06-05	0.7299999999999999
FR	France	2020-06-06	0.7333333333333334
FR	France	2020-06-07	0.7390476190476191
FR	France	2020-06-08	0.7414285714285714
FR	France	2020-06-09	0.7423809523809524
FR	France	2020-06-10	0.7423809523809524
FR	France	2020-06-11	0.7471428571428572
FR	France	2020-06-12	0.7538095238095239
FR	France	2020-06-13	0.758095238095238
FR	France	2020-06-14	0.7642857142857142
FR	France	2020-06-15	0.7723809523809523
FR	France	2020-06-16	0.7795238095238094
FR	France	2020-06-17	0.7928571428571428
FR	France	2020-06-18	0.7976190476190477
FR	France	2020-06-19	0.801904761904762
FR	France	2020-06-20	0.8066666666666668
FR	France	2020-06-21	0.810952380952381
FR	France	2020-06-22	0.8138095238095239
FR	France	2020-06-23	0.8123809523809525
FR	France	2020-06-24	0.8104761904761906
FR	France	2020-06-25	0.8147619047619047
FR	France	2020-06-26	0.82
FR	France	2020-06-27	0.8242857142857142
FR	France	2020-06-28	0.8304761904761904
FR	France	2020-06-29	0.8371428571428571
FR	France	2020-06-30	0.8428571428571429
FR	France	2020-07-01	0.8457142857142858
FR	France	2020-07-02	0.849047619047619
FR	France	2020-07-03	0.8519047619047619
FR	France	2020-07-04	0.8557142857142858
FR	France	2020-07-05	0.8552380952380954
FR	France	2020-07-06	0.8538095238095238
FR	France	2020-07-07	0.8571428571428571
FR	France	2020-07-08	0.8642857142857142
FR	France	2020-07-09	0.8590476190476191
FR	France	2020-07-10	0.8138095238095239
FR	France	2020-07-11	0.8157142857142857
FR	France	2020-07-12	0.8161904761904761
FR	France	2020-07-13	0.8152380952380954
FR	France	2020-07-14	0.8152380952380953
FR	France	2020-07-15	0.8166666666666667
FR	France	2020-07-16	0.8219047619047617
FR	France	2020-07-17	0.8633333333333333
FR	France	2020-07-18	0.8590476190476192
FR	France	2020-07-19	0.8571428571428573
FR	France	2020-07-20	0.8561904761904763
FR	France	2020-07-21	0.8533333333333333
FR	France	2020-07-22	0.8514285714285714
FR	France	2020-07-23	0.8485714285714286
FR	France	2020-07-24	0.8480952380952381
FR	France	2020-07-25	0.8476190476190476
FR	France	2020-07-26	0.8452380952380952
FR	France	2020-07-27	0.839047619047619
FR	France	2020-07-28	0.8376190476190476
FR	France	2020-07-29	0.839047619047619
FR	France	2020-07-30	0.839047619047619
FR	France	2020-07-31	0.8371428571428572
FR	France	2020-08-01	0.8338095238095237
FR	France	2020-08-02	0.8304761904761905
FR	France	2020-08-03	0.8276190476190477
FR	France	2020-08-04	0.8252380952380953
FR	France	2020-08-05	0.8219047619047618
FR	France	2020-08-06	0.8166666666666667
FR	France	2020-08-07	0.809047619047619
FR	France	2020-08-08	0.800952380952381
FR	France	2020-08-09	0.7966666666666666
IT	Italy	2020-02-17	1.0271428571428571
IT	Italy	2020-02-18	1.0247619047619048
IT	Italy	2020-02-19	1.0185714285714285
IT	Italy	2020-02-20	1.0009523809523808
IT	Italy	2020-02-21	0.9785714285714286
IT	Italy	2020-02-22	0.9538095238095238
IT	Italy	2020-02-23	0.929047619047619
IT	Italy	2020-02-24	0.9071428571428574
IT	Italy	2020-02-25	0.887142857142857
IT	Italy	2020-02-26	0.8623809523809524
IT	Italy	2020-02-27	0.8557142857142858
IT	Italy	2020-02-28	0.8571428571428571
IT	Italy	2020-02-29	0.8638095238095238
IT	Italy	2020-03-01	0.8580952380952381
IT	Italy	2020-03-02	0.8480952380952381
IT	Italy	2020-03-03	0.8371428571428572
IT	Italy	2020-03-04	0.8280952380952381
IT	Italy	2020-03-05	0.8047619047619047
IT	Italy	2020-03-06	0.7623809523809524
IT	Italy	2020-03-07	0.709047619047619
IT	Italy	2020-03-08	0.6480952380952381
IT	Italy	2020-03-09	0.5823809523809524
IT	Italy	2020-03-10	0.5066666666666667
IT	Italy	2020-03-11	0.4323809523809524
IT	Italy	2020-03-12	0.37952380952380954
IT	Italy	2020-03-13	0.3371428571428572
IT	Italy	2020-03-14	0.30333333333333334
IT	Italy	2020-03-15	0.2861904761904762
IT	Italy	2020-03-16	0.27571428571428575
IT	Italy	2020-03-17	0.27
IT	Italy	2020-03-18	0.2604761904761905
IT	Italy	2020-03-19	0.25
IT	Italy	2020-03-20	0.2419047619047619
IT	Italy	2020-03-21	0.23333333333333334
IT	Italy	2020-03-22	0.22428571428571425
IT	Italy	2020-03-23	0.21714285714285714
IT	Italy	2020-03-24	0.21476190476190474
IT	Italy	2020-03-25	0.21523809523809523
IT	Italy	2020-03-26	0.21428571428571425
IT	Italy	2020-03-27	0.21047619047619046
IT	Italy	2020-03-28	0.2085714285714285
IT	Italy	2020-03-29	0.2085714285714285
IT	Italy	2020-03-30	0.20999999999999996
IT	Italy	2020-03-31	0.21095238095238086
IT	Italy	2020-04-01	0.21142857142857135
IT	Italy	2020-04-02	0.21333333333333324
IT	Italy	2020-04-03	0.21952380952380945
IT	Italy	2020-04-04	0.22523809523809518
IT	Italy	2020-04-05	0.23142857142857137
IT	Italy	2020-04-06	0.23476190476190473
IT	Italy	2020-04-07	0.2376190476190476
IT	Italy	2020-04-08	0.23428571428571426
IT	Italy	2020-04-09	0.21047619047619048
IT	Italy	2020-04-10	0.2119047619047619
IT	Italy	2020-04-11	0.21523809523809526
IT	Italy	2020-04-12	0.2190476190476191
IT	Italy	2020-04-13	0.22285714285714292
IT	Italy	2020-04-14	0.22571428571428573
IT	Italy	2020-04-15	0.2323809523809524
IT	Italy	2020-04-16	0.26000000000000006
IT	Italy	2020-04-17	0.2628571428571429
IT	Italy	2020-04-18	0.26476190476190475
IT	Italy	2020-04-19	0.2671428571428572
IT	Italy	2020-04-20	0.271904761904762
IT	Italy	2020-04-21	0.25857142857142856
IT	Italy	2020-04-22	0.26285714285714284
IT	Italy	2020-04-23	0.27142857142857146
IT	Italy	2020-04-24	0.2761904761904762
IT	Italy	2020-04-25	0.2819047619047619
IT	Italy	2020-04-26	0.28857142857142853
IT	Italy	2020-04-27	0.26190476190476186
IT	Italy	2020-04-28	0.2847619047619047
IT	Italy	2020-04-29	0.29238095238095235
IT	Italy	2020-04-30	0.31190476190476196
IT	Italy	2020-05-01	0.33238095238095244
IT	Italy	2020-05-02	0.350952380952381
IT	Italy	2020-05-03	0.3680952380952381
IT	Italy	2020-05-04	0.41619047619047617
IT	Italy	2020-05-05	0.43809523809523815
IT	Italy	2020-05-06	0.4628571428571429
IT	Italy	2020-05-07	0.46190476190476193
IT	Italy	2020-05-08	0.46666666666666673
IT	Italy	2020-05-09	0.4690476190476191
IT	Italy	2020-05-10	0.47333333333333333
IT	Italy	2020-05-11	0.4757142857142857
IT	Italy	2020-05-12	0.47857142857142865
IT	Italy	2020-05-13	0.48714285714285716
IT	Italy	2020-05-14	0.5061904761904762
IT	Italy	2020-05-15	0.5190476190476191
IT	Italy	2020-05-16	0.5357142857142858
IT	Italy	2020-05-17	0.551904761904762
IT	Italy	2020-05-18	0.5700000000000001
IT	Italy	2020-05-19	0.5942857142857143
IT	Italy	2020-05-20	0.62
IT	Italy	2020-05-21	0.6252380952380953
IT	Italy	2020-05-22	0.6333333333333334
IT	Italy	2020-05-23	0.6414285714285713
IT	Italy	2020-05-24	0.6471428571428571
IT	Italy	2020-05-25	0.65
IT	Italy	2020-05-26	0.6552380952380953
IT	Italy	2020-05-27	0.6628571428571429
IT	Italy	2020-05-28	0.67
IT	Italy	2020-05-29	0.650952380952381
IT	Italy	2020-05-30	0.6561904761904762
IT	Italy	2020-05-31	0.6552380952380952
IT	Italy	2020-06-01	0.6619047619047619
IT	Italy	2020-06-02	0.6709523809523809
IT	Italy	2020-06-03	0.6699999999999999
IT	Italy	2020-06-04	0.6690476190476191
IT	Italy	2020-06-05	0.6980952380952381
IT	Italy	2020-06-06	0.7004761904761905
IT	Italy	2020-06-07	0.7100000000000001
IT	Italy	2020-06-08	0.7180952380952382
IT	Italy	2020-06-09	0.7190476190476192
IT	Italy	2020-06-10	0.7338095238095239
IT	Italy	2020-06-11	0.7414285714285714
IT	Italy	2020-06-12	0.7466666666666667
IT	Italy	2020-06-13	0.7528571428571428
IT	Italy	2020-06-14	0.7595238095238095
IT	Italy	2020-06-15	0.7633333333333334
IT	Italy	2020-06-16	0.7728571428571429
IT	Italy	2020-06-17	0.7776190476190477
IT	Italy	2020-06-18	0.781904761904762
IT	Italy	2020-06-19	0.7866666666666667
IT	Italy	2020-06-20	0.790952380952381
IT	Italy	2020-06-21	0.7942857142857144
IT	Italy	2020-06-22	0.7971428571428572
IT	Italy	2020-06-23	0.7961904761904763
IT	Italy	2020-06-24	0.7980952380952381
IT	Italy	2020-06-25	0.7995238095238095
IT	Italy	2020-06-26	0.8019047619047619
IT	Italy	2020-06-27	0.8052380952380952
IT	Italy	2020-06-28	0.8076190476190475
IT	Italy	2020-06-29	0.807142857142857
IT	Italy	2020-06-30	0.8085714285714286
IT	Italy	2020-07-01	0.8109523809523809
IT	Italy	2020-07-02	0.8147619047619047
IT	Italy	2020-07-03	0.817142857142857
IT	Italy	2020-07-04	0.819047619047619
IT	Italy	2020-07-05	0.820952380952381
IT	Italy	2020-07-06	0.8247619047619047
IT	Italy	2020-07-07	0.8247619047619048
IT	Italy	2020-07-08	0.828095238095238
IT	Italy	2020-07-09	0.8304761904761904
IT	Italy	2020-07-10	0.8319047619047618
IT	Italy	2020-07-11	0.8323809523809523
IT	Italy	2020-07-12	0.8347619047619047
IT	Italy	2020-07-13	0.8357142857142856
IT	Italy	2020-07-14	0.8404761904761904
IT	Italy	2020-07-15	0.8438095238095238
IT	Italy	2020-07-16	0.8442857142857143
IT	Italy	2020-07-17	0.8447619047619048
IT	Italy	2020-07-18	0.8457142857142859
IT	Italy	2020-07-19	0.8457142857142858
IT	Italy	2020-07-20	0.8442857142857143
IT	Italy	2020-07-21	0.8452380952380952
IT	Italy	2020-07-22	0.8466666666666668
IT	Italy	2020-07-23	0.8485714285714285
IT	Italy	2020-07-24	0.8495238095238093
IT	Italy	2020-07-25	0.8504761904761905
IT	Italy	2020-07-26	0.85
IT	Italy	2020-07-27	0.8523809523809524
IT	Italy	2020-07-28	0.849047619047619
IT	Italy	2020-07-29	0.8457142857142859
IT	Italy	2020-07-30	0.8419047619047619
IT	Italy	2020-07-31	0.8419047619047618
IT	Italy	2020-08-01	0.8423809523809525
IT	Italy	2020-08-02	0.8438095238095238
IT	Italy	2020-08-03	0.8433333333333335
IT	Italy	2020-08-04	0.8452380952380955
IT	Italy	2020-08-05	0.8495238095238096
IT	Italy	2020-08-06	0.8476190476190476
IT	Italy	2020-08-07	0.8409523809523811
IT	Italy	2020-08-08	0.8333333333333334
IT	Italy	2020-08-09	0.8252380952380952
NL	Netherlands	2020-02-17	0.981904761904762
NL	Netherlands	2020-02-18	0.9833333333333334
NL	Netherlands	2020-02-19	0.991904761904762
NL	Netherlands	2020-02-20	0.988095238095238
NL	Netherlands	2020-02-21	0.9871428571428572
NL	Netherlands	2020-02-22	0.9814285714285714
NL	Netherlands	2020-02-23	0.9747619047619047
NL	Netherlands	2020-02-24	0.9671428571428571
NL	Netherlands	2020-02-25	0.96
NL	Netherlands	2020-02-26	0.9628571428571429
NL	Netherlands	2020-02-27	0.968095238095238
NL	Netherlands	2020-02-28	0.9714285714285715
NL	Netherlands	2020-02-29	0.9814285714285714
NL	Netherlands	2020-03-01	0.9890476190476191
NL	Netherlands	2020-03-02	0.9976190476190476
NL	Netherlands	2020-03-03	1.003809523809524
NL	Netherlands	2020-03-04	0.9990476190476189
NL	Netherlands	2020-03-05	0.9985714285714286
NL	Netherlands	2020-03-06	0.9909523809523808
NL	Netherlands	2020-03-07	0.9833333333333333
NL	Netherlands	2020-03-08	0.9747619047619047
NL	Netherlands	2020-03-09	0.9504761904761905
NL	Netherlands	2020-03-10	0.9228571428571428
NL	Netherlands	2020-03-11	0.8885714285714287
NL	Netherlands	2020-03-12	0.8380952380952381
NL	Netherlands	2020-03-13	0.7842857142857144
NL	Netherlands	2020-03-14	0.7261904761904762
NL	Netherlands	2020-03-15	0.6666666666666666
NL	Netherlands	2020-03-16	0.618095238095238
NL	Netherlands	2020-03-17	0.5819047619047619
NL	Netherlands	2020-03-18	0.5476190476190477
NL	Netherlands	2020-03-19	0.5280952380952382
NL	Netherlands	2020-03-20	0.5128571428571428
NL	Netherlands	2020-03-21	0.5004761904761904
NL	Netherlands	2020-03-22	0.4923809523809524
NL	Netherlands	2020-03-23	0.4876190476190477
NL	Netherlands	2020-03-24	0.48
NL	Netherlands	2020-03-25	0.4704761904761905
NL	Netherlands	2020-03-26	0.4652380952380953
NL	Netherlands	2020-03-27	0.4666666666666666
NL	Netherlands	2020-03-28	0.46761904761904766
NL	Netherlands	2020-03-29	0.4676190476190477
NL	Netherlands	2020-03-30	0.46714285714285714
NL	Netherlands	2020-03-31	0.4714285714285714
NL	Netherlands	2020-04-01	0.48714285714285716
NL	Netherlands	2020-04-02	0.49380952380952375
NL	Netherlands	2020-04-03	0.49809523809523804
NL	Netherlands	2020-04-04	0.5052380952380952
NL	Netherlands	2020-04-05	0.5133333333333333
NL	Netherlands	2020-04-06	0.5180952380952382
NL	Netherlands	2020-04-07	0.5252380952380953
NL	Netherlands	2020-04-08	0.5161904761904762
NL	Netherlands	2020-04-09	0.4842857142857144
NL	Netherlands	2020-04-10	0.4814285714285716
NL	Netherlands	2020-04-11	0.48142857142857143
NL	Netherlands	2020-04-12	0.481904761904762
NL	Netherlands	2020-04-13	0.48523809523809536
NL	Netherlands	2020-04-14	0.48238095238095235
NL	Netherlands	2020-04-15	0.4980952380952381
NL	Netherlands	2020-04-16	0.5352380952380952
NL	Netherlands	2020-04-17	0.5419047619047619
NL	Netherlands	2020-04-18	0.5461904761904761
NL	Netherlands	2020-04-19	0.550952380952381
NL	Netherlands	2020-04-20	0.5552380952380952
NL	Netherlands	2020-04-21	0.5633333333333332
NL	Netherlands	2020-04-22	0.5695238095238094
NL	Netherlands	2020-04-23	0.5519047619047619
NL	Netherlands	2020-04-24	0.5485714285714287
NL	Netherlands	2020-04-25	0.5471428571428573
NL	Netherlands	2020-04-26	0.5442857142857144
NL	Netherlands	2020-04-27	0.5404761904761906
NL	Netherlands	2020-04-28	0.5395238095238095
NL	Netherlands	2020-04-29	0.5404761904761904
NL	Netherlands	2020-04-30	0.5623809523809523
NL	Netherlands	2020-05-01	0.5552380952380952
NL	Netherlands	2020-05-02	0.5638095238095238
NL	Netherlands	2020-05-03	0.5714285714285714
NL	Netherlands	2020-05-04	0.5823809523809524
NL	Netherlands	2020-05-05	0.5966666666666667
NL	Netherlands	2020-05-06	0.6019047619047618
NL	Netherlands	2020-05-07	0.6038095238095238
NL	Netherlands	2020-05-08	0.6228571428571429
NL	Netherlands	2020-05-09	0.621904761904762
NL	Netherlands	2020-05-10	0.6233333333333333
NL	Netherlands	2020-05-11	0.6247619047619049
NL	Netherlands	2020-05-12	0.6219047619047621
NL	Netherlands	2020-05-13	0.6290476190476192
NL	Netherlands	2020-05-14	0.6361904761904763
NL	Netherlands	2020-05-15	0.6428571428571429
NL	Netherlands	2020-05-16	0.6576190476190477
NL	Netherlands	2020-05-17	0.6380952380952382
NL	Netherlands	2020-05-18	0.6323809523809524
NL	Netherlands	2020-05-19	0.6376190476190476
NL	Netherlands	2020-05-20	0.6276190476190475
NL	Netherlands	2020-05-21	0.6323809523809523
NL	Netherlands	2020-05-22	0.6376190476190475
NL	Netherlands	2020-05-23	0.6347619047619046
NL	Netherlands	2020-05-24	0.6642857142857143
NL	Netherlands	2020-05-25	0.6795238095238094
NL	Netherlands	2020-05-26	0.6919047619047619
NL	Netherlands	2020-05-27	0.7076190476190476
NL	Netherlands	2020-05-28	0.6938095238095238
NL	Netherlands	2020-05-29	0.699047619047619
NL	Netherlands	2020-05-30	0.703809523809524
NL	Netherlands	2020-05-31	0.7009523809523809
NL	Netherlands	2020-06-01	0.6976190476190477
NL	Netherlands	2020-06-02	0.6942857142857143
NL	Netherlands	2020-06-03	0.6961904761904761
NL	Netherlands	2020-06-04	0.7138095238095238
NL	Netherlands	2020-06-05	0.7123809523809523
NL	Netherlands	2020-06-06	0.7123809523809523
NL	Netherlands	2020-06-07	0.7204761904761904
NL	Netherlands	2020-06-08	0.7323809523809522
NL	Netherlands	2020-06-09	0.7433333333333333
NL	Netherlands	2020-06-10	0.7514285714285714
NL	Netherlands	2020-06-11	0.7561904761904763
NL	Netherlands	2020-06-12	0.7571428571428572
NL	Netherlands	2020-06-13	0.7609523809523809
NL	Netherlands	2020-06-14	0.7623809523809524
NL	Netherlands	2020-06-15	0.7642857142857143
NL	Netherlands	2020-06-16	0.7685714285714287
NL	Netherlands	2020-06-17	0.7823809523809524
NL	Netherlands	2020-06-18	0.7861904761904762
NL	Netherlands	2020-06-19	0.7952380952380951
NL	Netherlands	2020-06-20	0.8
NL	Netherlands	2020-06-21	0.8066666666666668
NL	Netherlands	2020-06-22	0.8061904761904762
NL	Netherlands	2020-06-23	0.7985714285714287
NL	Netherlands	2020-06-24	0.7976190476190477
NL	Netherlands	2020-06-25	0.7957142857142856
NL	Netherlands	2020-06-26	0.7899999999999999
NL	Netherlands	2020-06-27	0.7899999999999999
NL	Netherlands	2020-06-28	0.791904761904762
NL	Netherlands	2020-06-29	0.7976190476190476
NL	Netherlands	2020-06-30	0.7947619047619048
NL	Netherlands	2020-07-01	0.7876190476190477
NL	Netherlands	2020-07-02	0.7890476190476191
NL	Netherlands	2020-07-03	0.7957142857142856
NL	Netherlands	2020-07-04	0.7928571428571428
NL	Netherlands	2020-07-05	0.7876190476190477
NL	Netherlands	2020-07-06	0.7842857142857141
NL	Netherlands	2020-07-07	0.7947619047619047
NL	Netherlands	2020-07-08	0.8085714285714286
NL	Netherlands	2020-07-09	0.8142857142857142
NL	Netherlands	2020-07-10	0.8080952380952381
NL	Netherlands	2020-07-11	0.8133333333333334
NL	Netherlands	2020-07-12	0.8147619047619047
NL	Netherlands	2020-07-13	0.8152380952380953
NL	Netherlands	2020-07-14	0.8138095238095239
NL	Netherlands	2020-07-15	0.8099999999999999
NL	Netherlands	2020-07-16	0.8076190476190478
NL	Netherlands	2020-07-17	0.8142857142857144
NL	Netherlands	2020-07-18	0.8123809523809523
NL	Netherlands	2020-07-19	0.8142857142857143
NL	Netherlands	2020-07-20	0.8090476190476191
NL	Netherlands	2020-07-21	0.8004761904761905
NL	Netherlands	2020-07-22	0.8028571428571427
NL	Netherlands	2020-07-23	0.7957142857142856
NL	Netherlands	2020-07-24	0.79
NL	Netherlands	2020-07-25	0.7866666666666667
NL	Netherlands	2020-07-26	0.7847619047619048
NL	Netherlands	2020-07-27	0.779047619047619
NL	Netherlands	2020-07-28	0.7790476190476191
NL	Netherlands	2020-07-29	0.7761904761904763
NL	Netherlands	2020-07-30	0.7747619047619047
NL	Netherlands	2020-07-31	0.7780952380952382
NL	Netherlands	2020-08-01	0.7771428571428572
NL	Netherlands	2020-08-02	0.770952380952381
NL	Netherlands	2020-08-03	0.7671428571428572
NL	Netherlands	2020-08-04	0.7599999999999999
NL	Netherlands	2020-08-05	0.7514285714285712
NL	Netherlands	2020-08-06	0.7504761904761904
NL	Netherlands	2020-08-07	0.7404761904761905
NL	Netherlands	2020-08-08	0.7342857142857142
NL	Netherlands	2020-08-09	0.7304761904761905
PT	Portugal	2020-02-17	1.0371428571428571
PT	Portugal	2020-02-18	1.0385714285714285
PT	Portugal	2020-02-19	1.0499999999999998
PT	Portugal	2020-02-20	1.0409523809523809
PT	Portugal	2020-02-21	0.9923809523809524
PT	Portugal	2020-02-22	0.9799999999999999
PT	Portugal	2020-02-23	0.9771428571428571
PT	Portugal	2020-02-24	0.9738095238095238
PT	Portugal	2020-02-25	0.9676190476190477
PT	Portugal	2020-02-26	0.9514285714285714
PT	Portugal	2020-02-27	0.9623809523809524
PT	Portugal	2020-02-28	1.0076190476190476
PT	Portugal	2020-02-29	1.0171428571428571
PT	Portugal	2020-03-01	1.0171428571428571
PT	Portugal	2020-03-02	1.016190476190476
PT	Portugal	2020-03-03	1.02
PT	Portugal	2020-03-04	1.0247619047619048
PT	Portugal	2020-03-05	1.020952380952381
PT	Portugal	2020-03-06	1.02
PT	Portugal	2020-03-07	1.0147619047619048
PT	Portugal	2020-03-08	0.9985714285714284
PT	Portugal	2020-03-09	0.9657142857142855
PT	Portugal	2020-03-10	0.9147619047619048
PT	Portugal	2020-03-11	0.8519047619047618
PT	Portugal	2020-03-12	0.7833333333333333
PT	Portugal	2020-03-13	0.7076190476190476
PT	Portugal	2020-03-14	0.630952380952381
PT	Portugal	2020-03-15	0.550952380952381
PT	Portugal	2020-03-16	0.48047619047619045
PT	Portugal	2020-03-17	0.4271428571428571
PT	Portugal	2020-03-18	0.3904761904761904
PT	Portugal	2020-03-19	0.35809523809523813
PT	Portugal	2020-03-20	0.3333333333333333
PT	Portugal	2020-03-21	0.3104761904761905
PT	Portugal	2020-03-22	0.3004761904761905
PT	Portugal	2020-03-23	0.2990476190476191
PT	Portugal	2020-03-24	0.2985714285714286
PT	Portugal	2020-03-25	0.29571428571428576
PT	Portugal	2020-03-26	0.29333333333333333
PT	Portugal	2020-03-27	0.29285714285714287
PT	Portugal	2020-03-28	0.291904761904762
PT	Portugal	2020-03-29	0.2942857142857144
PT	Portugal	2020-03-30	0.29523809523809535
PT	Portugal	2020-03-31	0.29523809523809524
PT	Portugal	2020-04-01	0.29190476190476194
PT	Portugal	2020-04-02	0.29285714285714287
PT	Portugal	2020-04-03	0.2952380952380952
PT	Portugal	2020-04-04	0.3004761904761905
PT	Portugal	2020-04-05	0.2957142857142857
PT	Portugal	2020-04-06	0.2771428571428572
PT	Portugal	2020-04-07	0.2747619047619048
PT	Portugal	2020-04-08	0.2738095238095238
PT	Portugal	2020-04-09	0.2671428571428572
PT	Portugal	2020-04-10	0.26857142857142857
PT	Portugal	2020-04-11	0.2671428571428572
PT	Portugal	2020-04-12	0.2723809523809524
PT	Portugal	2020-04-13	0.2942857142857143
PT	Portugal	2020-04-14	0.30476190476190473
PT	Portugal	2020-04-15	0.3157142857142857
PT	Portugal	2020-04-16	0.3257142857142857
PT	Portugal	2020-04-17	0.3271428571428571
PT	Portugal	2020-04-18	0.3295238095238095
PT	Portugal	2020-04-19	0.3338095238095238
PT	Portugal	2020-04-20	0.3357142857142857
PT	Portugal	2020-04-21	0.3338095238095237
PT	Portugal	2020-04-22	0.3357142857142857
PT	Portugal	2020-04-23	0.34047619047619043
PT	Portugal	2020-04-24	0.34428571428571425
PT	Portugal	2020-04-25	0.3471428571428571
PT	Portugal	2020-04-26	0.35428571428571426
PT	Portugal	2020-04-27	0.3357142857142857
PT	Portugal	2020-04-28	0.3409523809523809
PT	Portugal	2020-04-29	0.3514285714285714
PT	Portugal	2020-04-30	0.3614285714285714
PT	Portugal	2020-05-01	0.37095238095238087
PT	Portugal	2020-05-02	0.3833333333333333
PT	Portugal	2020-05-03	0.3904761904761904
PT	Portugal	2020-05-04	0.42380952380952375
PT	Portugal	2020-05-05	0.43619047619047613
PT	Portugal	2020-05-06	0.43999999999999995
PT	Portugal	2020-05-07	0.4438095238095238
PT	Portugal	2020-05-08	0.44809523809523805
PT	Portugal	2020-05-09	0.44761904761904764
PT	Portugal	2020-05-10	0.44857142857142857
PT	Portugal	2020-05-11	0.4514285714285714
PT	Portugal	2020-05-12	0.46238095238095234
PT	Portugal	2020-05-13	0.4738095238095238
PT	Portugal	2020-05-14	0.4852380952380952
PT	Portugal	2020-05-15	0.49571428571428566
PT	Portugal	2020-05-16	0.51
PT	Portugal	2020-05-17	0.5228571428571429
PT	Portugal	2020-05-18	0.5333333333333333
PT	Portugal	2020-05-19	0.5447619047619048
PT	Portugal	2020-05-20	0.5566666666666668
PT	Portugal	2020-05-21	0.5599999999999999
PT	Portugal	2020-05-22	0.5642857142857143
PT	Portugal	2020-05-23	0.569047619047619
PT	Portugal	2020-05-24	0.5747619047619048
PT	Portugal	2020-05-25	0.580952380952381
PT	Portugal	2020-05-26	0.5880952380952381
PT	Portugal	2020-05-27	0.5961904761904763
PT	Portugal	2020-05-28	0.6085714285714285
PT	Portugal	2020-05-29	0.6176190476190476
PT	Portugal	2020-05-30	0.6261904761904761
PT	Portugal	2020-05-31	0.6342857142857142
PT	Portugal	2020-06-01	0.6419047619047619
PT	Portugal	2020-06-02	0.649047619047619
PT	Portugal	2020-06-03	0.6552380952380952
PT	Portugal	2020-06-04	0.6552380952380953
PT	Portugal	2020-06-05	0.660952380952381
PT	Portugal	2020-06-06	0.6423809523809524
PT	Portugal	2020-06-07	0.6138095238095238
PT	Portugal	2020-06-08	0.6057142857142858
PT	Portugal	2020-06-09	0.6033333333333335
PT	Portugal	2020-06-10	0.6076190476190476
PT	Portugal	2020-06-11	0.6095238095238095
PT	Portugal	2020-06-12	0.6095238095238095
PT	Portugal	2020-06-13	0.6333333333333334
PT	Portugal	2020-06-14	0.6657142857142856
PT	Portugal	2020-06-15	0.678095238095238
PT	Portugal	2020-06-16	0.6857142857142856
PT	Portugal	2020-06-17	0.6885714285714286
PT	Portugal	2020-06-18	0.689047619047619
PT	Portugal	2020-06-19	0.6885714285714286
PT	Portugal	2020-06-20	0.6804761904761903
PT	Portugal	2020-06-21	0.6804761904761906
PT	Portugal	2020-06-22	0.6799999999999999
PT	Portugal	2020-06-23	0.6766666666666666
PT	Portugal	2020-06-24	0.6761904761904762
PT	Portugal	2020-06-25	0.6776190476190476
PT	Portugal	2020-06-26	0.6819047619047619
PT	Portugal	2020-06-27	0.6952380952380953
PT	Portugal	2020-06-28	0.701904761904762
PT	Portugal	2020-06-29	0.7080952380952381
PT	Portugal	2020-06-30	0.7152380952380951
PT	Portugal	2020-07-01	0.7195238095238096
PT	Portugal	2020-07-02	0.7238095238095238
PT	Portugal	2020-07-03	0.7261904761904763
PT	Portugal	2020-07-04	0.7280952380952381
PT	Portugal	2020-07-05	0.729047619047619
PT	Portugal	2020-07-06	0.7295238095238095
PT	Portugal	2020-07-07	0.729047619047619
PT	Portugal	2020-07-08	0.7299999999999999
PT	Portugal	2020-07-09	0.7319047619047618
PT	Portugal	2020-07-10	0.731904761904762
PT	Portugal	2020-07-11	0.7338095238095238
PT	Portugal	2020-07-12	0.7347619047619046
PT	Portugal	2020-07-13	0.7357142857142858
PT	Portugal	2020-07-14	0.7371428571428572
PT	Portugal	2020-07-15	0.7390476190476191
PT	Portugal	2020-07-16	0.7404761904761905
PT	Portugal	2020-07-17	0.7414285714285713
PT	Portugal	2020-07-18	0.7414285714285713
PT	Portugal	2020-07-19	0.7438095238095238
PT	Portugal	2020-07-20	0.7447619047619047
PT	Portugal	2020-07-21	0.7471428571428572
PT	Portugal	2020-07-22	0.7490476190476192
PT	Portugal	2020-07-23	0.7495238095238096
PT	Portugal	2020-07-24	0.751904761904762
PT	Portugal	2020-07-25	0.7533333333333333
PT	Portugal	2020-07-26	0.7542857142857143
PT	Portugal	2020-07-27	0.7571428571428571
PT	Portugal	2020-07-28	0.7604761904761904
PT	Portugal	2020-07-29	0.7657142857142857
PT	Portugal	2020-07-30	0.7704761904761905
PT	Portugal	2020-07-31	0.7742857142857142
PT	Portugal	2020-08-01	0.7776190476190478
PT	Portugal	2020-08-02	0.7804761904761905
PT	Portugal	2020-08-03	0.780952380952381
PT	Portugal	2020-08-04	0.7828571428571428
PT	Portugal	2020-08-05	0.7852380952380952
PT	Portugal	2020-08-06	0.7871428571428571
PT	Portugal	2020-08-07	0.7876190476190476
PT	Portugal	2020-08-08	0.7885714285714285
PT	Portugal	2020-08-09	0.7890476190476189
RO	Romania	2020-02-17	1.0566666666666664
RO	Romania	2020-02-18	1.0542857142857145
RO	Romania	2020-02-19	1.0504761904761906
RO	Romania	2020-02-20	1.0461904761904763
RO	Romania	2020-02-21	1.0461904761904763
RO	Romania	2020-02-22	1.0471428571428574
RO	Romania	2020-02-23	1.0438095238095237
RO	Romania	2020-02-24	1.0423809523809526
RO	Romania	2020-02-25	1.0433333333333334
RO	Romania	2020-02-26	1.05
RO	Romania	2020-02-27	1.05
RO	Romania	2020-02-28	1.0476190476190477
RO	Romania	2020-02-29	1.0466666666666666
RO	Romania	2020-03-01	1.0495238095238095
RO	Romania	2020-03-02	1.0552380952380953
RO	Romania	2020-03-03	1.0614285714285714
RO	Romania	2020-03-04	1.0585714285714285
RO	Romania	2020-03-05	1.0547619047619048
RO	Romania	2020-03-06	1.05
RO	Romania	2020-03-07	1.030952380952381
RO	Romania	2020-03-08	1.0080952380952382
RO	Romania	2020-03-09	0.9685714285714286
RO	Romania	2020-03-10	0.9295238095238094
RO	Romania	2020-03-11	0.8790476190476191
RO	Romania	2020-03-12	0.8347619047619047
RO	Romania	2020-03-13	0.7852380952380952
RO	Romania	2020-03-14	0.7447619047619047
RO	Romania	2020-03-15	0.7061904761904764
RO	Romania	2020-03-16	0.6709523809523811
RO	Romania	2020-03-17	0.6404761904761906
RO	Romania	2020-03-18	0.6104761904761905
RO	Romania	2020-03-19	0.5752380952380952
RO	Romania	2020-03-20	0.5447619047619049
RO	Romania	2020-03-21	0.5090476190476191
RO	Romania	2020-03-22	0.4757142857142857
RO	Romania	2020-03-23	0.4442857142857143
RO	Romania	2020-03-24	0.4142857142857143
RO	Romania	2020-03-25	0.390952380952381
RO	Romania	2020-03-26	0.3842857142857143
RO	Romania	2020-03-27	0.37476190476190474
RO	Romania	2020-03-28	0.3757142857142857
RO	Romania	2020-03-29	0.379047619047619
RO	Romania	2020-03-30	0.3814285714285714
RO	Romania	2020-03-31	0.38428571428571423
RO	Romania	2020-04-01	0.38523809523809527
RO	Romania	2020-04-02	0.3866666666666667
RO	Romania	2020-04-03	0.39190476190476187
RO	Romania	2020-04-04	0.39666666666666667
RO	Romania	2020-04-05	0.40095238095238095
RO	Romania	2020-04-06	0.40619047619047616
RO	Romania	2020-04-07	0.4142857142857143
RO	Romania	2020-04-08	0.42
RO	Romania	2020-04-09	0.4219047619047619
RO	Romania	2020-04-10	0.42476190476190473
RO	Romania	2020-04-11	0.4309523809523809
RO	Romania	2020-04-12	0.4371428571428571
RO	Romania	2020-04-13	0.4195238095238095
RO	Romania	2020-04-14	0.4066666666666667
RO	Romania	2020-04-15	0.3823809523809523
RO	Romania	2020-04-16	0.3433333333333333
RO	Romania	2020-04-17	0.33333333333333337
RO	Romania	2020-04-18	0.32761904761904764
RO	Romania	2020-04-19	0.3238095238095238
RO	Romania	2020-04-20	0.3428571428571429
RO	Romania	2020-04-21	0.3576190476190476
RO	Romania	2020-04-22	0.3871428571428571
RO	Romania	2020-04-23	0.4333333333333334
RO	Romania	2020-04-24	0.4485714285714285
RO	Romania	2020-04-25	0.4557142857142858
RO	Romania	2020-04-26	0.46238095238095234
RO	Romania	2020-04-27	0.4414285714285714
RO	Romania	2020-04-28	0.4404761904761904
RO	Romania	2020-04-29	0.43857142857142856
RO	Romania	2020-04-30	0.43857142857142856
RO	Romania	2020-05-01	0.4419047619047619
RO	Romania	2020-05-02	0.44333333333333336
RO	Romania	2020-05-03	0.44428571428571423
RO	Romania	2020-05-04	0.47619047619047616
RO	Romania	2020-05-05	0.49047619047619045
RO	Romania	2020-05-06	0.5076190476190476
RO	Romania	2020-05-07	0.5161904761904762
RO	Romania	2020-05-08	0.5214285714285715
RO	Romania	2020-05-09	0.5309523809523811
RO	Romania	2020-05-10	0.5390476190476191
RO	Romania	2020-05-11	0.5604761904761905
RO	Romania	2020-05-12	0.5852380952380953
RO	Romania	2020-05-13	0.6090476190476191
RO	Romania	2020-05-14	0.6323809523809524
RO	Romania	2020-05-15	0.6552380952380952
RO	Romania	2020-05-16	0.6714285714285716
RO	Romania	2020-05-17	0.690952380952381
RO	Romania	2020-05-18	0.6952380952380952
RO	Romania	2020-05-19	0.7014285714285713
RO	Romania	2020-05-20	0.699047619047619
RO	Romania	2020-05-21	0.6971428571428572
RO	Romania	2020-05-22	0.6957142857142857
RO	Romania	2020-05-23	0.6995238095238095
RO	Romania	2020-05-24	0.7009523809523809
RO	Romania	2020-05-25	0.7004761904761905
RO	Romania	2020-05-26	0.7004761904761905
RO	Romania	2020-05-27	0.7142857142857143
RO	Romania	2020-05-28	0.7052380952380952
RO	Romania	2020-05-29	0.7123809523809523
RO	Romania	2020-05-30	0.7242857142857143
RO	Romania	2020-05-31	0.7361904761904763
RO	Romania	2020-06-01	0.7514285714285716
RO	Romania	2020-06-02	0.7614285714285713
RO	Romania	2020-06-03	0.7695238095238095
RO	Romania	2020-06-04	0.7642857142857142
RO	Romania	2020-06-05	0.7695238095238095
RO	Romania	2020-06-06	0.770952380952381
RO	Romania	2020-06-07	0.7699999999999999
RO	Romania	2020-06-08	0.770952380952381
RO	Romania	2020-06-09	0.7752380952380953
RO	Romania	2020-06-10	0.7790476190476191
RO	Romania	2020-06-11	0.8104761904761906
RO	Romania	2020-06-12	0.8180952380952382
RO	Romania	2020-06-13	0.8228571428571428
RO	Romania	2020-06-14	0.8276190476190477
RO	Romania	2020-06-15	0.8300000000000001
RO	Romania	2020-06-16	0.8333333333333333
RO	Romania	2020-06-17	0.8376190476190476
RO	Romania	2020-06-18	0.8366666666666668
RO	Romania	2020-06-19	0.8328571428571427
RO	Romania	2020-06-20	0.8395238095238095
RO	Romania	2020-06-21	0.8428571428571427
RO	Romania	2020-06-22	0.8447619047619046
RO	Romania	2020-06-23	0.8447619047619047
RO	Romania	2020-06-24	0.8514285714285715
RO	Romania	2020-06-25	0.8561904761904763
RO	Romania	2020-06-26	0.8595238095238095
RO	Romania	2020-06-27	0.8552380952380952
RO	Romania	2020-06-28	0.8542857142857143
RO	Romania	2020-06-29	0.8538095238095238
RO	Romania	2020-06-30	0.8504761904761906
RO	Romania	2020-07-01	0.8519047619047619
RO	Romania	2020-07-02	0.85
RO	Romania	2020-07-03	0.8452380952380952
RO	Romania	2020-07-04	0.8480952380952381
RO	Romania	2020-07-05	0.85
RO	Romania	2020-07-06	0.8538095238095238
RO	Romania	2020-07-07	0.858095238095238
RO	Romania	2020-07-08	0.8528571428571426
RO	Romania	2020-07-09	0.8542857142857143
RO	Romania	2020-07-10	0.8638095238095237
RO	Romania	2020-07-11	0.8652380952380951
RO	Romania	2020-07-12	0.8666666666666666
RO	Romania	2020-07-13	0.8647619047619047
RO	Romania	2020-07-14	0.8619047619047618
RO	Romania	2020-07-15	0.8590476190476191
RO	Romania	2020-07-16	0.86
RO	Romania	2020-07-17	0.8552380952380952
RO	Romania	2020-07-18	0.8495238095238096
RO	Romania	2020-07-19	0.8457142857142859
RO	Romania	2020-07-20	0.8428571428571429
RO	Romania	2020-07-21	0.8414285714285714
RO	Romania	2020-07-22	0.8466666666666667
RO	Romania	2020-07-23	0.8419047619047619
RO	Romania	2020-07-24	0.8399999999999999
RO	Romania	2020-07-25	0.8371428571428572
RO	Romania	2020-07-26	0.8328571428571429
RO	Romania	2020-07-27	0.8285714285714284
RO	Romania	2020-07-28	0.8276190476190476
RO	Romania	2020-07-29	0.8261904761904761
RO	Romania	2020-07-30	0.8247619047619048
RO	Romania	2020-07-31	0.8233333333333334
RO	Romania	2020-08-01	0.8228571428571428
RO	Romania	2020-08-02	0.8276190476190476
RO	Romania	2020-08-03	0.8266666666666668
RO	Romania	2020-08-04	0.8257142857142857
RO	Romania	2020-08-05	0.8252380952380952
RO	Romania	2020-08-06	0.8261904761904763
RO	Romania	2020-08-07	0.8271428571428572
RO	Romania	2020-08-08	0.8280952380952381
RO	Romania	2020-08-09	0.8276190476190477
TR	Turkey	2020-02-17	1.0342857142857143
TR	Turkey	2020-02-18	1.033809523809524
TR	Turkey	2020-02-19	1.0352380952380953
TR	Turkey	2020-02-20	1.0333333333333334
TR	Turkey	2020-02-21	1.0333333333333332
TR	Turkey	2020-02-22	1.0357142857142858
TR	Turkey	2020-02-23	1.0371428571428571
TR	Turkey	2020-02-24	1.0395238095238095
TR	Turkey	2020-02-25	1.0333333333333332
TR	Turkey	2020-02-26	1.0342857142857143
TR	Turkey	2020-02-27	1.038095238095238
TR	Turkey	2020-02-28	1.0414285714285714
TR	Turkey	2020-02-29	1.0428571428571427
TR	Turkey	2020-03-01	1.0461904761904761
TR	Turkey	2020-03-02	1.052857142857143
TR	Turkey	2020-03-03	1.0723809523809524
TR	Turkey	2020-03-04	1.0814285714285714
TR	Turkey	2020-03-05	1.082857142857143
TR	Turkey	2020-03-06	1.0780952380952382
TR	Turkey	2020-03-07	1.0780952380952382
TR	Turkey	2020-03-08	1.0804761904761906
TR	Turkey	2020-03-09	1.0742857142857143
TR	Turkey	2020-03-10	1.0557142857142858
TR	Turkey	2020-03-11	1.0233333333333334
TR	Turkey	2020-03-12	0.9928571428571428
TR	Turkey	2020-03-13	0.9547619047619048
TR	Turkey	2020-03-14	0.9023809523809524
TR	Turkey	2020-03-15	0.8414285714285714
TR	Turkey	2020-03-16	0.7833333333333333
TR	Turkey	2020-03-17	0.7276190476190475
TR	Turkey	2020-03-18	0.6685714285714285
TR	Turkey	2020-03-19	0.621904761904762
TR	Turkey	2020-03-20	0.5809523809523809
TR	Turkey	2020-03-21	0.550952380952381
TR	Turkey	2020-03-22	0.5266666666666667
TR	Turkey	2020-03-23	0.5052380952380953
TR	Turkey	2020-03-24	0.48380952380952374
TR	Turkey	2020-03-25	0.46619047619047616
TR	Turkey	2020-03-26	0.45380952380952383
TR	Turkey	2020-03-27	0.44523809523809527
TR	Turkey	2020-03-28	0.43761904761904763
TR	Turkey	2020-03-29	0.4276190476190476
TR	Turkey	2020-03-30	0.4204761904761905
TR	Turkey	2020-03-31	0.4123809523809524
TR	Turkey	2020-04-01	0.40809523809523807
TR	Turkey	2020-04-02	0.40095238095238095
TR	Turkey	2020-04-03	0.39619047619047615
TR	Turkey	2020-04-04	0.3919047619047618
TR	Turkey	2020-04-05	0.3914285714285714
TR	Turkey	2020-04-06	0.39285714285714285
TR	Turkey	2020-04-07	0.3576190476190476
TR	Turkey	2020-04-08	0.3323809523809524
TR	Turkey	2020-04-09	0.34285714285714286
TR	Turkey	2020-04-10	0.35000000000000003
TR	Turkey	2020-04-11	0.3533333333333334
TR	Turkey	2020-04-12	0.36095238095238097
TR	Turkey	2020-04-13	0.36809523809523814
TR	Turkey	2020-04-14	0.36904761904761907
TR	Turkey	2020-04-15	0.371904761904762
TR	Turkey	2020-04-16	0.3747619047619048
TR	Turkey	2020-04-17	0.38238095238095243
TR	Turkey	2020-04-18	0.3961904761904762
TR	Turkey	2020-04-19	0.3519047619047619
TR	Turkey	2020-04-20	0.3066666666666667
TR	Turkey	2020-04-21	0.3080952380952381
TR	Turkey	2020-04-22	0.31047619047619046
TR	Turkey	2020-04-23	0.3152380952380952
TR	Turkey	2020-04-24	0.31428571428571433
TR	Turkey	2020-04-25	0.310952380952381
TR	Turkey	2020-04-26	0.36523809523809525
TR	Turkey	2020-04-27	0.3647619047619048
TR	Turkey	2020-04-28	0.36619047619047623
TR	Turkey	2020-04-29	0.36714285714285716
TR	Turkey	2020-04-30	0.36666666666666664
TR	Turkey	2020-05-01	0.3704761904761905
TR	Turkey	2020-05-02	0.37476190476190485
TR	Turkey	2020-05-03	0.3742857142857143
TR	Turkey	2020-05-04	0.42904761904761907
TR	Turkey	2020-05-05	0.43761904761904763
TR	Turkey	2020-05-06	0.4490476190476191
TR	Turkey	2020-05-07	0.4590476190476191
TR	Turkey	2020-05-08	0.4666666666666667
TR	Turkey	2020-05-09	0.47523809523809524
TR	Turkey	2020-05-10	0.48285714285714293
TR	Turkey	2020-05-11	0.49428571428571433
TR	Turkey	2020-05-12	0.5023809523809525
TR	Turkey	2020-05-13	0.5071428571428572
TR	Turkey	2020-05-14	0.46428571428571436
TR	Turkey	2020-05-15	0.4209523809523809
TR	Turkey	2020-05-16	0.4328571428571429
TR	Turkey	2020-05-17	0.4414285714285714
TR	Turkey	2020-05-18	0.4476190476190475
TR	Turkey	2020-05-19	0.43666666666666665
TR	Turkey	2020-05-20	0.4209523809523809
TR	Turkey	2020-05-21	0.3947619047619048
TR	Turkey	2020-05-22	0.3752380952380952
TR	Turkey	2020-05-23	0.37333333333333335
TR	Turkey	2020-05-24	0.3742857142857142
TR	Turkey	2020-05-25	0.3752380952380952
TR	Turkey	2020-05-26	0.3966666666666666
TR	Turkey	2020-05-27	0.42238095238095236
TR	Turkey	2020-05-28	0.5152380952380952
TR	Turkey	2020-05-29	0.6023809523809524
TR	Turkey	2020-05-30	0.6190476190476192
TR	Turkey	2020-05-31	0.6366666666666666
TR	Turkey	2020-06-01	0.6552380952380953
TR	Turkey	2020-06-02	0.7114285714285715
TR	Turkey	2020-06-03	0.7657142857142858
TR	Turkey	2020-06-04	0.7685714285714286
TR	Turkey	2020-06-05	0.7723809523809523
TR	Turkey	2020-06-06	0.7766666666666666
TR	Turkey	2020-06-07	0.7814285714285714
TR	Turkey	2020-06-08	0.7790476190476191
TR	Turkey	2020-06-09	0.7871428571428571
TR	Turkey	2020-06-10	0.7938095238095239
TR	Turkey	2020-06-11	0.7985714285714287
TR	Turkey	2020-06-12	0.8061904761904762
TR	Turkey	2020-06-13	0.8066666666666668
TR	Turkey	2020-06-14	0.8066666666666668
TR	Turkey	2020-06-15	0.8090476190476191
TR	Turkey	2020-06-16	0.7847619047619048
TR	Turkey	2020-06-17	0.7880952380952381
TR	Turkey	2020-06-18	0.7914285714285715
TR	Turkey	2020-06-19	0.7885714285714285
TR	Turkey	2020-06-20	0.790952380952381
TR	Turkey	2020-06-21	0.797142857142857
TR	Turkey	2020-06-22	0.8019047619047619
TR	Turkey	2020-06-23	0.8042857142857143
TR	Turkey	2020-06-24	0.7704761904761904
TR	Turkey	2020-06-25	0.7757142857142857
TR	Turkey	2020-06-26	0.7842857142857144
TR	Turkey	2020-06-27	0.7880952380952381
TR	Turkey	2020-06-28	0.7895238095238095
TR	Turkey	2020-06-29	0.7895238095238096
TR	Turkey	2020-06-30	0.8176190476190477
TR	Turkey	2020-07-01	0.8542857142857143
TR	Turkey	2020-07-02	0.8514285714285714
TR	Turkey	2020-07-03	0.8495238095238095
TR	Turkey	2020-07-04	0.8471428571428571
TR	Turkey	2020-07-05	0.8471428571428571
TR	Turkey	2020-07-06	0.8476190476190476
TR	Turkey	2020-07-07	0.85
TR	Turkey	2020-07-08	0.8533333333333334
TR	Turkey	2020-07-09	0.8519047619047619
TR	Turkey	2020-07-10	0.8528571428571429
TR	Turkey	2020-07-11	0.8442857142857143
TR	Turkey	2020-07-12	0.8461904761904763
TR	Turkey	2020-07-13	0.8471428571428571
TR	Turkey	2020-07-14	0.8485714285714286
TR	Turkey	2020-07-15	0.85
TR	Turkey	2020-07-16	0.8533333333333334
TR	Turkey	2020-07-17	0.8538095238095239
TR	Turkey	2020-07-18	0.8647619047619048
TR	Turkey	2020-07-19	0.8652380952380954
TR	Turkey	2020-07-20	0.8671428571428572
TR	Turkey	2020-07-21	0.87
TR	Turkey	2020-07-22	0.8742857142857143
TR	Turkey	2020-07-23	0.8766666666666667
TR	Turkey	2020-07-24	0.880952380952381
TR	Turkey	2020-07-25	0.8904761904761903
TR	Turkey	2020-07-26	0.8914285714285712
TR	Turkey	2020-07-27	0.8419047619047619
TR	Turkey	2020-07-28	0.8019047619047619
TR	Turkey	2020-07-29	0.7899999999999999
TR	Turkey	2020-07-30	0.7628571428571428
TR	Turkey	2020-07-31	0.7576190476190475
TR	Turkey	2020-08-01	0.7466666666666667
TR	Turkey	2020-08-02	0.7423809523809525
TR	Turkey	2020-08-03	0.7880952380952382
TR	Turkey	2020-08-04	0.8238095238095238
TR	Turkey	2020-08-05	0.831904761904762
TR	Turkey	2020-08-06	0.8576190476190474
TR	Turkey	2020-08-07	0.8590476190476191
TR	Turkey	2020-08-08	0.8600000000000001
TR	Turkey	2020-08-09	0.860952380952381
