# Supplementary material for: Predicting the cumulative medical load of COVID-19 outbreaks after the peak in daily fatalities
Source: PLoS One. 2021 Apr 1;16(4):e0247272. doi: 10.1371/journal.pone.0247272 (PMC8016333; doi:10.1371/journal.pone.0247272)
Supplement: S1 File — (ZIP) [file pone.0247272.s002.zip › PLOS_one_data/GSDI_states.csv]

geoId	region	date	GSDI
US, GA	Georgia	2020-02-17	0.9866666666666666
US, GA	Georgia	2020-02-18	0.988095238095238
US, GA	Georgia	2020-02-19	0.9957142857142858
US, GA	Georgia	2020-02-20	1.0
US, GA	Georgia	2020-02-21	1.0076190476190476
US, GA	Georgia	2020-02-22	1.012857142857143
US, GA	Georgia	2020-02-23	1.0266666666666666
US, GA	Georgia	2020-02-24	1.033809523809524
US, GA	Georgia	2020-02-25	1.0414285714285714
US, GA	Georgia	2020-02-26	1.0495238095238097
US, GA	Georgia	2020-02-27	1.0552380952380953
US, GA	Georgia	2020-02-28	1.0566666666666666
US, GA	Georgia	2020-02-29	1.0504761904761906
US, GA	Georgia	2020-03-01	1.0414285714285716
US, GA	Georgia	2020-03-02	1.0390476190476192
US, GA	Georgia	2020-03-03	1.0366666666666666
US, GA	Georgia	2020-03-04	1.0319047619047619
US, GA	Georgia	2020-03-05	1.0333333333333334
US, GA	Georgia	2020-03-06	1.0285714285714285
US, GA	Georgia	2020-03-07	1.0304761904761905
US, GA	Georgia	2020-03-08	1.0333333333333332
US, GA	Georgia	2020-03-09	1.0223809523809524
US, GA	Georgia	2020-03-10	1.0071428571428573
US, GA	Georgia	2020-03-11	0.9847619047619048
US, GA	Georgia	2020-03-12	0.9576190476190476
US, GA	Georgia	2020-03-13	0.9285714285714286
US, GA	Georgia	2020-03-14	0.8923809523809524
US, GA	Georgia	2020-03-15	0.8514285714285715
US, GA	Georgia	2020-03-16	0.8152380952380953
US, GA	Georgia	2020-03-17	0.7828571428571428
US, GA	Georgia	2020-03-18	0.7466666666666667
US, GA	Georgia	2020-03-19	0.7142857142857143
US, GA	Georgia	2020-03-20	0.6876190476190475
US, GA	Georgia	2020-03-21	0.6671428571428571
US, GA	Georgia	2020-03-22	0.6485714285714286
US, GA	Georgia	2020-03-23	0.6314285714285715
US, GA	Georgia	2020-03-24	0.6152380952380953
US, GA	Georgia	2020-03-25	0.6052380952380952
US, GA	Georgia	2020-03-26	0.600952380952381
US, GA	Georgia	2020-03-27	0.5942857142857143
US, GA	Georgia	2020-03-28	0.590952380952381
US, GA	Georgia	2020-03-29	0.5900000000000001
US, GA	Georgia	2020-03-30	0.5838095238095239
US, GA	Georgia	2020-03-31	0.57
US, GA	Georgia	2020-04-01	0.5604761904761905
US, GA	Georgia	2020-04-02	0.5523809523809523
US, GA	Georgia	2020-04-03	0.5471428571428572
US, GA	Georgia	2020-04-04	0.5380952380952381
US, GA	Georgia	2020-04-05	0.5299999999999999
US, GA	Georgia	2020-04-06	0.5257142857142857
US, GA	Georgia	2020-04-07	0.5304761904761905
US, GA	Georgia	2020-04-08	0.5180952380952382
US, GA	Georgia	2020-04-09	0.5200000000000001
US, GA	Georgia	2020-04-10	0.5257142857142858
US, GA	Georgia	2020-04-11	0.5347619047619048
US, GA	Georgia	2020-04-12	0.5414285714285715
US, GA	Georgia	2020-04-13	0.549047619047619
US, GA	Georgia	2020-04-14	0.5561904761904762
US, GA	Georgia	2020-04-15	0.5671428571428572
US, GA	Georgia	2020-04-16	0.571904761904762
US, GA	Georgia	2020-04-17	0.5747619047619048
US, GA	Georgia	2020-04-18	0.5738095238095238
US, GA	Georgia	2020-04-19	0.5657142857142857
US, GA	Georgia	2020-04-20	0.5676190476190477
US, GA	Georgia	2020-04-21	0.571904761904762
US, GA	Georgia	2020-04-22	0.5866666666666668
US, GA	Georgia	2020-04-23	0.5928571428571429
US, GA	Georgia	2020-04-24	0.5980952380952381
US, GA	Georgia	2020-04-25	0.600952380952381
US, GA	Georgia	2020-04-26	0.6152380952380953
US, GA	Georgia	2020-04-27	0.6242857142857143
US, GA	Georgia	2020-04-28	0.6342857142857143
US, GA	Georgia	2020-04-29	0.6438095238095238
US, GA	Georgia	2020-04-30	0.65
US, GA	Georgia	2020-05-01	0.6566666666666665
US, GA	Georgia	2020-05-02	0.6647619047619048
US, GA	Georgia	2020-05-03	0.6699999999999999
US, GA	Georgia	2020-05-04	0.669047619047619
US, GA	Georgia	2020-05-05	0.6742857142857143
US, GA	Georgia	2020-05-06	0.6799999999999999
US, GA	Georgia	2020-05-07	0.680952380952381
US, GA	Georgia	2020-05-08	0.6823809523809524
US, GA	Georgia	2020-05-09	0.6847619047619048
US, GA	Georgia	2020-05-10	0.6866666666666666
US, GA	Georgia	2020-05-11	0.6914285714285715
US, GA	Georgia	2020-05-12	0.6914285714285715
US, GA	Georgia	2020-05-13	0.692857142857143
US, GA	Georgia	2020-05-14	0.6938095238095239
US, GA	Georgia	2020-05-15	0.6966666666666667
US, GA	Georgia	2020-05-16	0.6980952380952381
US, GA	Georgia	2020-05-17	0.7028571428571428
US, GA	Georgia	2020-05-18	0.7076190476190476
US, GA	Georgia	2020-05-19	0.7104761904761904
US, GA	Georgia	2020-05-20	0.7104761904761905
US, GA	Georgia	2020-05-21	0.6885714285714286
US, GA	Georgia	2020-05-22	0.6866666666666666
US, GA	Georgia	2020-05-23	0.6861904761904761
US, GA	Georgia	2020-05-24	0.6857142857142858
US, GA	Georgia	2020-05-25	0.6842857142857143
US, GA	Georgia	2020-05-26	0.6880952380952381
US, GA	Georgia	2020-05-27	0.6947619047619048
US, GA	Georgia	2020-05-28	0.7228571428571428
US, GA	Georgia	2020-05-29	0.7276190476190477
US, GA	Georgia	2020-05-30	0.7333333333333333
US, GA	Georgia	2020-05-31	0.734761904761905
US, GA	Georgia	2020-06-01	0.7357142857142858
US, GA	Georgia	2020-06-02	0.7361904761904762
US, GA	Georgia	2020-06-03	0.7366666666666667
US, GA	Georgia	2020-06-04	0.7361904761904761
US, GA	Georgia	2020-06-05	0.7361904761904762
US, GA	Georgia	2020-06-06	0.7347619047619048
US, GA	Georgia	2020-06-07	0.7376190476190476
US, GA	Georgia	2020-06-08	0.7404761904761904
US, GA	Georgia	2020-06-09	0.7447619047619048
US, GA	Georgia	2020-06-10	0.7476190476190476
US, GA	Georgia	2020-06-11	0.75
US, GA	Georgia	2020-06-12	0.7519047619047617
US, GA	Georgia	2020-06-13	0.7561904761904762
US, GA	Georgia	2020-06-14	0.758095238095238
US, GA	Georgia	2020-06-15	0.76
US, GA	Georgia	2020-06-16	0.7614285714285715
US, GA	Georgia	2020-06-17	0.7614285714285715
US, GA	Georgia	2020-06-18	0.7599999999999999
US, GA	Georgia	2020-06-19	0.759047619047619
US, GA	Georgia	2020-06-20	0.757142857142857
US, GA	Georgia	2020-06-21	0.7557142857142857
US, GA	Georgia	2020-06-22	0.7552380952380952
US, GA	Georgia	2020-06-23	0.7528571428571428
US, GA	Georgia	2020-06-24	0.7561904761904762
US, GA	Georgia	2020-06-25	0.7580952380952383
US, GA	Georgia	2020-06-26	0.76
US, GA	Georgia	2020-06-27	0.7647619047619048
US, GA	Georgia	2020-06-28	0.770952380952381
US, GA	Georgia	2020-06-29	0.7633333333333334
US, GA	Georgia	2020-06-30	0.7380952380952381
US, GA	Georgia	2020-07-01	0.731904761904762
US, GA	Georgia	2020-07-02	0.7295238095238096
US, GA	Georgia	2020-07-03	0.7266666666666667
US, GA	Georgia	2020-07-04	0.7223809523809525
US, GA	Georgia	2020-07-05	0.7152380952380952
US, GA	Georgia	2020-07-06	0.721904761904762
US, GA	Georgia	2020-07-07	0.7471428571428572
US, GA	Georgia	2020-07-08	0.7499999999999999
US, GA	Georgia	2020-07-09	0.7514285714285714
US, GA	Georgia	2020-07-10	0.7523809523809523
US, GA	Georgia	2020-07-11	0.7528571428571429
US, GA	Georgia	2020-07-12	0.7528571428571429
US, GA	Georgia	2020-07-13	0.7523809523809524
US, GA	Georgia	2020-07-14	0.7509523809523809
US, GA	Georgia	2020-07-15	0.7509523809523809
US, GA	Georgia	2020-07-16	0.7504761904761905
US, GA	Georgia	2020-07-17	0.7495238095238096
US, GA	Georgia	2020-07-18	0.7490476190476192
US, GA	Georgia	2020-07-19	0.7490476190476192
US, GA	Georgia	2020-07-20	0.7490476190476192
US, GA	Georgia	2020-07-21	0.7476190476190477
US, GA	Georgia	2020-07-22	0.7485714285714286
US, GA	Georgia	2020-07-23	0.7490476190476191
US, GA	Georgia	2020-07-24	0.7495238095238096
US, GA	Georgia	2020-07-25	0.7490476190476191
US, GA	Georgia	2020-07-26	0.748095238095238
US, GA	Georgia	2020-07-27	0.75
US, GA	Georgia	2020-07-28	0.7538095238095239
US, GA	Georgia	2020-07-29	0.7547619047619047
US, GA	Georgia	2020-07-30	0.7552380952380953
US, GA	Georgia	2020-07-31	0.7576190476190476
US, GA	Georgia	2020-08-01	0.7585714285714287
US, GA	Georgia	2020-08-02	0.7599999999999999
US, GA	Georgia	2020-08-03	0.7595238095238094
US, GA	Georgia	2020-08-04	0.7576190476190476
US, GA	Georgia	2020-08-05	0.7576190476190476
US, GA	Georgia	2020-08-06	0.7566666666666668
US, GA	Georgia	2020-08-07	0.7566666666666667
US, GA	Georgia	2020-08-08	0.7557142857142857
US, GA	Georgia	2020-08-09	0.7557142857142856
US, GA	Georgia	2020-08-10	0.8004761904761905
US, GA	Georgia	2020-08-11	0.8307142857142857
US, GA	Georgia	2020-08-12	0.8464285714285715
US, GA	Georgia	2020-08-13	0.8880952380952382
US, GA	Georgia	2020-02-15	0.9297619047619048
US, GA	Georgia	2020-02-16	0.963095238095238
US, GA	Georgia	2020-02-17	1.0042857142857142
US, GA	Georgia	2020-02-18	1.0035714285714286
US, GA	Georgia	2020-02-19	0.9985714285714286
US, GA	Georgia	2020-02-20	1.0078571428571428
US, GA	Georgia	2020-02-21	1.0078571428571428
US, GA	Georgia	2020-02-22	1.015
US, GA	Georgia	2020-02-23	1.0342857142857143
US, GA	Georgia	2020-02-24	1.0371428571428571
US, GA	Georgia	2020-02-25	1.0364285714285715
US, GA	Georgia	2020-02-26	1.052857142857143
US, GA	Georgia	2020-02-27	1.0657142857142856
US, GA	Georgia	2020-02-28	1.0714285714285714
US, GA	Georgia	2020-02-29	1.0578571428571428
US, GA	Georgia	2020-03-01	1.025
US, GA	Georgia	2020-03-02	1.0171428571428571
US, GA	Georgia	2020-03-03	1.0192857142857144
US, GA	Georgia	2020-03-04	1.0142857142857142
US, GA	Georgia	2020-03-05	1.0042857142857142
US, GA	Georgia	2020-03-06	0.9978571428571429
US, GA	Georgia	2020-03-07	1.0064285714285715
US, GA	Georgia	2020-03-08	1.0378571428571428
US, GA	Georgia	2020-03-09	1.054285714285714
US, GA	Georgia	2020-03-10	1.0864285714285713
US, GA	Georgia	2020-03-11	1.0828571428571427
US, GA	Georgia	2020-03-12	1.0735714285714286
US, GA	Georgia	2020-03-13	1.0557142857142856
US, GA	Georgia	2020-03-14	1.0385714285714285
US, GA	Georgia	2020-03-15	1.005
US, GA	Georgia	2020-03-16	0.965
US, GA	Georgia	2020-03-17	0.9121428571428573
US, GA	Georgia	2020-03-18	0.8778571428571428
US, GA	Georgia	2020-03-19	0.8585714285714285
US, GA	Georgia	2020-03-20	0.8407142857142856
US, GA	Georgia	2020-03-21	0.8142857142857143
US, GA	Georgia	2020-03-22	0.7992857142857143
US, GA	Georgia	2020-03-23	0.7828571428571429
US, GA	Georgia	2020-03-24	0.7607142857142858
US, GA	Georgia	2020-03-25	0.7535714285714284
US, GA	Georgia	2020-03-26	0.7414285714285713
US, GA	Georgia	2020-03-27	0.7328571428571429
US, GA	Georgia	2020-03-28	0.735
US, GA	Georgia	2020-03-29	0.735
US, GA	Georgia	2020-03-30	0.7264285714285714
US, GA	Georgia	2020-03-31	0.7178571428571429
US, GA	Georgia	2020-04-01	0.7064285714285715
US, GA	Georgia	2020-04-02	0.6964285714285713
US, GA	Georgia	2020-04-03	0.6835714285714287
US, GA	Georgia	2020-04-04	0.665
US, GA	Georgia	2020-04-05	0.6542857142857142
US, GA	Georgia	2020-04-06	0.6528571428571428
US, GA	Georgia	2020-04-07	0.6735714285714286
US, GA	Georgia	2020-04-08	0.6771428571428572
US, GA	Georgia	2020-04-09	0.6814285714285714
US, GA	Georgia	2020-04-10	0.6971428571428572
US, GA	Georgia	2020-04-11	0.7114285714285712
US, GA	Georgia	2020-04-12	0.7228571428571426
US, GA	Georgia	2020-04-13	0.7357142857142858
US, GA	Georgia	2020-04-14	0.76
US, GA	Georgia	2020-04-15	0.78
US, GA	Georgia	2020-04-16	0.7842857142857144
US, GA	Georgia	2020-04-17	0.7842857142857141
US, GA	Georgia	2020-04-18	0.7785714285714285
US, GA	Georgia	2020-04-19	0.7728571428571428
US, GA	Georgia	2020-04-20	0.7699999999999999
US, GA	Georgia	2020-04-21	0.7514285714285714
US, GA	Georgia	2020-04-22	0.7514285714285712
US, GA	Georgia	2020-04-23	0.7542857142857142
US, GA	Georgia	2020-04-24	0.7528571428571429
US, GA	Georgia	2020-04-25	0.7528571428571428
US, GA	Georgia	2020-04-26	0.7528571428571428
US, GA	Georgia	2020-04-27	0.7557142857142856
US, GA	Georgia	2020-04-28	0.7585714285714287
US, GA	Georgia	2020-04-29	0.7685714285714286
US, GA	Georgia	2020-04-30	0.7699999999999999
US, GA	Georgia	2020-05-01	0.7699999999999999
US, GA	Georgia	2020-05-02	0.7785714285714286
US, GA	Georgia	2020-05-03	0.7814285714285714
US, GA	Georgia	2020-05-04	0.7842857142857144
US, GA	Georgia	2020-05-05	0.7842857142857144
US, GA	Georgia	2020-05-06	0.7828571428571429
US, GA	Georgia	2020-05-07	0.7857142857142857
US, GA	Georgia	2020-05-08	0.7928571428571428
US, GA	Georgia	2020-05-09	0.7928571428571428
US, GA	Georgia	2020-05-10	0.7999999999999999
US, GA	Georgia	2020-05-11	0.8107142857142857
US, GA	Georgia	2020-05-12	0.8142857142857143
US, GA	Georgia	2020-05-13	0.8085714285714286
US, GA	Georgia	2020-05-14	0.8142857142857143
US, GA	Georgia	2020-05-15	0.8142857142857143
US, GA	Georgia	2020-05-16	0.8228571428571428
US, GA	Georgia	2020-05-17	0.822857142857143
US, GA	Georgia	2020-05-18	0.8235714285714285
US, GA	Georgia	2020-05-19	0.8192857142857142
US, GA	Georgia	2020-05-20	0.8150000000000001
US, GA	Georgia	2020-05-21	0.7578571428571429
US, GA	Georgia	2020-05-22	0.7592857142857142
US, GA	Georgia	2020-05-23	0.755
US, GA	Georgia	2020-05-24	0.7592857142857143
US, GA	Georgia	2020-05-25	0.7621428571428571
US, GA	Georgia	2020-05-26	0.7678571428571429
US, GA	Georgia	2020-05-27	0.7764285714285715
US, GA	Georgia	2020-05-28	0.8307142857142857
US, GA	Georgia	2020-05-29	0.8321428571428572
US, GA	Georgia	2020-05-30	0.8307142857142856
US, GA	Georgia	2020-05-31	0.827857142857143
US, GA	Georgia	2020-06-01	0.8264285714285713
US, GA	Georgia	2020-06-02	0.8264285714285714
US, GA	Georgia	2020-06-03	0.825
US, GA	Georgia	2020-06-04	0.825
US, GA	Georgia	2020-06-05	0.8250000000000001
US, GA	Georgia	2020-06-06	0.8264285714285716
US, GA	Georgia	2020-06-07	0.8264285714285714
US, GA	Georgia	2020-06-08	0.8264285714285714
US, GA	Georgia	2020-06-09	0.8314285714285713
US, GA	Georgia	2020-06-10	0.8414285714285714
US, GA	Georgia	2020-06-11	0.84
US, GA	Georgia	2020-06-12	0.84
US, GA	Georgia	2020-06-13	0.8385714285714287
US, GA	Georgia	2020-06-14	0.8371428571428572
US, GA	Georgia	2020-06-15	0.8371428571428572
US, GA	Georgia	2020-06-16	0.8335714285714287
US, GA	Georgia	2020-06-17	0.8192857142857143
US, GA	Georgia	2020-06-18	0.8164285714285714
US, GA	Georgia	2020-06-19	0.8135714285714286
US, GA	Georgia	2020-06-20	0.8121428571428569
US, GA	Georgia	2020-06-21	0.8092857142857142
US, GA	Georgia	2020-06-22	0.807142857142857
US, GA	Georgia	2020-06-23	0.8057142857142855
US, GA	Georgia	2020-06-24	0.8385714285714284
US, GA	Georgia	2020-06-25	0.8471428571428572
US, GA	Georgia	2020-06-26	0.85
US, GA	Georgia	2020-06-27	0.85
US, GA	Georgia	2020-06-28	0.8442857142857143
US, GA	Georgia	2020-06-29	0.8321428571428573
US, GA	Georgia	2020-06-30	0.8
US, GA	Georgia	2020-07-01	0.7585714285714286
US, GA	Georgia	2020-07-02	0.7442857142857141
US, GA	Georgia	2020-07-03	0.74
US, GA	Georgia	2020-07-04	0.7428571428571429
US, GA	Georgia	2020-07-05	0.7485714285714286
US, GA	Georgia	2020-07-06	0.7578571428571428
US, GA	Georgia	2020-07-07	0.7828571428571429
US, GA	Georgia	2020-07-08	0.7985714285714286
US, GA	Georgia	2020-07-09	0.7999999999999999
US, GA	Georgia	2020-07-10	0.802857142857143
US, GA	Georgia	2020-07-11	0.8014285714285714
US, GA	Georgia	2020-07-12	0.8014285714285714
US, GA	Georgia	2020-07-13	0.8021428571428572
US, GA	Georgia	2020-07-14	0.8014285714285715
US, GA	Georgia	2020-07-15	0.8057142857142858
US, GA	Georgia	2020-07-16	0.8085714285714285
US, GA	Georgia	2020-07-17	0.8085714285714286
US, GA	Georgia	2020-07-18	0.8100000000000002
US, GA	Georgia	2020-07-19	0.807142857142857
US, GA	Georgia	2020-07-20	0.8071428571428572
US, GA	Georgia	2020-07-21	0.7992857142857143
US, GA	Georgia	2020-07-22	0.7921428571428571
US, GA	Georgia	2020-07-23	0.792142857142857
US, GA	Georgia	2020-07-24	0.7878571428571428
US, GA	Georgia	2020-07-25	0.7835714285714286
US, GA	Georgia	2020-07-26	0.7864285714285716
US, GA	Georgia	2020-07-27	0.7921428571428571
US, GA	Georgia	2020-07-28	0.8028571428571428
US, GA	Georgia	2020-07-29	0.8085714285714286
US, GA	Georgia	2020-07-30	0.8142857142857142
US, GA	Georgia	2020-07-31	0.8171428571428571
US, GA	Georgia	2020-08-01	0.8242857142857142
US, GA	Georgia	2020-08-02	0.8271428571428571
US, GA	Georgia	2020-08-03	0.8214285714285714
US, GA	Georgia	2020-08-04	0.8171428571428571
US, GA	Georgia	2020-08-05	0.812857142857143
US, GA	Georgia	2020-08-06	0.8142857142857144
US, GA	Georgia	2020-08-07	0.8142857142857144
US, GA	Georgia	2020-08-08	0.8099999999999999
US, GA	Georgia	2020-08-09	0.8128571428571431
US, GA	Georgia	2020-08-10	NaN
US, GA	Georgia	2020-08-11	NaN
US, GA	Georgia	2020-08-12	NaN
US, GA	Georgia	2020-08-13	NaN
US, GA	Georgia	2020-02-15	NaN
US, GA	Georgia	2020-02-16	NaN
US, GA	Georgia	2020-02-17	NaN
US, GA	Georgia	2020-02-18	NaN
US, GA	Georgia	2020-02-19	NaN
US, GA	Georgia	2020-02-20	NaN
US, GA	Georgia	2020-02-21	NaN
US, GA	Georgia	2020-02-22	NaN
US, GA	Georgia	2020-02-23	NaN
US, GA	Georgia	2020-02-24	NaN
US, GA	Georgia	2020-02-25	NaN
US, GA	Georgia	2020-02-26	NaN
US, GA	Georgia	2020-02-27	NaN
US, GA	Georgia	2020-02-28	NaN
US, GA	Georgia	2020-02-29	NaN
US, GA	Georgia	2020-03-01	NaN
US, GA	Georgia	2020-03-02	NaN
US, GA	Georgia	2020-03-03	NaN
US, GA	Georgia	2020-03-04	NaN
US, GA	Georgia	2020-03-05	NaN
US, GA	Georgia	2020-03-06	NaN
US, GA	Georgia	2020-03-07	NaN
US, GA	Georgia	2020-03-08	NaN
US, GA	Georgia	2020-03-09	NaN
US, GA	Georgia	2020-03-10	NaN
US, GA	Georgia	2020-03-11	NaN
US, GA	Georgia	2020-03-12	NaN
US, GA	Georgia	2020-03-13	NaN
US, GA	Georgia	2020-03-14	NaN
US, GA	Georgia	2020-03-16	NaN
US, GA	Georgia	2020-03-17	NaN
US, GA	Georgia	2020-03-18	NaN
US, GA	Georgia	2020-03-19	NaN
US, GA	Georgia	2020-03-20	NaN
US, GA	Georgia	2020-03-21	NaN
US, GA	Georgia	2020-03-23	NaN
US, GA	Georgia	2020-03-24	NaN
US, GA	Georgia	2020-03-25	NaN
US, GA	Georgia	2020-03-26	NaN
US, GA	Georgia	2020-03-27	NaN
US, GA	Georgia	2020-03-28	NaN
US, GA	Georgia	2020-03-29	NaN
US, GA	Georgia	2020-03-30	NaN
US, GA	Georgia	2020-03-31	NaN
US, GA	Georgia	2020-04-01	NaN
US, GA	Georgia	2020-04-02	NaN
US, GA	Georgia	2020-04-03	NaN
US, GA	Georgia	2020-04-04	NaN
US, GA	Georgia	2020-04-05	NaN
US, GA	Georgia	2020-04-06	NaN
US, GA	Georgia	2020-04-07	NaN
US, GA	Georgia	2020-04-08	0.6728571428571427
US, GA	Georgia	2020-04-09	0.6828571428571427
US, GA	Georgia	2020-04-10	0.6957142857142856
US, GA	Georgia	2020-04-13	0.7142857142857142
US, GA	Georgia	2020-04-14	0.7314285714285714
US, GA	Georgia	2020-04-15	0.7614285714285715
US, GA	Georgia	2020-04-16	0.78
US, GA	Georgia	2020-04-17	0.78
US, GA	Georgia	2020-04-20	0.7928571428571428
US, GA	Georgia	2020-04-21	0.8028571428571428
US, GA	Georgia	2020-04-22	0.8071428571428572
US, GA	Georgia	2020-04-23	0.8099999999999999
US, GA	Georgia	2020-04-24	0.8042857142857143
US, GA	Georgia	2020-04-27	0.8071428571428572
US, GA	Georgia	2020-04-28	0.8157142857142858
US, GA	Georgia	2020-04-29	0.8185714285714286
US, GA	Georgia	2020-04-30	0.812857142857143
US, GA	Georgia	2020-05-01	0.8157142857142857
US, GA	Georgia	2020-05-04	0.8200000000000001
US, GA	Georgia	2020-05-05	0.8257142857142856
US, GA	Georgia	2020-05-06	0.8328571428571427
US, GA	Georgia	2020-05-07	0.84
US, GA	Georgia	2020-05-08	0.8428571428571429
US, GA	Georgia	2020-05-11	0.8400000000000001
US, GA	Georgia	2020-05-12	0.8357142857142856
US, GA	Georgia	2020-05-13	0.8428571428571427
US, GA	Georgia	2020-05-14	0.8442857142857142
US, GA	Georgia	2020-05-15	0.8442857142857142
US, GA	Georgia	2020-05-18	0.8371428571428571
US, GA	Georgia	2020-05-19	0.7700000000000001
US, GA	Georgia	2020-05-20	0.7771428571428574
US, GA	Georgia	2020-05-21	0.78
US, GA	Georgia	2020-05-22	0.7742857142857141
US, GA	Georgia	2020-05-25	0.7771428571428572
US, GA	Georgia	2020-05-26	0.7728571428571429
US, GA	Georgia	2020-05-27	0.7828571428571429
US, GA	Georgia	2020-05-28	0.84
US, GA	Georgia	2020-05-29	0.8442857142857143
US, GA	Georgia	2020-06-01	0.85
US, GA	Georgia	2020-06-02	0.8442857142857143
US, GA	Georgia	2020-06-03	0.8499999999999999
US, GA	Georgia	2020-06-04	0.8600000000000001
US, GA	Georgia	2020-06-05	0.8614285714285713
US, GA	Georgia	2020-06-08	0.8671428571428571
US, GA	Georgia	2020-06-09	0.8642857142857142
US, GA	Georgia	2020-06-10	0.8657142857142858
US, GA	Georgia	2020-06-11	0.8728571428571429
US, GA	Georgia	2020-06-12	0.8614285714285714
US, GA	Georgia	2020-06-15	0.8514285714285714
US, GA	Georgia	2020-06-16	0.8342857142857143
US, GA	Georgia	2020-06-17	0.8328571428571429
US, GA	Georgia	2020-06-18	0.8357142857142857
US, GA	Georgia	2020-06-19	0.83
US, GA	Georgia	2020-06-22	0.8271428571428572
US, GA	Georgia	2020-06-23	0.8200000000000001
US, GA	Georgia	2020-06-24	0.8171428571428571
US, GA	Georgia	2020-06-25	0.8214285714285713
US, GA	Georgia	2020-06-26	0.8114285714285714
US, GA	Georgia	2020-06-29	0.7599999999999999
US, GA	Georgia	2020-06-30	0.74
US, GA	Georgia	2020-07-01	0.7299999999999999
US, GA	Georgia	2020-07-02	0.7285714285714285
US, GA	Georgia	2020-07-03	0.7299999999999999
US, GA	Georgia	2020-07-06	0.7300000000000001
US, GA	Georgia	2020-07-07	0.7400000000000001
US, GA	Georgia	2020-07-08	0.7928571428571429
US, GA	Georgia	2020-07-09	0.8114285714285715
US, GA	Georgia	2020-07-10	0.8200000000000001
US, GA	Georgia	2020-07-13	0.8185714285714285
US, GA	Georgia	2020-07-14	0.8114285714285714
US, GA	Georgia	2020-07-15	0.8057142857142857
US, GA	Georgia	2020-07-16	0.8042857142857143
US, GA	Georgia	2020-07-17	0.8028571428571428
US, GA	Georgia	2020-07-20	0.8028571428571428
US, GA	Georgia	2020-07-21	0.7999999999999999
US, GA	Georgia	2020-07-22	0.8057142857142857
US, GA	Georgia	2020-07-23	0.8171428571428571
US, GA	Georgia	2020-07-24	0.8242857142857142
US, GA	Georgia	2020-07-27	0.8214285714285713
US, GA	Georgia	2020-07-28	0.807142857142857
US, GA	Georgia	2020-07-29	0.8057142857142858
US, GA	Georgia	2020-07-30	0.8014285714285715
US, GA	Georgia	2020-07-31	0.8014285714285715
US, GA	Georgia	2020-08-03	0.7871428571428573
US, GA	Georgia	2020-08-04	0.7814285714285715
US, GA	Georgia	2020-08-05	0.7814285714285714
US, GA	Georgia	2020-08-06	0.7828571428571429
US, GA	Georgia	2020-08-07	0.7728571428571429
US, GA	Georgia	2020-08-10	0.8171428571428573
US, GA	Georgia	2020-08-11	0.8614285714285714
US, GA	Georgia	2020-08-12	0.8821428571428571
US, GA	Georgia	2020-08-13	0.9021428571428572
US, GA	Georgia	2020-02-15	0.93
US, GA	Georgia	2020-02-16	0.9592857142857143
US, GA	Georgia	2020-02-17	0.9921428571428572
US, GA	Georgia	2020-02-18	0.9864285714285714
US, GA	Georgia	2020-02-19	NaN
US, GA	Georgia	2020-02-20	NaN
US, GA	Georgia	2020-02-21	NaN
US, GA	Georgia	2020-02-22	NaN
US, GA	Georgia	2020-02-23	NaN
US, GA	Georgia	2020-02-24	NaN
US, GA	Georgia	2020-02-25	NaN
US, GA	Georgia	2020-02-26	NaN
US, GA	Georgia	2020-02-27	NaN
US, GA	Georgia	2020-02-28	NaN
US, GA	Georgia	2020-02-29	NaN
US, GA	Georgia	2020-03-01	NaN
US, GA	Georgia	2020-03-02	NaN
US, GA	Georgia	2020-03-03	NaN
US, GA	Georgia	2020-03-04	NaN
US, GA	Georgia	2020-03-05	NaN
US, GA	Georgia	2020-03-06	NaN
US, GA	Georgia	2020-03-07	NaN
US, GA	Georgia	2020-03-08	NaN
US, GA	Georgia	2020-03-09	NaN
US, GA	Georgia	2020-03-10	NaN
US, GA	Georgia	2020-03-11	NaN
US, GA	Georgia	2020-03-12	NaN
US, GA	Georgia	2020-03-13	NaN
US, GA	Georgia	2020-03-14	NaN
US, GA	Georgia	2020-03-15	NaN
US, GA	Georgia	2020-03-16	NaN
US, GA	Georgia	2020-03-17	NaN
US, GA	Georgia	2020-03-18	0.9271428571428572
US, GA	Georgia	2020-03-19	0.9064285714285714
US, GA	Georgia	2020-03-20	0.8942857142857142
US, GA	Georgia	2020-03-21	0.8871428571428572
US, GA	Georgia	2020-03-22	0.8707142857142858
US, GA	Georgia	2020-03-23	0.8571428571428571
US, GA	Georgia	2020-03-24	0.8671428571428572
US, GA	Georgia	2020-03-25	0.8571428571428571
US, GA	Georgia	2020-03-26	0.847857142857143
US, GA	Georgia	2020-03-27	0.8385714285714284
US, GA	Georgia	2020-03-28	0.835
US, GA	Georgia	2020-03-29	0.8321428571428571
US, GA	Georgia	2020-03-30	0.8257142857142857
US, GA	Georgia	2020-03-31	0.7971428571428572
US, GA	Georgia	2020-04-01	0.8042857142857144
US, GA	Georgia	2020-04-02	0.7821428571428571
US, GA	Georgia	2020-04-03	0.7678571428571429
US, GA	Georgia	2020-04-04	0.7357142857142858
US, GA	Georgia	2020-04-05	0.7035714285714286
US, GA	Georgia	2020-04-06	0.6771428571428572
US, GA	Georgia	2020-04-07	0.6528571428571428
US, GA	Georgia	2020-04-08	0.637142857142857
US, GA	Georgia	2020-04-09	0.6485714285714285
US, GA	Georgia	2020-04-10	0.6628571428571428
US, GA	Georgia	2020-04-13	0.6842857142857142
US, GA	Georgia	2020-04-14	0.7071428571428571
US, GA	Georgia	2020-04-15	0.7342857142857142
US, GA	Georgia	2020-04-16	0.7514285714285714
US, GA	Georgia	2020-04-17	0.7742857142857142
US, GA	Georgia	2020-04-20	0.7957142857142857
US, GA	Georgia	2020-04-21	0.8014285714285714
US, GA	Georgia	2020-04-22	0.8085714285714286
US, GA	Georgia	2020-04-23	0.8100000000000002
US, GA	Georgia	2020-04-24	0.812857142857143
US, GA	Georgia	2020-04-27	0.8328571428571429
US, GA	Georgia	2020-04-28	0.8285714285714286
US, GA	Georgia	2020-04-29	0.8228571428571428
US, GA	Georgia	2020-04-30	0.8257142857142858
US, GA	Georgia	2020-05-01	0.832857142857143
US, GA	Georgia	2020-05-04	0.8428571428571429
US, GA	Georgia	2020-05-05	0.8385714285714286
US, GA	Georgia	2020-05-06	0.8285714285714285
US, GA	Georgia	2020-05-07	0.8328571428571429
US, GA	Georgia	2020-05-08	0.8385714285714286
US, GA	Georgia	2020-05-11	0.8514285714285714
US, GA	Georgia	2020-05-12	0.8499999999999999
US, GA	Georgia	2020-05-13	0.8514285714285714
US, GA	Georgia	2020-05-14	0.8571428571428571
US, GA	Georgia	2020-05-15	0.8600000000000001
US, GA	Georgia	2020-05-18	0.8671428571428571
US, GA	Georgia	2020-05-19	0.8114285714285714
US, GA	Georgia	2020-05-20	0.8114285714285714
US, GA	Georgia	2020-05-21	0.8114285714285714
US, GA	Georgia	2020-05-22	0.812857142857143
US, GA	Georgia	2020-05-25	0.8257142857142857
US, GA	Georgia	2020-05-26	0.8257142857142857
US, GA	Georgia	2020-05-27	0.822857142857143
US, GA	Georgia	2020-05-28	0.8785714285714287
US, GA	Georgia	2020-05-29	0.8785714285714287
US, GA	Georgia	2020-06-01	0.8914285714285715
US, GA	Georgia	2020-06-02	0.8942857142857141
US, GA	Georgia	2020-06-03	0.8842857142857142
US, GA	Georgia	2020-06-04	0.877142857142857
US, GA	Georgia	2020-06-05	0.8785714285714284
US, GA	Georgia	2020-06-08	0.8757142857142857
US, GA	Georgia	2020-06-09	0.8714285714285713
US, GA	Georgia	2020-06-10	0.8514285714285713
US, GA	Georgia	2020-06-11	0.8442857142857143
US, GA	Georgia	2020-06-12	0.8428571428571427
US, GA	Georgia	2020-06-15	0.8557142857142858
US, GA	Georgia	2020-06-16	0.8457142857142858
US, GA	Georgia	2020-06-17	0.8428571428571429
US, GA	Georgia	2020-06-18	0.8357142857142856
US, GA	Georgia	2020-06-19	0.8471428571428571
US, GA	Georgia	2020-06-22	0.8528571428571429
US, GA	Georgia	2020-06-23	0.8457142857142858
US, GA	Georgia	2020-06-24	0.8285714285714286
US, GA	Georgia	2020-06-25	0.8214285714285714
US, GA	Georgia	2020-06-26	0.8171428571428571
US, GA	Georgia	2020-06-29	0.7728571428571429
US, GA	Georgia	2020-06-30	0.7585714285714286
US, GA	Georgia	2020-07-01	0.75
US, GA	Georgia	2020-07-02	0.7485714285714286
US, GA	Georgia	2020-07-03	0.7542857142857144
US, GA	Georgia	2020-07-06	0.7642857142857143
US, GA	Georgia	2020-07-07	0.762857142857143
US, GA	Georgia	2020-07-08	0.7971428571428572
US, GA	Georgia	2020-07-09	0.7985714285714286
US, GA	Georgia	2020-07-10	0.7857142857142857
US, GA	Georgia	2020-07-13	0.7857142857142858
US, GA	Georgia	2020-07-14	0.78
US, GA	Georgia	2020-07-15	0.7699999999999999
US, GA	Georgia	2020-07-16	0.7671428571428572
US, GA	Georgia	2020-07-17	0.7685714285714285
US, GA	Georgia	2020-07-20	0.7657142857142857
US, GA	Georgia	2020-07-21	0.7714285714285715
US, GA	Georgia	2020-07-22	0.7714285714285715
US, GA	Georgia	2020-07-23	0.7714285714285715
US, GA	Georgia	2020-07-24	0.7714285714285715
US, GA	Georgia	2020-07-27	0.7757142857142857
US, GA	Georgia	2020-07-28	0.78
US, GA	Georgia	2020-07-29	0.7799999999999999
US, GA	Georgia	2020-07-30	0.7857142857142857
US, GA	Georgia	2020-07-31	0.7899999999999999
US, GA	Georgia	2020-08-03	0.7985714285714286
US, GA	Georgia	2020-08-04	0.8042857142857143
US, GA	Georgia	2020-08-05	0.8071428571428572
US, GA	Georgia	2020-08-06	0.8071428571428572
US, GA	Georgia	2020-08-07	0.8142857142857143
US, GA	Georgia	2020-08-10	0.8457142857142859
US, GA	Georgia	2020-08-11	0.8678571428571429
US, GA	Georgia	2020-08-12	0.8871428571428571
US, GA	Georgia	2020-08-13	0.9142857142857144
US, GA	Georgia	2020-02-15	0.9428571428571428
US, GA	Georgia	2020-02-16	0.9657142857142859
US, GA	Georgia	2020-02-17	0.9971428571428572
US, GA	Georgia	2020-02-18	1.0
US, GA	Georgia	2020-02-19	1.0114285714285713
US, GA	Georgia	2020-02-20	1.0171428571428571
US, GA	Georgia	2020-02-21	1.0264285714285715
US, GA	Georgia	2020-02-22	1.0357142857142856
US, GA	Georgia	2020-02-23	1.0578571428571428
US, GA	Georgia	2020-02-24	1.0707142857142855
US, GA	Georgia	2020-02-25	1.0857142857142856
US, GA	Georgia	2020-02-26	1.0992857142857144
US, GA	Georgia	2020-02-27	1.1157142857142857
US, GA	Georgia	2020-02-28	1.1242857142857143
US, GA	Georgia	2020-02-29	1.1171428571428572
US, GA	Georgia	2020-03-01	1.105
US, GA	Georgia	2020-03-02	1.0978571428571429
US, GA	Georgia	2020-03-03	1.0907142857142857
US, GA	Georgia	2020-03-04	1.0850000000000002
US, GA	Georgia	2020-03-05	1.0785714285714285
US, GA	Georgia	2020-03-06	1.0735714285714286
US, GA	Georgia	2020-03-07	1.0785714285714287
US, GA	Georgia	2020-03-08	1.0850000000000002
US, GA	Georgia	2020-03-09	1.0814285714285714
US, GA	Georgia	2020-03-10	1.0678571428571428
US, GA	Georgia	2020-03-11	1.0514285714285714
US, GA	Georgia	2020-03-12	1.0442857142857143
US, GA	Georgia	2020-03-13	1.0207142857142857
US, GA	Georgia	2020-03-14	0.99
US, GA	Georgia	2020-03-15	0.9578571428571429
US, GA	Georgia	2020-03-16	0.9221428571428572
US, GA	Georgia	2020-03-17	0.8935714285714285
US, GA	Georgia	2020-03-18	0.8549999999999999
US, GA	Georgia	2020-03-19	0.8092857142857142
US, GA	Georgia	2020-03-20	0.775
US, GA	Georgia	2020-03-21	0.7499999999999999
US, GA	Georgia	2020-03-22	0.7264285714285713
US, GA	Georgia	2020-03-23	0.7064285714285713
US, GA	Georgia	2020-03-24	0.6907142857142857
US, GA	Georgia	2020-03-25	0.6849999999999999
US, GA	Georgia	2020-03-26	0.6821428571428572
US, GA	Georgia	2020-03-27	0.68
US, GA	Georgia	2020-03-28	0.6842857142857143
US, GA	Georgia	2020-03-29	0.6914285714285715
US, GA	Georgia	2020-03-30	0.6857142857142858
US, GA	Georgia	2020-03-31	0.6707142857142856
US, GA	Georgia	2020-04-01	0.6592857142857141
US, GA	Georgia	2020-04-02	0.652142857142857
US, GA	Georgia	2020-04-03	0.6449999999999999
US, GA	Georgia	2020-04-04	0.6292857142857142
US, GA	Georgia	2020-04-05	0.6114285714285714
US, GA	Georgia	2020-04-06	0.6071428571428571
US, GA	Georgia	2020-04-07	0.6157142857142858
US, GA	Georgia	2020-04-08	0.5971428571428571
US, GA	Georgia	2020-04-09	0.5964285714285714
US, GA	Georgia	2020-04-10	0.6057142857142858
US, GA	Georgia	2020-04-11	0.6207142857142858
US, GA	Georgia	2020-04-12	0.6307142857142857
US, GA	Georgia	2020-04-13	0.6378571428571428
US, GA	Georgia	2020-04-14	0.6442857142857142
US, GA	Georgia	2020-04-15	0.6571428571428571
US, GA	Georgia	2020-04-16	0.665
US, GA	Georgia	2020-04-17	0.6657142857142857
US, GA	Georgia	2020-04-18	0.6585714285714286
US, GA	Georgia	2020-04-19	0.6428571428571429
US, GA	Georgia	2020-04-20	0.6464285714285715
US, GA	Georgia	2020-04-21	0.6485714285714286
US, GA	Georgia	2020-04-22	0.6678571428571429
US, GA	Georgia	2020-04-23	0.6757142857142858
US, GA	Georgia	2020-04-24	0.6842857142857144
US, GA	Georgia	2020-04-25	0.6978571428571428
US, GA	Georgia	2020-04-26	0.7242857142857143
US, GA	Georgia	2020-04-27	0.7392857142857144
US, GA	Georgia	2020-04-28	0.7564285714285715
US, GA	Georgia	2020-04-29	0.7721428571428571
US, GA	Georgia	2020-04-30	0.785
US, GA	Georgia	2020-05-01	0.7942857142857143
US, GA	Georgia	2020-05-02	0.8007142857142856
US, GA	Georgia	2020-05-03	0.8057142857142857
US, GA	Georgia	2020-05-04	0.8078571428571429
US, GA	Georgia	2020-05-05	0.8135714285714286
US, GA	Georgia	2020-05-06	0.8171428571428571
US, GA	Georgia	2020-05-07	0.8150000000000001
US, GA	Georgia	2020-05-08	0.8185714285714286
US, GA	Georgia	2020-05-09	0.8257142857142857
US, GA	Georgia	2020-05-10	0.8292857142857143
US, GA	Georgia	2020-05-11	0.8335714285714287
US, GA	Georgia	2020-05-12	0.8307142857142858
US, GA	Georgia	2020-05-13	0.8357142857142857
US, GA	Georgia	2020-05-14	0.8392857142857142
US, GA	Georgia	2020-05-15	0.8428571428571429
US, GA	Georgia	2020-05-16	0.8371428571428571
US, GA	Georgia	2020-05-17	0.8421428571428571
US, GA	Georgia	2020-05-18	0.8414285714285713
US, GA	Georgia	2020-05-19	0.8414285714285715
US, GA	Georgia	2020-05-20	0.8385714285714284
US, GA	Georgia	2020-05-21	0.8049999999999999
US, GA	Georgia	2020-05-22	0.7971428571428572
US, GA	Georgia	2020-05-23	0.7978571428571427
US, GA	Georgia	2020-05-24	0.7978571428571427
US, GA	Georgia	2020-05-25	0.7992857142857143
US, GA	Georgia	2020-05-26	0.8
US, GA	Georgia	2020-05-27	0.8007142857142858
US, GA	Georgia	2020-05-28	0.8428571428571429
US, GA	Georgia	2020-05-29	0.8535714285714286
US, GA	Georgia	2020-05-30	0.8614285714285714
US, GA	Georgia	2020-05-31	0.8600000000000001
US, GA	Georgia	2020-06-01	0.8607142857142858
US, GA	Georgia	2020-06-02	0.8585714285714285
US, GA	Georgia	2020-06-03	0.8592857142857142
US, GA	Georgia	2020-06-04	0.8521428571428571
US, GA	Georgia	2020-06-05	0.8492857142857143
US, GA	Georgia	2020-06-06	0.8464285714285714
US, GA	Georgia	2020-06-07	0.8528571428571429
US, GA	Georgia	2020-06-08	0.8521428571428571
US, GA	Georgia	2020-06-09	0.8564285714285714
US, GA	Georgia	2020-06-10	0.8578571428571429
US, GA	Georgia	2020-06-11	0.8621428571428572
US, GA	Georgia	2020-06-12	0.865
US, GA	Georgia	2020-06-13	0.8685714285714285
US, GA	Georgia	2020-06-14	0.8657142857142858
US, GA	Georgia	2020-06-15	0.8678571428571429
US, GA	Georgia	2020-06-16	0.8728571428571429
US, GA	Georgia	2020-06-17	0.8735714285714286
US, GA	Georgia	2020-06-18	0.8692857142857144
US, GA	Georgia	2020-06-19	0.8664285714285713
US, GA	Georgia	2020-06-20	0.8628571428571429
US, GA	Georgia	2020-06-21	0.86
US, GA	Georgia	2020-06-22	0.8564285714285713
US, GA	Georgia	2020-06-23	0.8492857142857142
US, GA	Georgia	2020-06-24	0.8449999999999999
US, GA	Georgia	2020-06-25	0.8464285714285714
US, GA	Georgia	2020-06-26	0.8557142857142856
US, GA	Georgia	2020-06-27	0.8635714285714285
US, GA	Georgia	2020-06-28	0.8764285714285714
US, GA	Georgia	2020-06-29	0.8721428571428572
US, GA	Georgia	2020-06-30	0.847857142857143
US, GA	Georgia	2020-07-01	0.8485714285714285
US, GA	Georgia	2020-07-02	0.847857142857143
US, GA	Georgia	2020-07-03	0.8385714285714287
US, GA	Georgia	2020-07-04	0.8342857142857144
US, GA	Georgia	2020-07-05	0.8242857142857144
US, GA	Georgia	2020-07-06	0.83
US, GA	Georgia	2020-07-07	0.8542857142857143
US, GA	Georgia	2020-07-08	0.8550000000000001
US, GA	Georgia	2020-07-09	0.8578571428571429
US, GA	Georgia	2020-07-10	0.8607142857142857
US, GA	Georgia	2020-07-11	0.8607142857142857
US, GA	Georgia	2020-07-12	0.8614285714285714
US, GA	Georgia	2020-07-13	0.8614285714285714
US, GA	Georgia	2020-07-14	0.86
US, GA	Georgia	2020-07-15	0.8585714285714285
US, GA	Georgia	2020-07-16	0.8535714285714285
US, GA	Georgia	2020-07-17	0.8499999999999999
US, GA	Georgia	2020-07-18	0.8464285714285713
US, GA	Georgia	2020-07-19	0.8435714285714285
US, GA	Georgia	2020-07-20	0.8435714285714286
US, GA	Georgia	2020-07-21	0.8421428571428571
US, GA	Georgia	2020-07-22	0.8464285714285714
US, GA	Georgia	2020-07-23	0.8521428571428571
US, GA	Georgia	2020-07-24	0.8507142857142856
US, GA	Georgia	2020-07-25	0.8507142857142856
US, GA	Georgia	2020-07-26	0.8492857142857143
US, GA	Georgia	2020-07-27	0.8550000000000001
US, GA	Georgia	2020-07-28	0.865
US, GA	Georgia	2020-07-29	0.8678571428571429
US, GA	Georgia	2020-07-30	0.8685714285714285
US, GA	Georgia	2020-07-31	0.8764285714285714
US, GA	Georgia	2020-08-01	0.8757142857142856
US, GA	Georgia	2020-08-02	0.8764285714285714
US, GA	Georgia	2020-08-03	0.8707142857142857
US, GA	Georgia	2020-08-04	0.8657142857142857
US, GA	Georgia	2020-08-05	0.8707142857142857
US, GA	Georgia	2020-08-06	0.8657142857142858
US, GA	Georgia	2020-08-07	0.8621428571428572
US, GA	Georgia	2020-08-08	0.8642857142857144
US, GA	Georgia	2020-08-09	0.865
US, GA	Georgia	2020-08-10	0.8978571428571428
US, GA	Georgia	2020-08-11	0.9207142857142856
US, GA	Georgia	2020-08-12	0.9285714285714286
US, GA	Georgia	2020-08-13	0.9507142857142856
US, GA	Georgia	2020-02-15	0.977142857142857
US, GA	Georgia	2020-02-16	0.9964285714285713
US, GA	Georgia	2020-02-17	1.0242857142857142
US, GA	Georgia	2020-02-18	1.0192857142857144
US, GA	Georgia	2020-02-19	1.0214285714285714
US, GA	Georgia	2020-02-20	1.0235714285714286
US, GA	Georgia	2020-02-21	1.0292857142857141
US, GA	Georgia	2020-02-22	1.0385714285714287
US, GA	Georgia	2020-02-23	1.0614285714285714
US, GA	Georgia	2020-02-24	1.072142857142857
US, GA	Georgia	2020-02-25	1.0957142857142856
US, GA	Georgia	2020-02-26	1.1092857142857142
US, GA	Georgia	2020-02-27	1.1171428571428572
US, GA	Georgia	2020-02-28	1.1207142857142858
US, GA	Georgia	2020-02-29	1.122142857142857
US, GA	Georgia	2020-03-01	1.112142857142857
US, GA	Georgia	2020-03-02	1.1099999999999999
US, GA	Georgia	2020-03-03	1.1007142857142858
US, GA	Georgia	2020-03-04	1.092142857142857
US, GA	Georgia	2020-03-05	1.0885714285714285
US, GA	Georgia	2020-03-06	1.0892857142857144
US, GA	Georgia	2020-03-07	1.0807142857142857
US, GA	Georgia	2020-03-08	1.0850000000000002
US, GA	Georgia	2020-03-09	1.0835714285714286
US, GA	Georgia	2020-03-10	1.0678571428571428
US, GA	Georgia	2020-03-11	1.05
US, GA	Georgia	2020-03-12	1.0357142857142858
US, GA	Georgia	2020-03-13	1.0107142857142857
US, GA	Georgia	2020-03-14	0.9771428571428571
US, GA	Georgia	2020-03-15	0.9292857142857143
US, GA	Georgia	2020-03-16	0.8835714285714287
US, GA	Georgia	2020-03-17	0.8614285714285715
US, GA	Georgia	2020-03-18	0.8321428571428572
US, GA	Georgia	2020-03-19	0.8064285714285715
US, GA	Georgia	2020-03-20	0.7792857142857141
US, GA	Georgia	2020-03-21	0.7692857142857142
US, GA	Georgia	2020-03-22	0.7678571428571427
US, GA	Georgia	2020-03-23	0.7642857142857142
US, GA	Georgia	2020-03-24	0.7571428571428571
US, GA	Georgia	2020-03-25	0.7535714285714287
US, GA	Georgia	2020-03-26	0.7514285714285714
US, GA	Georgia	2020-03-27	0.7492857142857143
US, GA	Georgia	2020-03-28	0.7471428571428572
US, GA	Georgia	2020-03-29	0.7442857142857143
US, GA	Georgia	2020-03-30	0.7335714285714285
US, GA	Georgia	2020-03-31	0.7092857142857143
US, GA	Georgia	2020-04-01	0.6907142857142857
US, GA	Georgia	2020-04-02	0.6764285714285714
US, GA	Georgia	2020-04-03	0.6742857142857142
US, GA	Georgia	2020-04-04	0.6628571428571428
US, GA	Georgia	2020-04-05	0.655
US, GA	Georgia	2020-04-06	0.652142857142857
US, GA	Georgia	2020-04-07	0.6628571428571428
US, GA	Georgia	2020-04-08	0.6507142857142857
US, GA	Georgia	2020-04-09	0.6592857142857144
US, GA	Georgia	2020-04-10	0.6699999999999999
US, GA	Georgia	2020-04-11	0.6892857142857142
US, GA	Georgia	2020-04-12	0.7014285714285714
US, GA	Georgia	2020-04-13	0.7092857142857144
US, GA	Georgia	2020-04-14	0.7185714285714287
US, GA	Georgia	2020-04-15	0.7385714285714285
US, GA	Georgia	2020-04-16	0.7492857142857142
US, GA	Georgia	2020-04-17	0.75
US, GA	Georgia	2020-04-18	0.745
US, GA	Georgia	2020-04-19	0.7321428571428571
US, GA	Georgia	2020-04-20	0.7342857142857143
US, GA	Georgia	2020-04-21	0.7392857142857144
US, GA	Georgia	2020-04-22	0.7614285714285715
US, GA	Georgia	2020-04-23	0.7671428571428571
US, GA	Georgia	2020-04-24	0.7778571428571429
US, GA	Georgia	2020-04-25	0.7857142857142857
US, GA	Georgia	2020-04-26	0.8078571428571429
US, GA	Georgia	2020-04-27	0.8221428571428572
US, GA	Georgia	2020-04-28	0.8335714285714285
US, GA	Georgia	2020-04-29	0.8407142857142856
US, GA	Georgia	2020-04-30	0.8478571428571428
US, GA	Georgia	2020-05-01	0.8507142857142858
US, GA	Georgia	2020-05-02	0.8535714285714285
US, GA	Georgia	2020-05-03	0.8549999999999999
US, GA	Georgia	2020-05-04	0.8514285714285713
US, GA	Georgia	2020-05-05	0.8542857142857142
US, GA	Georgia	2020-05-06	0.8678571428571429
US, GA	Georgia	2020-05-07	0.8700000000000001
US, GA	Georgia	2020-05-08	0.8728571428571429
US, GA	Georgia	2020-05-09	0.88
US, GA	Georgia	2020-05-10	0.8835714285714287
US, GA	Georgia	2020-05-11	0.8907142857142857
US, GA	Georgia	2020-05-12	0.8899999999999999
US, GA	Georgia	2020-05-13	0.8842857142857143
US, GA	Georgia	2020-05-14	0.8828571428571428
US, GA	Georgia	2020-05-15	0.8871428571428571
US, GA	Georgia	2020-05-16	0.8842857142857143
US, GA	Georgia	2020-05-17	0.8914285714285713
US, GA	Georgia	2020-05-18	0.8928571428571429
US, GA	Georgia	2020-05-19	0.892857142857143
US, GA	Georgia	2020-05-20	0.892857142857143
US, GA	Georgia	2020-05-21	0.8692857142857141
US, GA	Georgia	2020-05-22	0.8621428571428572
US, GA	Georgia	2020-05-23	0.8614285714285714
US, GA	Georgia	2020-05-24	0.8542857142857143
US, GA	Georgia	2020-05-25	0.8528571428571429
US, GA	Georgia	2020-05-26	0.8614285714285713
US, GA	Georgia	2020-05-27	0.8692857142857141
US, GA	Georgia	2020-05-28	0.9007142857142857
US, GA	Georgia	2020-05-29	0.9085714285714286
US, GA	Georgia	2020-05-30	0.9171428571428571
US, GA	Georgia	2020-05-31	0.9235714285714286
US, GA	Georgia	2020-06-01	0.9299999999999999
US, GA	Georgia	2020-06-02	0.9364285714285714
US, GA	Georgia	2020-06-03	0.9371428571428569
US, GA	Georgia	2020-06-04	0.9357142857142857
US, GA	Georgia	2020-06-05	0.9335714285714286
US, GA	Georgia	2020-06-06	0.9307142857142858
US, GA	Georgia	2020-06-07	0.9364285714285714
US, GA	Georgia	2020-06-08	0.9407142857142857
US, GA	Georgia	2020-06-09	0.9435714285714286
US, GA	Georgia	2020-06-10	0.9442857142857145
US, GA	Georgia	2020-06-11	0.9464285714285715
US, GA	Georgia	2020-06-12	0.9485714285714285
US, GA	Georgia	2020-06-13	0.9514285714285714
US, GA	Georgia	2020-06-14	0.9485714285714286
US, GA	Georgia	2020-06-15	0.9471428571428572
US, GA	Georgia	2020-06-16	0.9464285714285714
US, GA	Georgia	2020-06-17	0.9457142857142856
US, GA	Georgia	2020-06-18	0.9385714285714286
US, GA	Georgia	2020-06-19	0.9328571428571429
US, GA	Georgia	2020-06-20	0.9285714285714286
US, GA	Georgia	2020-06-21	0.927857142857143
US, GA	Georgia	2020-06-22	0.9228571428571428
US, GA	Georgia	2020-06-23	0.9178571428571428
US, GA	Georgia	2020-06-24	0.9207142857142857
US, GA	Georgia	2020-06-25	0.9249999999999999
US, GA	Georgia	2020-06-26	0.9321428571428572
US, GA	Georgia	2020-06-27	0.9364285714285714
US, GA	Georgia	2020-06-28	0.9450000000000001
US, GA	Georgia	2020-06-29	0.937142857142857
US, GA	Georgia	2020-06-30	0.9064285714285715
US, GA	Georgia	2020-07-01	0.9014285714285715
US, GA	Georgia	2020-07-02	0.8971428571428571
US, GA	Georgia	2020-07-03	0.8907142857142857
US, GA	Georgia	2020-07-04	0.8871428571428571
US, GA	Georgia	2020-07-05	0.8771428571428571
US, GA	Georgia	2020-07-06	0.8828571428571428
US, GA	Georgia	2020-07-07	0.91
US, GA	Georgia	2020-07-08	0.9035714285714286
US, GA	Georgia	2020-07-09	0.9042857142857142
US, GA	Georgia	2020-07-10	0.9064285714285715
US, GA	Georgia	2020-07-11	0.9028571428571429
US, GA	Georgia	2020-07-12	0.9007142857142858
US, GA	Georgia	2020-07-13	0.9050000000000001
US, GA	Georgia	2020-07-14	0.902142857142857
US, GA	Georgia	2020-07-15	0.9078571428571429
US, GA	Georgia	2020-07-16	0.9057142857142857
US, GA	Georgia	2020-07-17	0.9014285714285714
US, GA	Georgia	2020-07-18	0.9028571428571429
US, GA	Georgia	2020-07-19	0.9042857142857141
US, GA	Georgia	2020-07-20	0.9028571428571428
US, GA	Georgia	2020-07-21	0.9014285714285715
US, GA	Georgia	2020-07-22	0.9035714285714286
US, GA	Georgia	2020-07-23	0.9057142857142857
US, GA	Georgia	2020-07-24	0.9107142857142858
US, GA	Georgia	2020-07-25	0.9135714285714286
US, GA	Georgia	2020-07-26	0.9128571428571429
US, GA	Georgia	2020-07-27	0.9142857142857144
US, GA	Georgia	2020-07-28	0.9228571428571428
US, GA	Georgia	2020-07-29	0.9214285714285715
US, GA	Georgia	2020-07-30	0.9242857142857143
US, GA	Georgia	2020-07-31	0.9285714285714286
US, GA	Georgia	2020-08-01	0.9321428571428572
US, GA	Georgia	2020-08-02	0.9292857142857144
US, GA	Georgia	2020-08-03	0.9335714285714285
US, GA	Georgia	2020-08-04	0.9299999999999999
US, GA	Georgia	2020-08-05	0.9264285714285714
US, GA	Georgia	2020-08-06	0.9228571428571429
US, GA	Georgia	2020-08-07	0.9164285714285715
US, GA	Georgia	2020-08-08	0.9114285714285714
US, GA	Georgia	2020-08-09	0.91
US, GA	Georgia	2020-08-10	0.9221428571428572
US, GA	Georgia	2020-08-11	0.9228571428571427
US, GA	Georgia	2020-08-12	0.9207142857142856
US, GA	Georgia	2020-08-13	0.9349999999999998
US, GA	Georgia	2020-02-15	0.9521428571428572
US, GA	Georgia	2020-02-16	0.9607142857142856
US, GA	Georgia	2020-02-17	0.9835714285714285
US, GA	Georgia	2020-02-18	0.9871428571428572
US, GA	Georgia	2020-02-19	0.9957142857142858
US, GA	Georgia	2020-02-20	1.0007142857142857
US, GA	Georgia	2020-02-21	1.0107142857142857
US, GA	Georgia	2020-02-22	1.0192857142857144
US, GA	Georgia	2020-02-23	1.0342857142857143
US, GA	Georgia	2020-02-24	1.0364285714285715
US, GA	Georgia	2020-02-25	1.0392857142857144
US, GA	Georgia	2020-02-26	1.0435714285714286
US, GA	Georgia	2020-02-27	1.0514285714285714
US, GA	Georgia	2020-02-28	1.055
US, GA	Georgia	2020-02-29	1.05
US, GA	Georgia	2020-03-01	1.0435714285714286
US, GA	Georgia	2020-03-02	1.0407142857142857
US, GA	Georgia	2020-03-03	1.0392857142857141
US, GA	Georgia	2020-03-04	1.0342857142857143
US, GA	Georgia	2020-03-05	1.0392857142857141
US, GA	Georgia	2020-03-06	1.0342857142857143
US, GA	Georgia	2020-03-07	1.0342857142857143
US, GA	Georgia	2020-03-08	1.0400000000000003
US, GA	Georgia	2020-03-09	1.0314285714285716
US, GA	Georgia	2020-03-10	1.0214285714285716
US, GA	Georgia	2020-03-11	1.0035714285714286
US, GA	Georgia	2020-03-12	0.9757142857142856
US, GA	Georgia	2020-03-13	0.9471428571428572
US, GA	Georgia	2020-03-14	0.9128571428571428
US, GA	Georgia	2020-03-15	0.8735714285714286
US, GA	Georgia	2020-03-16	0.8435714285714285
US, GA	Georgia	2020-03-17	0.8150000000000001
US, GA	Georgia	2020-03-18	0.7857142857142858
US, GA	Georgia	2020-03-19	0.76
US, GA	Georgia	2020-03-20	0.7357142857142858
US, GA	Georgia	2020-03-21	0.7185714285714286
US, GA	Georgia	2020-03-22	0.7042857142857143
US, GA	Georgia	2020-03-23	0.6914285714285714
US, GA	Georgia	2020-03-24	0.6814285714285715
US, GA	Georgia	2020-03-25	0.675
US, GA	Georgia	2020-03-26	0.6735714285714287
US, GA	Georgia	2020-03-27	0.67
US, GA	Georgia	2020-03-28	0.6678571428571429
US, GA	Georgia	2020-03-29	0.665
US, GA	Georgia	2020-03-30	0.6585714285714285
US, GA	Georgia	2020-03-31	0.6457142857142857
US, GA	Georgia	2020-04-01	0.6328571428571428
US, GA	Georgia	2020-04-02	0.6264285714285714
US, GA	Georgia	2020-04-03	0.6221428571428571
US, GA	Georgia	2020-04-04	0.6157142857142857
US, GA	Georgia	2020-04-05	0.6114285714285713
US, GA	Georgia	2020-04-06	0.6085714285714285
US, GA	Georgia	2020-04-07	0.6185714285714285
US, GA	Georgia	2020-04-08	0.6021428571428571
US, GA	Georgia	2020-04-09	0.6064285714285713
US, GA	Georgia	2020-04-10	0.6171428571428572
US, GA	Georgia	2020-04-11	0.6314285714285715
US, GA	Georgia	2020-04-12	0.6442857142857142
US, GA	Georgia	2020-04-13	0.6564285714285714
US, GA	Georgia	2020-04-14	0.6642857142857144
US, GA	Georgia	2020-04-15	0.6857142857142857
US, GA	Georgia	2020-04-16	0.6935714285714286
US, GA	Georgia	2020-04-17	0.6964285714285714
US, GA	Georgia	2020-04-18	0.6964285714285714
US, GA	Georgia	2020-04-19	0.6857142857142858
US, GA	Georgia	2020-04-20	0.6885714285714286
US, GA	Georgia	2020-04-21	0.6935714285714286
US, GA	Georgia	2020-04-22	0.7135714285714287
US, GA	Georgia	2020-04-23	0.7214285714285714
US, GA	Georgia	2020-04-24	0.7285714285714285
US, GA	Georgia	2020-04-25	0.7314285714285714
US, GA	Georgia	2020-04-26	0.7492857142857144
US, GA	Georgia	2020-04-27	0.7585714285714287
US, GA	Georgia	2020-04-28	0.7678571428571429
US, GA	Georgia	2020-04-29	0.7785714285714285
US, GA	Georgia	2020-04-30	0.7835714285714286
US, GA	Georgia	2020-05-01	0.7935714285714285
US, GA	Georgia	2020-05-02	0.8028571428571428
US, GA	Georgia	2020-05-03	0.8107142857142857
US, GA	Georgia	2020-05-04	0.8099999999999999
US, GA	Georgia	2020-05-05	0.8214285714285714
US, GA	Georgia	2020-05-06	0.8328571428571429
US, GA	Georgia	2020-05-07	0.8364285714285712
US, GA	Georgia	2020-05-08	0.8399999999999999
US, GA	Georgia	2020-05-09	0.8457142857142858
US, GA	Georgia	2020-05-10	0.8457142857142858
US, GA	Georgia	2020-05-11	0.8521428571428571
US, GA	Georgia	2020-05-12	0.8492857142857143
US, GA	Georgia	2020-05-13	0.8485714285714285
US, GA	Georgia	2020-05-14	0.85
US, GA	Georgia	2020-05-15	0.8507142857142858
US, GA	Georgia	2020-05-16	0.8499999999999999
US, GA	Georgia	2020-05-17	0.8535714285714285
US, GA	Georgia	2020-05-18	0.8535714285714286
US, GA	Georgia	2020-05-19	0.8514285714285714
US, GA	Georgia	2020-05-20	0.8457142857142855
US, GA	Georgia	2020-05-21	0.8150000000000001
US, GA	Georgia	2020-05-22	0.8107142857142856
US, GA	Georgia	2020-05-23	0.8071428571428572
US, GA	Georgia	2020-05-24	0.8064285714285714
US, GA	Georgia	2020-05-25	0.8064285714285714
US, GA	Georgia	2020-05-26	0.8157142857142857
US, GA	Georgia	2020-05-27	0.8257142857142857
US, GA	Georgia	2020-05-28	0.86
US, GA	Georgia	2020-05-29	0.8685714285714285
US, GA	Georgia	2020-05-30	0.8792857142857142
US, GA	Georgia	2020-05-31	0.88
US, GA	Georgia	2020-06-01	0.8835714285714287
US, GA	Georgia	2020-06-02	0.882142857142857
US, GA	Georgia	2020-06-03	0.8807142857142859
US, GA	Georgia	2020-06-04	0.8807142857142857
US, GA	Georgia	2020-06-05	0.8757142857142856
US, GA	Georgia	2020-06-06	0.8714285714285713
US, GA	Georgia	2020-06-07	0.8735714285714288
US, GA	Georgia	2020-06-08	0.875
US, GA	Georgia	2020-06-09	0.8778571428571429
US, GA	Georgia	2020-06-10	0.8778571428571429
US, GA	Georgia	2020-06-11	0.8757142857142857
US, GA	Georgia	2020-06-12	0.8792857142857143
US, GA	Georgia	2020-06-13	0.8821428571428572
US, GA	Georgia	2020-06-14	0.8835714285714286
US, GA	Georgia	2020-06-15	0.8828571428571428
US, GA	Georgia	2020-06-16	0.8807142857142859
US, GA	Georgia	2020-06-17	0.8771428571428572
US, GA	Georgia	2020-06-18	0.8735714285714286
US, GA	Georgia	2020-06-19	0.87
US, GA	Georgia	2020-06-20	0.8671428571428572
US, GA	Georgia	2020-06-21	0.8642857142857142
US, GA	Georgia	2020-06-22	0.8607142857142858
US, GA	Georgia	2020-06-23	0.8542857142857143
US, GA	Georgia	2020-06-24	0.8585714285714285
US, GA	Georgia	2020-06-25	0.8635714285714285
US, GA	Georgia	2020-06-26	0.8657142857142855
US, GA	Georgia	2020-06-27	0.8678571428571429
US, GA	Georgia	2020-06-28	0.872857142857143
US, GA	Georgia	2020-06-29	0.865
US, GA	Georgia	2020-06-30	0.8364285714285716
US, GA	Georgia	2020-07-01	0.8200000000000001
US, GA	Georgia	2020-07-02	0.8128571428571428
US, GA	Georgia	2020-07-03	0.8085714285714286
US, GA	Georgia	2020-07-04	0.8057142857142857
US, GA	Georgia	2020-07-05	0.7985714285714286
US, GA	Georgia	2020-07-06	0.8057142857142858
US, GA	Georgia	2020-07-07	0.8371428571428572
US, GA	Georgia	2020-07-08	0.8471428571428572
US, GA	Georgia	2020-07-09	0.8521428571428571
US, GA	Georgia	2020-07-10	0.8557142857142856
US, GA	Georgia	2020-07-11	0.8564285714285713
US, GA	Georgia	2020-07-12	0.8571428571428571
US, GA	Georgia	2020-07-13	0.8557142857142858
US, GA	Georgia	2020-07-14	0.8514285714285714
US, GA	Georgia	2020-07-15	0.8507142857142858
US, GA	Georgia	2020-07-16	0.8485714285714285
US, GA	Georgia	2020-07-17	0.8442857142857143
US, GA	Georgia	2020-07-18	0.8421428571428571
US, GA	Georgia	2020-07-19	0.8392857142857143
US, GA	Georgia	2020-07-20	0.8385714285714284
US, GA	Georgia	2020-07-21	0.8378571428571429
US, GA	Georgia	2020-07-22	0.8428571428571429
US, GA	Georgia	2020-07-23	0.8442857142857144
US, GA	Georgia	2020-07-24	0.8457142857142859
US, GA	Georgia	2020-07-25	0.8471428571428571
US, GA	Georgia	2020-07-26	0.8471428571428571
US, GA	Georgia	2020-07-27	0.8514285714285714
US, GA	Georgia	2020-07-28	0.8607142857142858
US, GA	Georgia	2020-07-29	0.8614285714285714
US, GA	Georgia	2020-07-30	0.8635714285714285
US, GA	Georgia	2020-07-31	0.8685714285714285
US, GA	Georgia	2020-08-01	0.8685714285714285
US, GA	Georgia	2020-08-02	0.8721428571428572
US, GA	Georgia	2020-08-03	0.8714285714285712
US, GA	Georgia	2020-08-04	0.8692857142857144
US, GA	Georgia	2020-08-05	0.87
US, GA	Georgia	2020-08-06	0.8671428571428572
US, GA	Georgia	2020-08-07	0.8657142857142858
US, GA	Georgia	2020-08-08	0.8657142857142858
US, GA	Georgia	2020-08-09	0.865
US, GA	Georgia	2020-08-10	0.8976190476190476
US, GA	Georgia	2020-08-11	0.9073809523809524
US, GA	Georgia	2020-08-12	0.9197619047619048
US, GA	Georgia	2020-08-13	0.9402380952380953
US, GA	Georgia	2020-02-15	0.9614285714285715
US, GA	Georgia	2020-02-16	0.981904761904762
US, GA	Georgia	2020-02-17	1.0066666666666666
US, GA	Georgia	2020-02-18	1.0052380952380953
US, GA	Georgia	2020-02-19	1.0080952380952382
US, GA	Georgia	2020-02-20	1.004761904761905
US, GA	Georgia	2020-02-21	1.0171428571428571
US, GA	Georgia	2020-02-22	1.023809523809524
US, GA	Georgia	2020-02-23	1.0371428571428571
US, GA	Georgia	2020-02-24	1.0442857142857143
US, GA	Georgia	2020-02-25	1.0585714285714285
US, GA	Georgia	2020-02-26	1.0704761904761904
US, GA	Georgia	2020-02-27	1.0804761904761904
US, GA	Georgia	2020-02-28	1.0833333333333333
US, GA	Georgia	2020-02-29	1.0785714285714285
US, GA	Georgia	2020-03-01	1.0747619047619048
US, GA	Georgia	2020-03-02	1.0723809523809522
US, GA	Georgia	2020-03-03	1.068095238095238
US, GA	Georgia	2020-03-04	1.0685714285714285
US, GA	Georgia	2020-03-05	1.0704761904761904
US, GA	Georgia	2020-03-06	1.0657142857142858
US, GA	Georgia	2020-03-07	1.0695238095238095
US, GA	Georgia	2020-03-08	1.068095238095238
US, GA	Georgia	2020-03-09	1.0566666666666664
US, GA	Georgia	2020-03-10	1.0376190476190477
US, GA	Georgia	2020-03-11	1.0095238095238095
US, GA	Georgia	2020-03-12	0.9876190476190476
US, GA	Georgia	2020-03-13	0.9633333333333332
US, GA	Georgia	2020-03-14	0.9361904761904761
US, GA	Georgia	2020-03-15	0.9085714285714286
US, GA	Georgia	2020-03-16	0.8852380952380952
US, GA	Georgia	2020-03-17	0.8638095238095238
US, GA	Georgia	2020-03-18	0.8404761904761904
US, GA	Georgia	2020-03-19	0.8142857142857143
US, GA	Georgia	2020-03-20	0.7942857142857143
US, GA	Georgia	2020-03-21	0.7799999999999999
US, GA	Georgia	2020-03-22	0.7638095238095237
US, GA	Georgia	2020-03-23	0.7461904761904761
US, GA	Georgia	2020-03-24	0.7295238095238095
US, GA	Georgia	2020-03-25	0.7176190476190476
US, GA	Georgia	2020-03-26	0.7171428571428572
US, GA	Georgia	2020-03-27	0.7142857142857143
US, GA	Georgia	2020-03-28	0.7095238095238096
US, GA	Georgia	2020-03-29	0.7114285714285715
US, GA	Georgia	2020-03-30	0.7109523809523809
US, GA	Georgia	2020-03-31	0.6985714285714285
US, GA	Georgia	2020-04-01	0.6933333333333334
US, GA	Georgia	2020-04-02	0.6866666666666666
US, GA	Georgia	2020-04-03	0.6814285714285714
US, GA	Georgia	2020-04-04	0.6752380952380952
US, GA	Georgia	2020-04-05	0.6633333333333333
US, GA	Georgia	2020-04-06	0.6552380952380953
US, GA	Georgia	2020-04-07	0.6585714285714285
US, GA	Georgia	2020-04-08	0.6404761904761903
US, GA	Georgia	2020-04-09	0.6438095238095237
US, GA	Georgia	2020-04-10	0.6528571428571429
US, GA	Georgia	2020-04-11	0.6666666666666667
US, GA	Georgia	2020-04-12	0.6804761904761906
US, GA	Georgia	2020-04-13	0.6919047619047618
US, GA	Georgia	2020-04-14	0.7038095238095238
US, GA	Georgia	2020-04-15	0.720952380952381
US, GA	Georgia	2020-04-16	0.729047619047619
US, GA	Georgia	2020-04-17	0.7347619047619048
US, GA	Georgia	2020-04-18	0.730952380952381
US, GA	Georgia	2020-04-19	0.7247619047619047
US, GA	Georgia	2020-04-20	0.7276190476190477
US, GA	Georgia	2020-04-21	0.7314285714285713
US, GA	Georgia	2020-04-22	0.7514285714285714
US, GA	Georgia	2020-04-23	0.7614285714285715
US, GA	Georgia	2020-04-24	0.769047619047619
US, GA	Georgia	2020-04-25	0.7742857142857142
US, GA	Georgia	2020-04-26	0.7904761904761904
US, GA	Georgia	2020-04-27	0.8023809523809524
US, GA	Georgia	2020-04-28	0.8204761904761905
US, GA	Georgia	2020-04-29	0.8328571428571427
US, GA	Georgia	2020-04-30	0.8395238095238096
US, GA	Georgia	2020-05-01	0.8457142857142855
US, GA	Georgia	2020-05-02	0.8557142857142858
US, GA	Georgia	2020-05-03	0.8585714285714287
US, GA	Georgia	2020-05-04	0.8542857142857143
US, GA	Georgia	2020-05-05	0.8514285714285715
US, GA	Georgia	2020-05-06	0.85
US, GA	Georgia	2020-05-07	0.8485714285714285
US, GA	Georgia	2020-05-08	0.8480952380952379
US, GA	Georgia	2020-05-09	0.8514285714285715
US, GA	Georgia	2020-05-10	0.8528571428571429
US, GA	Georgia	2020-05-11	0.8609523809523809
US, GA	Georgia	2020-05-12	0.8676190476190477
US, GA	Georgia	2020-05-13	0.8747619047619049
US, GA	Georgia	2020-05-14	0.8747619047619047
US, GA	Georgia	2020-05-15	0.879047619047619
US, GA	Georgia	2020-05-16	0.8814285714285715
US, GA	Georgia	2020-05-17	0.889047619047619
US, GA	Georgia	2020-05-18	0.8928571428571429
US, GA	Georgia	2020-05-19	0.8909523809523812
US, GA	Georgia	2020-05-20	0.8904761904761905
US, GA	Georgia	2020-05-21	0.8595238095238095
US, GA	Georgia	2020-05-22	0.8557142857142858
US, GA	Georgia	2020-05-23	0.8523809523809524
US, GA	Georgia	2020-05-24	0.8480952380952382
US, GA	Georgia	2020-05-25	0.8495238095238096
US, GA	Georgia	2020-05-26	0.8571428571428571
US, GA	Georgia	2020-05-27	0.8661904761904762
US, GA	Georgia	2020-05-28	0.9038095238095237
US, GA	Georgia	2020-05-29	0.9090476190476189
US, GA	Georgia	2020-05-30	0.9157142857142857
US, GA	Georgia	2020-05-31	0.9199999999999999
US, GA	Georgia	2020-06-01	0.9214285714285714
US, GA	Georgia	2020-06-02	0.9252380952380952
US, GA	Georgia	2020-06-03	0.9280952380952382
US, GA	Georgia	2020-06-04	0.927142857142857
US, GA	Georgia	2020-06-05	0.9261904761904762
US, GA	Georgia	2020-06-06	0.9223809523809523
US, GA	Georgia	2020-06-07	0.9233333333333332
US, GA	Georgia	2020-06-08	0.9238095238095237
US, GA	Georgia	2020-06-09	0.9238095238095239
US, GA	Georgia	2020-06-10	0.9242857142857144
US, GA	Georgia	2020-06-11	0.9252380952380952
US, GA	Georgia	2020-06-12	0.9261904761904762
US, GA	Georgia	2020-06-13	0.9299999999999999
US, GA	Georgia	2020-06-14	0.9314285714285714
US, GA	Georgia	2020-06-15	0.931904761904762
US, GA	Georgia	2020-06-16	0.9352380952380953
US, GA	Georgia	2020-06-17	0.9304761904761906
US, GA	Georgia	2020-06-18	0.9285714285714285
US, GA	Georgia	2020-06-19	0.9247619047619047
US, GA	Georgia	2020-06-20	0.9223809523809524
US, GA	Georgia	2020-06-21	0.921904761904762
US, GA	Georgia	2020-06-22	0.9223809523809523
US, GA	Georgia	2020-06-23	0.9233333333333332
US, GA	Georgia	2020-06-24	0.9338095238095239
US, GA	Georgia	2020-06-25	0.9357142857142857
US, GA	Georgia	2020-06-26	0.9404761904761905
US, GA	Georgia	2020-06-27	0.9457142857142857
US, GA	Georgia	2020-06-28	0.9528571428571428
US, GA	Georgia	2020-06-29	0.9385714285714285
US, GA	Georgia	2020-06-30	0.8957142857142857
US, GA	Georgia	2020-07-01	0.8833333333333334
US, GA	Georgia	2020-07-02	0.880952380952381
US, GA	Georgia	2020-07-03	0.8790476190476191
US, GA	Georgia	2020-07-04	0.8738095238095239
US, GA	Georgia	2020-07-05	0.8638095238095239
US, GA	Georgia	2020-07-06	0.878095238095238
US, GA	Georgia	2020-07-07	0.9228571428571428
US, GA	Georgia	2020-07-08	0.9261904761904762
US, GA	Georgia	2020-07-09	0.9257142857142858
US, GA	Georgia	2020-07-10	0.9247619047619048
US, GA	Georgia	2020-07-11	0.928095238095238
US, GA	Georgia	2020-07-12	0.9295238095238095
US, GA	Georgia	2020-07-13	0.9285714285714286
US, GA	Georgia	2020-07-14	0.9223809523809523
US, GA	Georgia	2020-07-15	0.9214285714285715
US, GA	Georgia	2020-07-16	0.9228571428571428
US, GA	Georgia	2020-07-17	0.9233333333333335
US, GA	Georgia	2020-07-18	0.9185714285714285
US, GA	Georgia	2020-07-19	0.9147619047619048
US, GA	Georgia	2020-07-20	0.9138095238095237
US, GA	Georgia	2020-07-21	0.9085714285714285
US, GA	Georgia	2020-07-22	0.9071428571428571
US, GA	Georgia	2020-07-23	0.9042857142857142
US, GA	Georgia	2020-07-24	0.9004761904761905
US, GA	Georgia	2020-07-25	0.8961904761904762
US, GA	Georgia	2020-07-26	0.8952380952380954
US, GA	Georgia	2020-07-27	0.8961904761904762
US, GA	Georgia	2020-07-28	0.8999999999999998
US, GA	Georgia	2020-07-29	0.9028571428571427
US, GA	Georgia	2020-07-30	0.9061904761904761
US, GA	Georgia	2020-07-31	0.91
US, GA	Georgia	2020-08-01	0.9133333333333332
US, GA	Georgia	2020-08-02	0.9123809523809524
US, GA	Georgia	2020-08-03	0.9128571428571428
US, GA	Georgia	2020-08-04	0.9157142857142858
US, GA	Georgia	2020-08-05	0.9147619047619048
US, GA	Georgia	2020-08-06	0.9095238095238096
US, GA	Georgia	2020-08-07	0.9066666666666666
US, GA	Georgia	2020-08-08	0.9066666666666668
US, GA	Georgia	2020-08-09	0.9090476190476189
US, GA	Georgia	2020-08-10	0.9292857142857143
US, GA	Georgia	2020-08-11	0.9150000000000001
US, GA	Georgia	2020-08-12	0.9140476190476191
US, GA	Georgia	2020-08-13	0.9297619047619048
US, GA	Georgia	2020-02-15	0.9438095238095237
US, GA	Georgia	2020-02-16	0.9519047619047617
US, GA	Georgia	2020-02-17	0.9642857142857143
US, GA	Georgia	2020-02-18	0.9614285714285714
US, GA	Georgia	2020-02-19	0.9757142857142856
US, GA	Georgia	2020-02-20	0.9871428571428572
US, GA	Georgia	2020-02-21	0.9985714285714284
US, GA	Georgia	2020-02-22	1.0171428571428571
US, GA	Georgia	2020-02-23	1.0399999999999998
US, GA	Georgia	2020-02-24	1.055
US, GA	Georgia	2020-02-25	1.0607142857142857
US, GA	Georgia	2020-02-26	1.0707142857142857
US, GA	Georgia	2020-02-27	1.0807142857142857
US, GA	Georgia	2020-02-28	1.092142857142857
US, GA	Georgia	2020-02-29	1.075
US, GA	Georgia	2020-03-01	1.0585714285714285
US, GA	Georgia	2020-03-02	1.0471428571428572
US, GA	Georgia	2020-03-03	1.0464285714285715
US, GA	Georgia	2020-03-04	1.042142857142857
US, GA	Georgia	2020-03-05	1.0414285714285714
US, GA	Georgia	2020-03-06	1.0414285714285714
US, GA	Georgia	2020-03-07	1.055
US, GA	Georgia	2020-03-08	1.0714285714285714
US, GA	Georgia	2020-03-09	1.0699999999999998
US, GA	Georgia	2020-03-10	1.06
US, GA	Georgia	2020-03-11	1.0585714285714285
US, GA	Georgia	2020-03-12	1.0450000000000002
US, GA	Georgia	2020-03-13	1.0235714285714288
US, GA	Georgia	2020-03-14	0.997857142857143
US, GA	Georgia	2020-03-15	0.9757142857142858
US, GA	Georgia	2020-03-16	0.9614285714285715
US, GA	Georgia	2020-03-17	0.9450000000000001
US, GA	Georgia	2020-03-18	0.915
US, GA	Georgia	2020-03-19	0.8942857142857142
US, GA	Georgia	2020-03-20	0.8678571428571429
US, GA	Georgia	2020-03-21	0.8457142857142858
US, GA	Georgia	2020-03-22	0.8271428571428571
US, GA	Georgia	2020-03-23	0.8078571428571427
US, GA	Georgia	2020-03-24	0.7978571428571427
US, GA	Georgia	2020-03-25	0.7821428571428573
US, GA	Georgia	2020-03-26	0.7699999999999999
US, GA	Georgia	2020-03-27	0.7671428571428571
US, GA	Georgia	2020-03-28	0.7742857142857142
US, GA	Georgia	2020-03-29	0.7714285714285715
US, GA	Georgia	2020-03-30	0.7671428571428571
US, GA	Georgia	2020-03-31	0.7521428571428572
US, GA	Georgia	2020-04-01	0.7457142857142857
US, GA	Georgia	2020-04-02	0.7357142857142858
US, GA	Georgia	2020-04-03	0.7221428571428571
US, GA	Georgia	2020-04-04	0.7
US, GA	Georgia	2020-04-05	0.6749999999999999
US, GA	Georgia	2020-04-06	0.6578571428571428
US, GA	Georgia	2020-04-07	0.6735714285714287
US, GA	Georgia	2020-04-08	0.6714285714285715
US, GA	Georgia	2020-04-09	0.6771428571428572
US, GA	Georgia	2020-04-10	0.6828571428571427
US, GA	Georgia	2020-04-11	0.6971428571428572
US, GA	Georgia	2020-04-12	0.7128571428571429
US, GA	Georgia	2020-04-13	0.732857142857143
US, GA	Georgia	2020-04-14	0.7414285714285714
US, GA	Georgia	2020-04-15	0.7485714285714286
US, GA	Georgia	2020-04-16	0.7514285714285714
US, GA	Georgia	2020-04-17	0.7557142857142857
US, GA	Georgia	2020-04-18	0.7528571428571428
US, GA	Georgia	2020-04-19	0.7471428571428572
US, GA	Georgia	2020-04-20	0.7442857142857144
US, GA	Georgia	2020-04-21	0.7471428571428571
US, GA	Georgia	2020-04-22	0.7699999999999999
US, GA	Georgia	2020-04-23	0.7828571428571429
US, GA	Georgia	2020-04-24	0.7914285714285713
US, GA	Georgia	2020-04-25	0.8028571428571428
US, GA	Georgia	2020-04-26	0.8214285714285714
US, GA	Georgia	2020-04-27	0.8357142857142857
US, GA	Georgia	2020-04-28	0.8542857142857142
US, GA	Georgia	2020-04-29	0.8571428571428571
US, GA	Georgia	2020-04-30	0.8585714285714285
US, GA	Georgia	2020-05-01	0.8585714285714285
US, GA	Georgia	2020-05-02	0.8657142857142855
US, GA	Georgia	2020-05-03	0.8671428571428572
US, GA	Georgia	2020-05-04	0.8671428571428572
US, GA	Georgia	2020-05-05	0.8585714285714285
US, GA	Georgia	2020-05-06	0.8457142857142859
US, GA	Georgia	2020-05-07	0.8414285714285715
US, GA	Georgia	2020-05-08	0.8442857142857143
US, GA	Georgia	2020-05-09	0.8414285714285715
US, GA	Georgia	2020-05-10	0.8428571428571429
US, GA	Georgia	2020-05-11	0.8478571428571428
US, GA	Georgia	2020-05-12	0.8385714285714286
US, GA	Georgia	2020-05-13	0.8457142857142858
US, GA	Georgia	2020-05-14	0.8542857142857142
US, GA	Georgia	2020-05-15	0.8585714285714285
US, GA	Georgia	2020-05-16	0.86
US, GA	Georgia	2020-05-17	0.8642857142857142
US, GA	Georgia	2020-05-18	0.8621428571428572
US, GA	Georgia	2020-05-19	0.8742857142857143
US, GA	Georgia	2020-05-20	0.8728571428571429
US, GA	Georgia	2020-05-21	0.8099999999999999
US, GA	Georgia	2020-05-22	0.8071428571428572
US, GA	Georgia	2020-05-23	0.8071428571428572
US, GA	Georgia	2020-05-24	0.8057142857142858
US, GA	Georgia	2020-05-25	0.8078571428571427
US, GA	Georgia	2020-05-26	0.807142857142857
US, GA	Georgia	2020-05-27	0.8185714285714285
US, GA	Georgia	2020-05-28	0.8814285714285715
US, GA	Georgia	2020-05-29	0.8842857142857143
US, GA	Georgia	2020-05-30	0.8842857142857143
US, GA	Georgia	2020-05-31	0.8828571428571428
US, GA	Georgia	2020-06-01	0.8842857142857142
US, GA	Georgia	2020-06-02	0.8807142857142856
US, GA	Georgia	2020-06-03	0.867857142857143
US, GA	Georgia	2020-06-04	0.8650000000000001
US, GA	Georgia	2020-06-05	0.8621428571428572
US, GA	Georgia	2020-06-06	0.8650000000000001
US, GA	Georgia	2020-06-07	0.865
US, GA	Georgia	2020-06-08	0.8642857142857142
US, GA	Georgia	2020-06-09	0.8707142857142857
US, GA	Georgia	2020-06-10	0.8807142857142857
US, GA	Georgia	2020-06-11	0.8835714285714286
US, GA	Georgia	2020-06-12	0.8849999999999999
US, GA	Georgia	2020-06-13	0.8835714285714286
US, GA	Georgia	2020-06-14	0.8849999999999999
US, GA	Georgia	2020-06-15	0.8857142857142858
US, GA	Georgia	2020-06-16	0.8814285714285715
US, GA	Georgia	2020-06-17	0.8728571428571429
US, GA	Georgia	2020-06-18	0.8671428571428572
US, GA	Georgia	2020-06-19	0.8671428571428571
US, GA	Georgia	2020-06-20	0.8671428571428571
US, GA	Georgia	2020-06-21	0.8642857142857141
US, GA	Georgia	2020-06-22	0.8628571428571429
US, GA	Georgia	2020-06-23	0.8642857142857142
US, GA	Georgia	2020-06-24	0.8742857142857143
US, GA	Georgia	2020-06-25	0.8714285714285716
US, GA	Georgia	2020-06-26	0.8628571428571429
US, GA	Georgia	2020-06-27	0.8585714285714285
US, GA	Georgia	2020-06-28	0.8485714285714285
US, GA	Georgia	2020-06-29	0.8357142857142856
US, GA	Georgia	2020-06-30	0.8092857142857143
US, GA	Georgia	2020-07-01	0.7892857142857144
US, GA	Georgia	2020-07-02	0.785
US, GA	Georgia	2020-07-03	0.7892857142857144
US, GA	Georgia	2020-07-04	0.7921428571428571
US, GA	Georgia	2020-07-05	0.7964285714285715
US, GA	Georgia	2020-07-06	0.8078571428571429
US, GA	Georgia	2020-07-07	0.8307142857142856
US, GA	Georgia	2020-07-08	0.8478571428571428
US, GA	Georgia	2020-07-09	0.857857142857143
US, GA	Georgia	2020-07-10	0.8592857142857143
US, GA	Georgia	2020-07-11	0.8549999999999999
US, GA	Georgia	2020-07-12	0.8592857142857143
US, GA	Georgia	2020-07-13	0.857857142857143
US, GA	Georgia	2020-07-14	0.8564285714285713
US, GA	Georgia	2020-07-15	0.8464285714285715
US, GA	Georgia	2020-07-16	0.8435714285714285
US, GA	Georgia	2020-07-17	0.8449999999999999
US, GA	Georgia	2020-07-18	0.8507142857142858
US, GA	Georgia	2020-07-19	0.8564285714285713
US, GA	Georgia	2020-07-20	0.8585714285714285
US, GA	Georgia	2020-07-21	0.8528571428571429
US, GA	Georgia	2020-07-22	0.8585714285714284
US, GA	Georgia	2020-07-23	0.8585714285714285
US, GA	Georgia	2020-07-24	0.8585714285714285
US, GA	Georgia	2020-07-25	0.8571428571428571
US, GA	Georgia	2020-07-26	0.8528571428571429
US, GA	Georgia	2020-07-27	0.8535714285714285
US, GA	Georgia	2020-07-28	0.8635714285714285
US, GA	Georgia	2020-07-29	0.862142857142857
US, GA	Georgia	2020-07-30	0.8650000000000001
US, GA	Georgia	2020-07-31	0.8664285714285713
US, GA	Georgia	2020-08-01	0.865
US, GA	Georgia	2020-08-02	0.8621428571428572
US, GA	Georgia	2020-08-03	0.8628571428571429
US, GA	Georgia	2020-08-04	0.8578571428571429
US, GA	Georgia	2020-08-05	0.8464285714285714
US, GA	Georgia	2020-08-06	0.8392857142857143
US, GA	Georgia	2020-08-07	0.8350000000000001
US, GA	Georgia	2020-08-08	0.8292857142857144
US, GA	Georgia	2020-08-09	0.8264285714285714
US, GA	Georgia	2020-08-10	0.8550000000000001
US, GA	Georgia	2020-08-11	0.8571428571428571
US, GA	Georgia	2020-08-12	0.8807142857142857
US, GA	Georgia	2020-08-13	0.9142857142857143
US, GA	Georgia	2020-02-15	0.9442857142857143
US, GA	Georgia	2020-02-16	0.9735714285714286
US, GA	Georgia	2020-02-17	1.0057142857142858
US, GA	Georgia	2020-02-18	0.9964285714285716
US, GA	Georgia	2020-02-19	1.0107142857142857
US, GA	Georgia	2020-02-20	1.0214285714285716
US, GA	Georgia	2020-02-21	1.0164285714285712
US, GA	Georgia	2020-02-22	1.0257142857142856
US, GA	Georgia	2020-02-23	1.0485714285714285
US, GA	Georgia	2020-02-24	1.0628571428571427
US, GA	Georgia	2020-02-25	1.0864285714285713
US, GA	Georgia	2020-02-26	1.1164285714285713
US, GA	Georgia	2020-02-27	1.14
US, GA	Georgia	2020-02-28	1.1614285714285713
US, GA	Georgia	2020-02-29	1.155
US, GA	Georgia	2020-03-01	1.147142857142857
US, GA	Georgia	2020-03-02	1.1421428571428571
US, GA	Georgia	2020-03-03	1.1357142857142857
US, GA	Georgia	2020-03-04	1.1385714285714283
US, GA	Georgia	2020-03-05	1.1321428571428571
US, GA	Georgia	2020-03-06	1.1185714285714285
US, GA	Georgia	2020-03-07	1.1235714285714287
US, GA	Georgia	2020-03-08	1.135
US, GA	Georgia	2020-03-09	1.1307142857142856
US, GA	Georgia	2020-03-10	1.1185714285714285
US, GA	Georgia	2020-03-11	1.0985714285714285
US, GA	Georgia	2020-03-12	1.0842857142857143
US, GA	Georgia	2020-03-13	1.06
US, GA	Georgia	2020-03-14	1.0414285714285714
US, GA	Georgia	2020-03-15	1.005
US, GA	Georgia	2020-03-16	0.9799999999999999
US, GA	Georgia	2020-03-17	0.9578571428571429
US, GA	Georgia	2020-03-18	0.9235714285714284
US, GA	Georgia	2020-03-19	0.9049999999999999
US, GA	Georgia	2020-03-20	0.8964285714285714
US, GA	Georgia	2020-03-21	0.88
US, GA	Georgia	2020-03-22	0.8664285714285713
US, GA	Georgia	2020-03-23	0.8492857142857143
US, GA	Georgia	2020-03-24	0.8392857142857143
US, GA	Georgia	2020-03-25	0.8207142857142857
US, GA	Georgia	2020-03-26	0.8085714285714285
US, GA	Georgia	2020-03-27	0.7907142857142856
US, GA	Georgia	2020-03-28	0.7842857142857141
US, GA	Georgia	2020-03-29	0.7785714285714285
US, GA	Georgia	2020-03-30	0.767142857142857
US, GA	Georgia	2020-03-31	0.7464285714285713
US, GA	Georgia	2020-04-01	0.7328571428571429
US, GA	Georgia	2020-04-02	0.7078571428571429
US, GA	Georgia	2020-04-03	0.6935714285714286
US, GA	Georgia	2020-04-04	0.6685714285714287
US, GA	Georgia	2020-04-05	0.6442857142857142
US, GA	Georgia	2020-04-06	0.6307142857142857
US, GA	Georgia	2020-04-07	0.6378571428571428
US, GA	Georgia	2020-04-08	0.6428571428571429
US, GA	Georgia	2020-04-09	0.65
US, GA	Georgia	2020-04-10	0.6571428571428571
US, GA	Georgia	2020-04-11	0.6585714285714285
US, GA	Georgia	2020-04-12	0.6628571428571429
US, GA	Georgia	2020-04-13	0.6757142857142856
US, GA	Georgia	2020-04-14	0.6900000000000001
US, GA	Georgia	2020-04-15	0.6928571428571428
US, GA	Georgia	2020-04-16	0.6928571428571428
US, GA	Georgia	2020-04-17	0.6985714285714285
US, GA	Georgia	2020-04-18	0.7071428571428571
US, GA	Georgia	2020-04-19	0.7114285714285712
US, GA	Georgia	2020-04-20	0.7171428571428571
US, GA	Georgia	2020-04-21	0.7342857142857142
US, GA	Georgia	2020-04-22	0.7442857142857143
US, GA	Georgia	2020-04-23	0.7485714285714286
US, GA	Georgia	2020-04-24	0.75
US, GA	Georgia	2020-04-25	0.7528571428571428
US, GA	Georgia	2020-04-27	0.7685714285714286
US, GA	Georgia	2020-04-28	0.7914285714285715
US, GA	Georgia	2020-04-29	0.7614285714285715
US, GA	Georgia	2020-04-30	0.7571428571428571
US, GA	Georgia	2020-05-01	0.7685714285714286
US, GA	Georgia	2020-05-02	0.7828571428571429
US, GA	Georgia	2020-05-04	0.7999999999999999
US, GA	Georgia	2020-05-05	0.82
US, GA	Georgia	2020-05-06	0.8114285714285715
US, GA	Georgia	2020-05-07	0.8242857142857144
US, GA	Georgia	2020-05-08	0.832857142857143
US, GA	Georgia	2020-05-09	0.8385714285714287
US, GA	Georgia	2020-05-11	0.8442857142857143
US, GA	Georgia	2020-05-12	0.8471428571428571
US, GA	Georgia	2020-05-13	0.8371428571428571
US, GA	Georgia	2020-05-14	0.8371428571428572
US, GA	Georgia	2020-05-15	0.8342857142857143
US, GA	Georgia	2020-05-16	0.8285714285714285
US, GA	Georgia	2020-05-18	0.8314285714285713
US, GA	Georgia	2020-05-19	0.8357142857142856
US, GA	Georgia	2020-05-20	0.7699999999999999
US, GA	Georgia	2020-05-21	0.7642857142857143
US, GA	Georgia	2020-05-22	0.7657142857142858
US, GA	Georgia	2020-05-23	0.7628571428571428
US, GA	Georgia	2020-05-25	0.7757142857142858
US, GA	Georgia	2020-05-26	0.7857142857142857
US, GA	Georgia	2020-05-27	0.7828571428571429
US, GA	Georgia	2020-05-28	0.8442857142857144
US, GA	Georgia	2020-05-29	0.8442857142857144
US, GA	Georgia	2020-05-30	0.8457142857142858
US, GA	Georgia	2020-06-01	0.8585714285714285
US, GA	Georgia	2020-06-02	0.8742857142857142
US, GA	Georgia	2020-06-03	0.8699999999999999
US, GA	Georgia	2020-06-04	0.8685714285714284
US, GA	Georgia	2020-06-05	0.8685714285714285
US, GA	Georgia	2020-06-06	0.8685714285714287
US, GA	Georgia	2020-06-08	0.8671428571428572
US, GA	Georgia	2020-06-09	0.8828571428571429
US, GA	Georgia	2020-06-10	0.8671428571428572
US, GA	Georgia	2020-06-11	0.8600000000000001
US, GA	Georgia	2020-06-12	0.8585714285714285
US, GA	Georgia	2020-06-13	0.8585714285714285
US, GA	Georgia	2020-06-15	0.8557142857142858
US, GA	Georgia	2020-06-16	0.8685714285714284
US, GA	Georgia	2020-06-17	0.8428571428571429
US, GA	Georgia	2020-06-18	0.8328571428571427
US, GA	Georgia	2020-06-19	0.8328571428571427
US, GA	Georgia	2020-06-20	0.8314285714285715
US, GA	Georgia	2020-06-22	0.8328571428571429
US, GA	Georgia	2020-06-23	0.8600000000000001
US, GA	Georgia	2020-06-24	0.8414285714285715
US, GA	Georgia	2020-06-25	0.8414285714285715
US, GA	Georgia	2020-06-26	0.84
US, GA	Georgia	2020-06-27	0.8342857142857143
US, GA	Georgia	2020-06-29	0.7999999999999999
US, GA	Georgia	2020-06-30	0.7971428571428572
US, GA	Georgia	2020-07-01	0.7542857142857142
US, GA	Georgia	2020-07-02	0.7457142857142858
US, GA	Georgia	2020-07-03	0.7371428571428572
US, GA	Georgia	2020-07-04	0.7285714285714285
US, GA	Georgia	2020-07-06	0.72
US, GA	Georgia	2020-07-07	0.7700000000000001
US, GA	Georgia	2020-07-08	0.7700000000000001
US, GA	Georgia	2020-07-09	0.7828571428571429
US, GA	Georgia	2020-07-10	0.7914285714285715
US, GA	Georgia	2020-07-11	0.7957142857142857
US, GA	Georgia	2020-07-13	0.8071428571428572
US, GA	Georgia	2020-07-14	0.8414285714285715
US, GA	Georgia	2020-07-15	0.8185714285714286
US, GA	Georgia	2020-07-16	0.8128571428571431
US, GA	Georgia	2020-07-17	0.8071428571428572
US, GA	Georgia	2020-07-18	0.802857142857143
US, GA	Georgia	2020-07-20	0.8057142857142857
US, GA	Georgia	2020-07-21	0.8342857142857143
US, GA	Georgia	2020-07-22	0.8042857142857142
US, GA	Georgia	2020-07-23	0.8014285714285714
US, GA	Georgia	2020-07-24	0.8042857142857143
US, GA	Georgia	2020-07-25	0.8071428571428572
US, GA	Georgia	2020-07-27	0.8114285714285714
US, GA	Georgia	2020-07-28	0.8242857142857142
US, GA	Georgia	2020-07-29	0.7899999999999999
US, GA	Georgia	2020-07-30	0.7899999999999999
US, GA	Georgia	2020-07-31	0.7971428571428572
US, GA	Georgia	2020-08-01	0.7999999999999999
US, GA	Georgia	2020-08-03	0.8042857142857143
US, GA	Georgia	2020-08-04	0.8342857142857144
US, GA	Georgia	2020-08-05	0.8200000000000001
US, GA	Georgia	2020-08-06	0.8214285714285714
US, GA	Georgia	2020-08-07	0.8271428571428573
US, GA	Georgia	2020-08-08	0.822857142857143
US, GA	Georgia	2020-08-10	0.8557142857142858
US, GA	Georgia	2020-08-11	0.8842857142857143
US, GA	Georgia	2020-08-12	0.8842857142857143
US, GA	Georgia	2020-08-13	0.9080952380952382
US, GA	Georgia	2020-02-15	0.9442857142857143
US, GA	Georgia	2020-02-16	0.97
US, GA	Georgia	2020-02-17	1.0095238095238097
US, GA	Georgia	2020-02-18	1.0114285714285713
US, GA	Georgia	2020-02-19	1.0176190476190476
US, GA	Georgia	2020-02-20	1.0171428571428571
US, GA	Georgia	2020-02-21	1.029047619047619
US, GA	Georgia	2020-02-22	1.031904761904762
US, GA	Georgia	2020-02-23	1.0519047619047621
US, GA	Georgia	2020-02-24	1.0595238095238095
US, GA	Georgia	2020-02-25	1.0695238095238095
US, GA	Georgia	2020-02-26	1.0814285714285714
US, GA	Georgia	2020-02-27	1.0928571428571427
US, GA	Georgia	2020-02-28	1.0938095238095238
US, GA	Georgia	2020-02-29	1.0942857142857143
US, GA	Georgia	2020-03-01	1.0847619047619048
US, GA	Georgia	2020-03-02	1.0842857142857143
US, GA	Georgia	2020-03-03	1.0880952380952382
US, GA	Georgia	2020-03-04	1.0885714285714285
US, GA	Georgia	2020-03-05	1.0923809523809525
US, GA	Georgia	2020-03-06	1.0961904761904762
US, GA	Georgia	2020-03-07	1.0995238095238096
US, GA	Georgia	2020-03-08	1.108095238095238
US, GA	Georgia	2020-03-09	1.1033333333333333
US, GA	Georgia	2020-03-10	1.0971428571428572
US, GA	Georgia	2020-03-11	1.0866666666666667
US, GA	Georgia	2020-03-12	1.077142857142857
US, GA	Georgia	2020-03-13	1.0623809523809524
US, GA	Georgia	2020-03-14	1.0438095238095237
US, GA	Georgia	2020-03-15	1.016190476190476
US, GA	Georgia	2020-03-16	0.9885714285714285
US, GA	Georgia	2020-03-17	0.956190476190476
US, GA	Georgia	2020-03-18	0.9161904761904761
US, GA	Georgia	2020-03-19	0.8776190476190475
US, GA	Georgia	2020-03-20	0.849047619047619
US, GA	Georgia	2020-03-21	0.8185714285714286
US, GA	Georgia	2020-03-22	0.7942857142857143
US, GA	Georgia	2020-03-23	0.7700000000000001
US, GA	Georgia	2020-03-24	0.7500000000000001
US, GA	Georgia	2020-03-25	0.7347619047619048
US, GA	Georgia	2020-03-26	0.7295238095238096
US, GA	Georgia	2020-03-27	0.7209523809523809
US, GA	Georgia	2020-03-28	0.7204761904761906
US, GA	Georgia	2020-03-29	0.719047619047619
US, GA	Georgia	2020-03-30	0.7104761904761905
US, GA	Georgia	2020-03-31	0.689047619047619
US, GA	Georgia	2020-04-01	0.6757142857142856
US, GA	Georgia	2020-04-02	0.6633333333333333
US, GA	Georgia	2020-04-03	0.6557142857142857
US, GA	Georgia	2020-04-04	0.6423809523809524
US, GA	Georgia	2020-04-05	0.6314285714285715
US, GA	Georgia	2020-04-06	0.6290476190476191
US, GA	Georgia	2020-04-07	0.6376190476190476
US, GA	Georgia	2020-04-08	0.6328571428571428
US, GA	Georgia	2020-04-09	0.6371428571428572
US, GA	Georgia	2020-04-10	0.6476190476190476
US, GA	Georgia	2020-04-11	0.6614285714285714
US, GA	Georgia	2020-04-12	0.6723809523809524
US, GA	Georgia	2020-04-13	0.6857142857142858
US, GA	Georgia	2020-04-14	0.6957142857142857
US, GA	Georgia	2020-04-15	0.6985714285714286
US, GA	Georgia	2020-04-16	0.7080952380952381
US, GA	Georgia	2020-04-17	0.7114285714285714
US, GA	Georgia	2020-04-18	0.7147619047619046
US, GA	Georgia	2020-04-19	0.7023809523809524
US, GA	Georgia	2020-04-20	0.7076190476190477
US, GA	Georgia	2020-04-21	0.719047619047619
US, GA	Georgia	2020-04-22	0.7433333333333333
US, GA	Georgia	2020-04-23	0.7533333333333333
US, GA	Georgia	2020-04-24	0.7647619047619046
US, GA	Georgia	2020-04-25	0.7704761904761905
US, GA	Georgia	2020-04-26	0.7966666666666667
US, GA	Georgia	2020-04-27	0.8076190476190476
US, GA	Georgia	2020-04-28	0.8204761904761905
US, GA	Georgia	2020-04-29	0.8371428571428571
US, GA	Georgia	2020-04-30	0.8447619047619047
US, GA	Georgia	2020-05-01	0.850952380952381
US, GA	Georgia	2020-05-02	0.8609523809523809
US, GA	Georgia	2020-05-03	0.8666666666666666
US, GA	Georgia	2020-05-04	0.8671428571428572
US, GA	Georgia	2020-05-05	0.8680952380952381
US, GA	Georgia	2020-05-06	0.87
US, GA	Georgia	2020-05-07	0.87
US, GA	Georgia	2020-05-08	0.871904761904762
US, GA	Georgia	2020-05-09	0.8738095238095239
US, GA	Georgia	2020-05-10	0.8728571428571429
US, GA	Georgia	2020-05-11	0.8733333333333333
US, GA	Georgia	2020-05-12	0.8747619047619047
US, GA	Georgia	2020-05-13	0.8742857142857142
US, GA	Georgia	2020-05-14	0.8742857142857142
US, GA	Georgia	2020-05-15	0.8719047619047618
US, GA	Georgia	2020-05-16	0.87
US, GA	Georgia	2020-05-17	0.8738095238095237
US, GA	Georgia	2020-05-18	0.8799999999999999
US, GA	Georgia	2020-05-19	0.8828571428571428
US, GA	Georgia	2020-05-20	0.8776190476190476
US, GA	Georgia	2020-05-21	0.8495238095238096
US, GA	Georgia	2020-05-22	0.849047619047619
US, GA	Georgia	2020-05-23	0.85
US, GA	Georgia	2020-05-24	0.8476190476190475
US, GA	Georgia	2020-05-25	0.8438095238095238
US, GA	Georgia	2020-05-26	0.8442857142857142
US, GA	Georgia	2020-05-27	0.8547619047619046
US, GA	Georgia	2020-05-28	0.8857142857142856
US, GA	Georgia	2020-05-29	0.8890476190476191
US, GA	Georgia	2020-05-30	0.8885714285714286
US, GA	Georgia	2020-05-31	0.887142857142857
US, GA	Georgia	2020-06-01	0.8852380952380952
US, GA	Georgia	2020-06-02	0.8823809523809523
US, GA	Georgia	2020-06-03	0.8790476190476191
US, GA	Georgia	2020-06-04	0.8771428571428571
US, GA	Georgia	2020-06-05	0.8747619047619049
US, GA	Georgia	2020-06-06	0.8738095238095239
US, GA	Georgia	2020-06-07	0.8804761904761904
US, GA	Georgia	2020-06-08	0.8857142857142858
US, GA	Georgia	2020-06-09	0.8947619047619048
US, GA	Georgia	2020-06-10	0.9028571428571429
US, GA	Georgia	2020-06-11	0.9071428571428573
US, GA	Georgia	2020-06-12	0.9095238095238096
US, GA	Georgia	2020-06-13	0.9185714285714287
US, GA	Georgia	2020-06-14	0.9223809523809523
US, GA	Georgia	2020-06-15	0.9304761904761903
US, GA	Georgia	2020-06-16	0.9328571428571429
US, GA	Georgia	2020-06-17	0.9304761904761906
US, GA	Georgia	2020-06-18	0.9323809523809523
US, GA	Georgia	2020-06-19	0.9357142857142857
US, GA	Georgia	2020-06-20	0.9285714285714286
US, GA	Georgia	2020-06-21	0.9247619047619048
US, GA	Georgia	2020-06-22	0.92
US, GA	Georgia	2020-06-23	0.9209523809523811
US, GA	Georgia	2020-06-24	0.9261904761904763
US, GA	Georgia	2020-06-25	0.9261904761904762
US, GA	Georgia	2020-06-26	0.9242857142857143
US, GA	Georgia	2020-06-27	0.9323809523809523
US, GA	Georgia	2020-06-28	0.9414285714285714
US, GA	Georgia	2020-06-29	0.9319047619047619
US, GA	Georgia	2020-06-30	0.8895238095238096
US, GA	Georgia	2020-07-01	0.8857142857142858
US, GA	Georgia	2020-07-02	0.8857142857142856
US, GA	Georgia	2020-07-03	0.8828571428571428
US, GA	Georgia	2020-07-04	0.8747619047619046
US, GA	Georgia	2020-07-05	0.8600000000000001
US, GA	Georgia	2020-07-06	0.8642857142857142
US, GA	Georgia	2020-07-07	0.8995238095238094
US, GA	Georgia	2020-07-08	0.8957142857142857
US, GA	Georgia	2020-07-09	0.8885714285714286
US, GA	Georgia	2020-07-10	0.8847619047619046
US, GA	Georgia	2020-07-11	0.8842857142857143
US, GA	Georgia	2020-07-12	0.8828571428571429
US, GA	Georgia	2020-07-13	0.8780952380952382
US, GA	Georgia	2020-07-14	0.8747619047619047
US, GA	Georgia	2020-07-15	0.8761904761904761
US, GA	Georgia	2020-07-16	0.8771428571428571
US, GA	Georgia	2020-07-17	0.8785714285714287
US, GA	Georgia	2020-07-18	0.8776190476190476
US, GA	Georgia	2020-07-19	0.8795238095238095
US, GA	Georgia	2020-07-20	0.8809523809523808
US, GA	Georgia	2020-07-21	0.8766666666666667
US, GA	Georgia	2020-07-22	0.878095238095238
US, GA	Georgia	2020-07-23	0.8790476190476191
US, GA	Georgia	2020-07-24	0.8785714285714284
US, GA	Georgia	2020-07-25	0.878095238095238
US, GA	Georgia	2020-07-26	0.8761904761904761
US, GA	Georgia	2020-07-27	0.88
US, GA	Georgia	2020-07-28	0.8885714285714286
US, GA	Georgia	2020-07-29	0.8828571428571428
US, GA	Georgia	2020-07-30	0.8828571428571428
US, GA	Georgia	2020-07-31	0.8838095238095238
US, GA	Georgia	2020-08-01	0.881904761904762
US, GA	Georgia	2020-08-02	0.8795238095238096
US, GA	Georgia	2020-08-03	0.8752380952380953
US, GA	Georgia	2020-08-04	0.8685714285714285
US, GA	Georgia	2020-08-05	0.868095238095238
US, GA	Georgia	2020-08-06	0.8609523809523808
US, GA	Georgia	2020-08-07	0.859047619047619
US, GA	Georgia	2020-08-08	0.8561904761904761
US, GA	Georgia	2020-08-09	0.8561904761904762
US, GA	Georgia	2020-08-10	0.8766666666666667
US, GA	Georgia	2020-08-11	0.8771428571428572
US, GA	Georgia	2020-08-12	0.8738095238095237
US, GA	Georgia	2020-08-13	0.8978571428571429
US, GA	Georgia	2020-02-15	0.9190476190476191
US, GA	Georgia	2020-02-16	0.9335714285714286
US, GA	Georgia	2020-02-17	0.9535714285714286
US, GA	Georgia	2020-02-18	0.9535714285714286
US, GA	Georgia	2020-02-19	0.9664285714285715
US, GA	Georgia	2020-02-20	0.9971428571428571
US, GA	Georgia	2020-02-21	0.9964285714285713
US, GA	Georgia	2020-02-22	1.0121428571428572
US, GA	Georgia	2020-02-23	1.04
US, GA	Georgia	2020-02-24	1.0542857142857145
US, GA	Georgia	2020-02-25	1.082857142857143
US, GA	Georgia	2020-02-26	1.0971428571428572
US, GA	Georgia	2020-02-27	1.1078571428571429
US, GA	Georgia	2020-02-28	1.125
US, GA	Georgia	2020-02-29	1.1135714285714287
US, GA	Georgia	2020-03-01	1.1035714285714284
US, GA	Georgia	2020-03-02	1.095
US, GA	Georgia	2020-03-03	1.0807142857142857
US, GA	Georgia	2020-03-04	1.080714285714286
US, GA	Georgia	2020-03-05	1.0985714285714285
US, GA	Georgia	2020-03-06	1.0978571428571426
US, GA	Georgia	2020-03-07	1.1078571428571429
US, GA	Georgia	2020-03-08	1.1214285714285714
US, GA	Georgia	2020-03-09	1.1235714285714287
US, GA	Georgia	2020-03-10	1.1307142857142856
US, GA	Georgia	2020-03-11	1.1364285714285713
US, GA	Georgia	2020-03-12	1.0985714285714288
US, GA	Georgia	2020-03-13	1.0742857142857145
US, GA	Georgia	2020-03-14	1.0450000000000002
US, GA	Georgia	2020-03-15	1.0085714285714287
US, GA	Georgia	2020-03-16	0.9764285714285715
US, GA	Georgia	2020-03-17	0.9478571428571428
US, GA	Georgia	2020-03-18	0.8878571428571427
US, GA	Georgia	2020-03-19	0.8628571428571428
US, GA	Georgia	2020-03-20	0.8271428571428573
US, GA	Georgia	2020-03-21	0.7985714285714287
US, GA	Georgia	2020-03-22	0.7700000000000001
US, GA	Georgia	2020-03-23	0.7492857142857142
US, GA	Georgia	2020-03-24	0.7335714285714285
US, GA	Georgia	2020-03-25	0.7292857142857143
US, GA	Georgia	2020-03-26	0.72
US, GA	Georgia	2020-03-27	0.7150000000000001
US, GA	Georgia	2020-03-28	0.7207142857142858
US, GA	Georgia	2020-03-29	0.7307142857142858
US, GA	Georgia	2020-03-30	0.7235714285714285
US, GA	Georgia	2020-03-31	0.6835714285714286
US, GA	Georgia	2020-04-01	0.6621428571428571
US, GA	Georgia	2020-04-02	0.6364285714285715
US, GA	Georgia	2020-04-03	0.617857142857143
US, GA	Georgia	2020-04-04	0.5864285714285715
US, GA	Georgia	2020-04-05	0.5521428571428572
US, GA	Georgia	2020-04-06	0.53
US, GA	Georgia	2020-04-07	0.5400000000000001
US, GA	Georgia	2020-04-08	0.5485714285714286
US, GA	Georgia	2020-04-09	0.5614285714285714
US, GA	Georgia	2020-04-10	0.5742857142857144
US, GA	Georgia	2020-04-13	0.5871428571428571
US, GA	Georgia	2020-04-14	0.6042857142857143
US, GA	Georgia	2020-04-15	0.6242857142857142
US, GA	Georgia	2020-04-16	0.6285714285714284
US, GA	Georgia	2020-04-17	0.6214285714285713
US, GA	Georgia	2020-04-20	0.6142857142857144
US, GA	Georgia	2020-04-21	0.6214285714285713
US, GA	Georgia	2020-04-22	0.6214285714285713
US, GA	Georgia	2020-04-23	0.6228571428571428
US, GA	Georgia	2020-04-24	0.6271428571428571
US, GA	Georgia	2020-04-27	0.6285714285714284
US, GA	Georgia	2020-04-28	0.6457142857142857
US, GA	Georgia	2020-04-29	0.6485714285714286
US, GA	Georgia	2020-04-30	0.65
US, GA	Georgia	2020-05-01	0.6542857142857141
US, GA	Georgia	2020-05-04	0.6514285714285714
US, GA	Georgia	2020-05-05	0.6528571428571429
US, GA	Georgia	2020-05-06	0.6528571428571429
US, GA	Georgia	2020-05-07	0.6514285714285715
US, GA	Georgia	2020-05-08	0.6557142857142858
US, GA	Georgia	2020-05-11	0.66
US, GA	Georgia	2020-05-12	0.6671428571428571
US, GA	Georgia	2020-05-13	0.6699999999999999
US, GA	Georgia	2020-05-14	0.6728571428571427
US, GA	Georgia	2020-05-15	0.6757142857142855
US, GA	Georgia	2020-05-18	0.6714285714285714
US, GA	Georgia	2020-05-19	0.6228571428571428
US, GA	Georgia	2020-05-20	0.6185714285714285
US, GA	Georgia	2020-05-21	0.6199999999999999
US, GA	Georgia	2020-05-22	0.6228571428571428
US, GA	Georgia	2020-05-25	0.62
US, GA	Georgia	2020-05-26	0.6257142857142857
US, GA	Georgia	2020-05-27	0.6371428571428571
US, GA	Georgia	2020-05-28	0.687142857142857
US, GA	Georgia	2020-05-29	0.6900000000000001
US, GA	Georgia	2020-06-01	0.6857142857142856
US, GA	Georgia	2020-06-02	0.6885714285714285
US, GA	Georgia	2020-06-03	0.6942857142857142
US, GA	Georgia	2020-06-04	0.687142857142857
US, GA	Georgia	2020-06-05	0.6900000000000001
US, GA	Georgia	2020-06-08	0.6942857142857143
US, GA	Georgia	2020-06-09	0.7014285714285714
US, GA	Georgia	2020-06-10	0.7042857142857143
US, GA	Georgia	2020-06-11	0.7100000000000001
[truncated: 83,582 more rows]
