# Supplementary material for: Predicting the cumulative medical load of COVID-19 outbreaks after the peak in daily fatalities
Source: PLoS One. 2021 Apr 1;16(4):e0247272. doi: 10.1371/journal.pone.0247272 (PMC8016333; doi:10.1371/journal.pone.0247272)
Supplement: S1 File — (ZIP) [file pone.0247272.s002.zip › PLOS_one_data/README.txt]

# COVID-19 case/death data
## Countries

The case and fatality data on country level in `countries_cases.csv` and `countries_deahts.csv` were compiled by the European Centre for Disease Prevention and Control. 
It can be downloaded from https://opendata.ecdc.europa.eu/covid19/casedistribution/csv

## US states

The case and fatality data on country level in `states_cases.csv` and `states_deahts.csv` were compiled by the Center for Systems Science and Engineering (CSSE) at Johns Hopkins University.
It can be downloaded from https://github.com/CSSEGISandData/COVID-19

## Data Processing

Days with a negative number of cases/deaths that stem from errata were dropped. 
Afterwards the 7-day centered moving average was calculated per region.


# Google Social Distancing Index
## Source

The data labeled GSDI was originally gathered by Google.
It can be downloaded from https://www.gstatic.com/covid19/mobility/Global_Mobility_Report.csv

## Data Processing

The GSDI is calculated as the average of the categories `workplaces`, `retail and recreation` and `transit stations`. When one or two of these are missing, the average of the remaining was calculated. 
Afterwards the 7-day centered moving average was calculated per region.

All the files where last updated on 8th December 2020 and only cases and counts up to 9th August 2020 are provided here.
