# Supplementary material for: Predicting the cumulative medical load of COVID-19 outbreaks after the peak in daily fatalities
Source: PLoS One. 2021 Apr 1;16(4):e0247272. doi: 10.1371/journal.pone.0247272 (PMC8016333; doi:10.1371/journal.pone.0247272)
Supplement: S1 File — (ZIP) [file pone.0247272.s002.zip › PLOS_one_data/countries_cases.csv]

geoId	region	population	date	X	Delta_X
CA	Canada	37411038	2020-01-02	0.0	0.0
CA	Canada	37411038	2020-01-03	0.0	0.0
CA	Canada	37411038	2020-01-04	0.0	0.0
CA	Canada	37411038	2020-01-05	0.0	0.0
CA	Canada	37411038	2020-01-06	0.0	0.0
CA	Canada	37411038	2020-01-07	0.0	0.0
CA	Canada	37411038	2020-01-08	0.0	0.0
CA	Canada	37411038	2020-01-09	0.0	0.0
CA	Canada	37411038	2020-01-10	0.0	0.0
CA	Canada	37411038	2020-01-11	0.0	0.0
CA	Canada	37411038	2020-01-12	0.0	0.0
CA	Canada	37411038	2020-01-13	0.0	0.0
CA	Canada	37411038	2020-01-14	0.0	0.0
CA	Canada	37411038	2020-01-15	0.0	0.0
CA	Canada	37411038	2020-01-16	0.0	0.0
CA	Canada	37411038	2020-01-17	0.0	0.0
CA	Canada	37411038	2020-01-18	0.0	0.0
CA	Canada	37411038	2020-01-19	0.0	0.0
CA	Canada	37411038	2020-01-20	0.0	0.0
CA	Canada	37411038	2020-01-21	0.0	0.0
CA	Canada	37411038	2020-01-22	0.14285714285714285	0.14285714285714285
CA	Canada	37411038	2020-01-23	0.2857142857142857	0.14285714285714285
CA	Canada	37411038	2020-01-24	0.5714285714285714	0.2857142857142857
CA	Canada	37411038	2020-01-25	1.0	0.42857142857142855
CA	Canada	37411038	2020-01-26	1.4285714285714286	0.42857142857142855
CA	Canada	37411038	2020-01-27	1.8571428571428572	0.42857142857142855
CA	Canada	37411038	2020-01-28	2.4285714285714284	0.5714285714285714
CA	Canada	37411038	2020-01-29	2.857142857142857	0.42857142857142855
CA	Canada	37411038	2020-01-30	3.2857142857142856	0.42857142857142855
CA	Canada	37411038	2020-01-31	3.5714285714285716	0.2857142857142857
CA	Canada	37411038	2020-02-01	3.857142857142857	0.2857142857142857
CA	Canada	37411038	2020-02-02	4.142857142857143	0.2857142857142857
CA	Canada	37411038	2020-02-03	4.714285714285714	0.5714285714285714
CA	Canada	37411038	2020-02-04	5.142857142857143	0.42857142857142855
CA	Canada	37411038	2020-02-05	5.571428571428571	0.42857142857142855
CA	Canada	37411038	2020-02-06	6.0	0.42857142857142855
CA	Canada	37411038	2020-02-07	6.428571428571429	0.42857142857142855
CA	Canada	37411038	2020-02-08	6.714285714285714	0.2857142857142857
CA	Canada	37411038	2020-02-09	7.0	0.2857142857142857
CA	Canada	37411038	2020-02-10	7.0	0.0
CA	Canada	37411038	2020-02-11	7.142857142857143	0.14285714285714285
CA	Canada	37411038	2020-02-12	7.285714285714286	0.14285714285714285
CA	Canada	37411038	2020-02-13	7.428571428571429	0.14285714285714285
CA	Canada	37411038	2020-02-14	7.571428571428571	0.14285714285714285
CA	Canada	37411038	2020-02-15	7.714285714285714	0.14285714285714285
CA	Canada	37411038	2020-02-16	7.857142857142857	0.14285714285714285
CA	Canada	37411038	2020-02-17	8.142857142857142	0.2857142857142857
CA	Canada	37411038	2020-02-18	8.285714285714286	0.14285714285714285
CA	Canada	37411038	2020-02-19	8.428571428571429	0.14285714285714285
CA	Canada	37411038	2020-02-20	8.571428571428571	0.14285714285714285
CA	Canada	37411038	2020-02-21	9.0	0.42857142857142855
CA	Canada	37411038	2020-02-22	9.428571428571429	0.42857142857142855
CA	Canada	37411038	2020-02-23	10.0	0.5714285714285714
CA	Canada	37411038	2020-02-24	10.714285714285714	0.7142857142857143
CA	Canada	37411038	2020-02-25	11.714285714285714	1.0
CA	Canada	37411038	2020-02-26	13.285714285714286	1.5714285714285714
CA	Canada	37411038	2020-02-27	15.428571428571429	2.142857142857143
CA	Canada	37411038	2020-02-28	17.714285714285715	2.2857142857142856
CA	Canada	37411038	2020-02-29	20.428571428571427	2.7142857142857144
CA	Canada	37411038	2020-03-01	23.428571428571427	3.0
CA	Canada	37411038	2020-03-02	27.857142857142858	4.428571428571429
CA	Canada	37411038	2020-03-03	32.857142857142854	5.0
CA	Canada	37411038	2020-03-04	38.142857142857146	5.285714285714286
CA	Canada	37411038	2020-03-05	43.57142857142857	5.428571428571429
CA	Canada	37411038	2020-03-06	50.714285714285715	7.142857142857143
CA	Canada	37411038	2020-03-07	59.714285714285715	9.0
CA	Canada	37411038	2020-03-08	69.71428571428571	10.0
CA	Canada	37411038	2020-03-09	83.0	13.285714285714286
CA	Canada	37411038	2020-03-10	100.85714285714286	17.857142857142858
CA	Canada	37411038	2020-03-11	127.57142857142857	26.714285714285715
CA	Canada	37411038	2020-03-12	162.14285714285714	34.57142857142857
CA	Canada	37411038	2020-03-13	211.71428571428572	49.57142857142857
CA	Canada	37411038	2020-03-14	279.7142857142857	68.0
CA	Canada	37411038	2020-03-15	363.57142857142856	83.85714285714286
CA	Canada	37411038	2020-03-16	464.7142857142857	101.14285714285714
CA	Canada	37411038	2020-03-17	578.2857142857143	113.57142857142857
CA	Canada	37411038	2020-03-18	729.4285714285714	151.14285714285714
CA	Canada	37411038	2020-03-19	890.2857142857143	160.85714285714286
CA	Canada	37411038	2020-03-20	1064.857142857143	174.57142857142858
CA	Canada	37411038	2020-03-21	1263.4285714285713	198.57142857142858
CA	Canada	37411038	2020-03-22	1648.4285714285713	385.0
CA	Canada	37411038	2020-03-23	2101.5714285714284	453.14285714285717
CA	Canada	37411038	2020-03-24	2630.714285714286	529.1428571428571
CA	Canada	37411038	2020-03-25	3214.1428571428573	583.4285714285714
CA	Canada	37411038	2020-03-26	3903.4285714285716	689.2857142857143
CA	Canada	37411038	2020-03-27	4728.857142857143	825.4285714285714
CA	Canada	37411038	2020-03-28	5668.428571428572	939.5714285714286
CA	Canada	37411038	2020-03-29	6555.571428571428	887.1428571428571
CA	Canada	37411038	2020-03-30	7591.285714285715	1035.7142857142858
CA	Canada	37411038	2020-03-31	8711.857142857143	1120.5714285714287
CA	Canada	37411038	2020-04-01	9925.57142857143	1213.7142857142858
CA	Canada	37411038	2020-04-02	11245.714285714286	1320.142857142857
CA	Canada	37411038	2020-04-03	12564.142857142857	1318.4285714285713
CA	Canada	37411038	2020-04-04	13899.42857142857	1335.2857142857142
CA	Canada	37411038	2020-04-05	15282.142857142857	1382.7142857142858
CA	Canada	37411038	2020-04-06	16636.428571428572	1354.2857142857142
CA	Canada	37411038	2020-04-07	18009.85714285714	1373.4285714285713
CA	Canada	37411038	2020-04-08	19355.428571428572	1345.5714285714287
CA	Canada	37411038	2020-04-09	20622.428571428572	1267.0
CA	Canada	37411038	2020-04-10	21909.571428571428	1287.142857142857
CA	Canada	37411038	2020-04-11	23218.571428571428	1309.0
CA	Canada	37411038	2020-04-12	24517.14285714286	1298.5714285714287
CA	Canada	37411038	2020-04-13	25850.428571428572	1333.2857142857142
CA	Canada	37411038	2020-04-14	27241.714285714286	1391.2857142857142
CA	Canada	37411038	2020-04-15	28676.0	1434.2857142857142
CA	Canada	37411038	2020-04-16	30163.428571428572	1487.4285714285713
CA	Canada	37411038	2020-04-17	31757.714285714286	1594.2857142857142
CA	Canada	37411038	2020-04-18	33381.57142857143	1623.857142857143
CA	Canada	37411038	2020-04-19	35069.42857142857	1687.857142857143
CA	Canada	37411038	2020-04-20	36786.28571428572	1716.857142857143
CA	Canada	37411038	2020-04-21	38501.28571428572	1715.0
CA	Canada	37411038	2020-04-22	40215.57142857143	1714.2857142857142
CA	Canada	37411038	2020-04-23	41945.142857142855	1729.5714285714287
CA	Canada	37411038	2020-04-24	43611.71428571428	1666.5714285714287
CA	Canada	37411038	2020-04-25	45269.142857142855	1657.4285714285713
CA	Canada	37411038	2020-04-26	46898.857142857145	1629.7142857142858
CA	Canada	37411038	2020-04-27	48489.857142857145	1591.0
CA	Canada	37411038	2020-04-28	50087.57142857143	1597.7142857142858
CA	Canada	37411038	2020-04-29	51712.28571428572	1624.7142857142858
CA	Canada	37411038	2020-04-30	53510.857142857145	1798.5714285714287
CA	Canada	37411038	2020-05-01	55265.57142857143	1754.7142857142858
CA	Canada	37411038	2020-05-02	56984.28571428572	1718.7142857142858
CA	Canada	37411038	2020-05-03	58685.57142857143	1701.2857142857142
CA	Canada	37411038	2020-05-04	60355.0	1669.4285714285713
CA	Canada	37411038	2020-05-05	61979.71428571428	1624.7142857142858
CA	Canada	37411038	2020-05-06	63549.42857142857	1569.7142857142858
CA	Canada	37411038	2020-05-07	64888.57142857143	1339.142857142857
CA	Canada	37411038	2020-05-08	66204.14285714286	1315.5714285714287
CA	Canada	37411038	2020-05-09	67505.71428571429	1301.5714285714287
CA	Canada	37411038	2020-05-10	68760.28571428571	1254.5714285714287
CA	Canada	37411038	2020-05-11	69971.57142857143	1211.2857142857142
CA	Canada	37411038	2020-05-12	71138.42857142857	1166.857142857143
CA	Canada	37411038	2020-05-13	72302.85714285714	1164.4285714285713
CA	Canada	37411038	2020-05-14	73466.14285714286	1163.2857142857142
CA	Canada	37411038	2020-05-15	74620.42857142857	1154.2857142857142
CA	Canada	37411038	2020-05-16	75755.28571428571	1134.857142857143
CA	Canada	37411038	2020-05-17	76871.42857142857	1116.142857142857
CA	Canada	37411038	2020-05-18	78001.71428571429	1130.2857142857142
CA	Canada	37411038	2020-05-19	79125.57142857143	1123.857142857143
CA	Canada	37411038	2020-05-20	80233.71428571429	1108.142857142857
CA	Canada	37411038	2020-05-21	81333.28571428571	1099.5714285714287
CA	Canada	37411038	2020-05-22	82424.57142857143	1091.2857142857142
CA	Canada	37411038	2020-05-23	83501.0	1076.4285714285713
CA	Canada	37411038	2020-05-24	84560.57142857143	1059.5714285714287
CA	Canada	37411038	2020-05-25	85587.42857142857	1026.857142857143
CA	Canada	37411038	2020-05-26	86578.57142857143	991.1428571428571
CA	Canada	37411038	2020-05-27	87517.0	938.4285714285714
CA	Canada	37411038	2020-05-28	88409.57142857143	892.5714285714286
CA	Canada	37411038	2020-05-29	89265.85714285714	856.2857142857143
CA	Canada	37411038	2020-05-30	90089.14285714286	823.2857142857143
CA	Canada	37411038	2020-05-31	90884.28571428571	795.1428571428571
CA	Canada	37411038	2020-06-01	91629.14285714286	744.8571428571429
CA	Canada	37411038	2020-06-02	92331.57142857143	702.4285714285714
CA	Canada	37411038	2020-06-03	93026.85714285714	695.2857142857143
CA	Canada	37411038	2020-06-04	93705.71428571429	678.8571428571429
CA	Canada	37411038	2020-06-05	94354.14285714286	648.4285714285714
CA	Canada	37411038	2020-06-06	94960.28571428571	606.1428571428571
CA	Canada	37411038	2020-06-07	95537.42857142857	577.1428571428571
CA	Canada	37411038	2020-06-08	96080.85714285714	543.4285714285714
CA	Canada	37411038	2020-06-09	96596.28571428571	515.4285714285714
CA	Canada	37411038	2020-06-10	97075.28571428571	479.0
CA	Canada	37411038	2020-06-11	97516.42857142857	441.14285714285717
CA	Canada	37411038	2020-06-12	97931.14285714286	414.7142857142857
CA	Canada	37411038	2020-06-13	98333.14285714286	402.0
CA	Canada	37411038	2020-06-14	98722.85714285714	389.7142857142857
CA	Canada	37411038	2020-06-15	99107.14285714286	384.2857142857143
CA	Canada	37411038	2020-06-16	99490.85714285714	383.7142857142857
CA	Canada	37411038	2020-06-17	99863.57142857143	372.7142857142857
CA	Canada	37411038	2020-06-18	100227.85714285714	364.2857142857143
CA	Canada	37411038	2020-06-19	100585.14285714286	357.2857142857143
CA	Canada	37411038	2020-06-20	100943.28571428571	358.14285714285717
CA	Canada	37411038	2020-06-21	101286.14285714286	342.85714285714283
CA	Canada	37411038	2020-06-22	101629.28571428571	343.14285714285717
CA	Canada	37411038	2020-06-23	101938.57142857143	309.2857142857143
CA	Canada	37411038	2020-06-24	102226.14285714286	287.57142857142856
CA	Canada	37411038	2020-06-25	102499.42857142857	273.2857142857143
CA	Canada	37411038	2020-06-26	102823.71428571429	324.2857142857143
CA	Canada	37411038	2020-06-27	103142.28571428571	318.57142857142856
CA	Canada	37411038	2020-06-28	103421.0	278.7142857142857
CA	Canada	37411038	2020-06-29	103728.0	307.0
CA	Canada	37411038	2020-06-30	104056.0	328.0
CA	Canada	37411038	2020-07-01	104382.28571428571	326.2857142857143
CA	Canada	37411038	2020-07-02	104708.71428571429	326.42857142857144
CA	Canada	37411038	2020-07-03	104996.71428571429	288.0
CA	Canada	37411038	2020-07-04	105277.0	280.2857142857143
CA	Canada	37411038	2020-07-05	105595.42857142857	318.42857142857144
CA	Canada	37411038	2020-07-06	105885.85714285714	290.42857142857144
CA	Canada	37411038	2020-07-07	106176.57142857143	290.7142857142857
CA	Canada	37411038	2020-07-08	106466.57142857143	290.0
CA	Canada	37411038	2020-07-09	106760.14285714286	293.57142857142856
CA	Canada	37411038	2020-07-10	107077.42857142857	317.2857142857143
CA	Canada	37411038	2020-07-11	107408.85714285714	331.42857142857144
CA	Canada	37411038	2020-07-12	107750.85714285714	342.0
CA	Canada	37411038	2020-07-13	108102.28571428571	351.42857142857144
CA	Canada	37411038	2020-07-14	108465.71428571429	363.42857142857144
CA	Canada	37411038	2020-07-15	108797.57142857143	331.85714285714283
CA	Canada	37411038	2020-07-16	109191.71428571429	394.14285714285717
CA	Canada	37411038	2020-07-17	109615.85714285714	424.14285714285717
CA	Canada	37411038	2020-07-18	110074.28571428571	458.42857142857144
CA	Canada	37411038	2020-07-19	110561.57142857143	487.2857142857143
CA	Canada	37411038	2020-07-20	111048.14285714286	486.57142857142856
CA	Canada	37411038	2020-07-21	111553.14285714286	505.0
CA	Canada	37411038	2020-07-22	112108.14285714286	555.0
CA	Canada	37411038	2020-07-23	112616.71428571429	508.57142857142856
CA	Canada	37411038	2020-07-24	113114.42857142857	497.7142857142857
CA	Canada	37411038	2020-07-25	113585.28571428571	470.85714285714283
CA	Canada	37411038	2020-07-26	114046.57142857143	461.2857142857143
CA	Canada	37411038	2020-07-27	114493.14285714286	446.57142857142856
CA	Canada	37411038	2020-07-28	114936.71428571429	443.57142857142856
CA	Canada	37411038	2020-07-29	115371.28571428571	434.57142857142856
CA	Canada	37411038	2020-07-30	115795.85714285714	424.57142857142856
CA	Canada	37411038	2020-07-31	116141.57142857143	345.7142857142857
CA	Canada	37411038	2020-08-01	116541.14285714286	399.57142857142856
CA	Canada	37411038	2020-08-02	116929.14285714286	388.0
CA	Canada	37411038	2020-08-03	117323.57142857143	394.42857142857144
CA	Canada	37411038	2020-08-04	117705.28571428571	381.7142857142857
CA	Canada	37411038	2020-08-05	118079.71428571429	374.42857142857144
CA	Canada	37411038	2020-08-06	118448.42857142857	368.7142857142857
CA	Canada	37411038	2020-08-07	118891.28571428571	442.85714285714283
CA	Canada	37411038	2020-08-08	119266.85714285714	375.57142857142856
CA	Canada	37411038	2020-08-09	119646.42857142857	379.57142857142856
FR	France	67012883	2020-01-02	0.0	0.0
FR	France	67012883	2020-01-03	0.0	0.0
FR	France	67012883	2020-01-04	0.0	0.0
FR	France	67012883	2020-01-05	0.0	0.0
FR	France	67012883	2020-01-06	0.0	0.0
FR	France	67012883	2020-01-07	0.0	0.0
FR	France	67012883	2020-01-08	0.0	0.0
FR	France	67012883	2020-01-09	0.0	0.0
FR	France	67012883	2020-01-10	0.0	0.0
FR	France	67012883	2020-01-11	0.0	0.0
FR	France	67012883	2020-01-12	0.0	0.0
FR	France	67012883	2020-01-13	0.0	0.0
FR	France	67012883	2020-01-14	0.0	0.0
FR	France	67012883	2020-01-15	0.0	0.0
FR	France	67012883	2020-01-16	0.0	0.0
FR	France	67012883	2020-01-17	0.0	0.0
FR	France	67012883	2020-01-18	0.0	0.0
FR	France	67012883	2020-01-19	0.0	0.0
FR	France	67012883	2020-01-20	0.0	0.0
FR	France	67012883	2020-01-21	0.42857142857142855	0.42857142857142855
FR	France	67012883	2020-01-22	0.8571428571428571	0.42857142857142855
FR	France	67012883	2020-01-23	1.2857142857142858	0.42857142857142855
FR	France	67012883	2020-01-24	1.7142857142857142	0.42857142857142855
FR	France	67012883	2020-01-25	2.2857142857142856	0.5714285714285714
FR	France	67012883	2020-01-26	3.0	0.7142857142857143
FR	France	67012883	2020-01-27	3.857142857142857	0.8571428571428571
FR	France	67012883	2020-01-28	4.285714285714286	0.42857142857142855
FR	France	67012883	2020-01-29	4.714285714285714	0.42857142857142855
FR	France	67012883	2020-01-30	5.142857142857143	0.42857142857142855
FR	France	67012883	2020-01-31	5.571428571428571	0.42857142857142855
FR	France	67012883	2020-02-01	5.857142857142857	0.2857142857142857
FR	France	67012883	2020-02-02	6.0	0.14285714285714285
FR	France	67012883	2020-02-03	6.0	0.0
FR	France	67012883	2020-02-04	6.714285714285714	0.7142857142857143
FR	France	67012883	2020-02-05	7.428571428571429	0.7142857142857143
FR	France	67012883	2020-02-06	8.142857142857142	0.7142857142857143
FR	France	67012883	2020-02-07	8.857142857142858	0.7142857142857143
FR	France	67012883	2020-02-08	9.571428571428571	0.7142857142857143
FR	France	67012883	2020-02-09	10.285714285714286	0.7142857142857143
FR	France	67012883	2020-02-10	11.0	0.7142857142857143
FR	France	67012883	2020-02-11	11.0	0.0
FR	France	67012883	2020-02-12	11.0	0.0
FR	France	67012883	2020-02-13	11.142857142857142	0.14285714285714285
FR	France	67012883	2020-02-14	11.285714285714286	0.14285714285714285
FR	France	67012883	2020-02-15	11.428571428571429	0.14285714285714285
FR	France	67012883	2020-02-16	11.571428571428571	0.14285714285714285
FR	France	67012883	2020-02-17	11.714285714285714	0.14285714285714285
FR	France	67012883	2020-02-18	11.857142857142858	0.14285714285714285
FR	France	67012883	2020-02-19	12.0	0.14285714285714285
FR	France	67012883	2020-02-20	12.0	0.0
FR	France	67012883	2020-02-21	12.0	0.0
FR	France	67012883	2020-02-22	12.285714285714286	0.2857142857142857
FR	France	67012883	2020-02-23	13.0	0.7142857142857143
FR	France	67012883	2020-02-24	16.714285714285715	3.7142857142857144
FR	France	67012883	2020-02-25	23.142857142857142	6.428571428571429
FR	France	67012883	2020-02-26	35.714285714285715	12.571428571428571
FR	France	67012883	2020-02-27	52.57142857142857	16.857142857142858
FR	France	67012883	2020-02-28	76.28571428571429	23.714285714285715
FR	France	67012883	2020-02-29	104.57142857142857	28.285714285714285
FR	France	67012883	2020-03-01	142.85714285714286	38.285714285714285
FR	France	67012883	2020-03-02	197.85714285714286	55.0
FR	France	67012883	2020-03-03	277.2857142857143	79.42857142857143
FR	France	67012883	2020-03-04	365.2857142857143	88.0
FR	France	67012883	2020-03-05	507.57142857142856	142.28571428571428
FR	France	67012883	2020-03-06	683.8571428571429	176.28571428571428
FR	France	67012883	2020-03-07	908.4285714285714	224.57142857142858
FR	France	67012883	2020-03-08	1193.5714285714287	285.14285714285717
FR	France	67012883	2020-03-09	1544.0	350.42857142857144
FR	France	67012883	2020-03-10	1979.4285714285713	435.42857142857144
FR	France	67012883	2020-03-11	2519.8571428571427	540.4285714285714
FR	France	67012883	2020-03-12	3133.714285714286	613.8571428571429
FR	France	67012883	2020-03-13	3879.5714285714284	745.8571428571429
FR	France	67012883	2020-03-14	4729.0	849.4285714285714
FR	France	67012883	2020-03-15	5708.0	979.0
FR	France	67012883	2020-03-16	6867.857142857143	1159.857142857143
FR	France	67012883	2020-03-17	8146.571428571428	1278.7142857142858
FR	France	67012883	2020-03-18	9569.42857142857	1422.857142857143
FR	France	67012883	2020-03-19	11083.0	1513.5714285714287
FR	France	67012883	2020-03-20	12972.0	1889.0
FR	France	67012883	2020-03-21	15053.714285714286	2081.714285714286
FR	France	67012883	2020-03-22	17353.571428571428	2299.8571428571427
FR	France	67012883	2020-03-23	19947.85714285714	2594.285714285714
FR	France	67012883	2020-03-24	22855.285714285714	2907.4285714285716
FR	France	67012883	2020-03-25	26157.571428571428	3302.285714285714
FR	France	67012883	2020-03-26	29608.428571428572	3450.8571428571427
FR	France	67012883	2020-03-27	33136.142857142855	3527.714285714286
FR	France	67012883	2020-03-28	37397.0	4260.857142857143
FR	France	67012883	2020-03-29	41933.57142857143	4536.571428571428
FR	France	67012883	2020-03-30	46212.142857142855	4278.571428571428
FR	France	67012883	2020-03-31	50694.142857142855	4482.0
FR	France	67012883	2020-04-01	55127.0	4432.857142857143
FR	France	67012883	2020-04-02	59456.142857142855	4329.142857142857
FR	France	67012883	2020-04-03	63719.0	4262.857142857143
FR	France	67012883	2020-04-04	67438.85714285714	3719.8571428571427
FR	France	67012883	2020-04-05	71018.71428571429	3579.8571428571427
FR	France	67012883	2020-04-06	74908.57142857143	3889.8571428571427
FR	France	67012883	2020-04-07	78671.14285714286	3762.5714285714284
FR	France	67012883	2020-04-08	82269.0	3597.8571428571427
FR	France	67012883	2020-04-09	85829.71428571429	3560.714285714286
FR	France	67012883	2020-04-10	89213.42857142857	3383.714285714286
FR	France	67012883	2020-04-11	92842.85714285714	3629.4285714285716
FR	France	67012883	2020-04-12	96294.0	3451.1428571428573
FR	France	67012883	2020-04-13	99510.14285714286	3216.1428571428573
FR	France	67012883	2020-04-14	102163.85714285714	2653.714285714286
FR	France	67012883	2020-04-15	104739.71428571429	2575.8571428571427
FR	France	67012883	2020-04-16	107197.28571428571	2457.5714285714284
FR	France	67012883	2020-04-17	109566.0	2368.714285714286
FR	France	67012883	2020-04-18	111530.42857142857	1964.4285714285713
FR	France	67012883	2020-04-19	113379.71428571429	1849.2857142857142
FR	France	67012883	2020-04-20	115087.85714285714	1708.142857142857
FR	France	67012883	2020-04-21	116991.42857142857	1903.5714285714287
FR	France	67012883	2020-04-22	118747.57142857143	1756.142857142857
FR	France	67012883	2020-04-23	120457.42857142857	1709.857142857143
FR	France	67012883	2020-04-24	122045.0	1587.5714285714287
FR	France	67012883	2020-04-25	123403.71428571429	1358.7142857142858
FR	France	67012883	2020-04-26	124731.0	1327.2857142857142
FR	France	67012883	2020-04-27	125984.85714285714	1253.857142857143
FR	France	67012883	2020-04-28	127071.71428571429	1086.857142857143
FR	France	67012883	2020-04-29	128052.42857142857	980.7142857142857
FR	France	67012883	2020-04-30	129011.28571428571	958.8571428571429
FR	France	67012883	2020-05-01	129881.71428571429	870.4285714285714
FR	France	67012883	2020-05-02	130757.71428571429	876.0
FR	France	67012883	2020-05-03	132001.7142857143	1244.0
FR	France	67012883	2020-05-04	133172.85714285713	1171.142857142857
FR	France	67012883	2020-05-05	134349.42857142858	1176.5714285714287
FR	France	67012883	2020-05-06	135474.42857142858	1125.0
FR	France	67012883	2020-05-07	136585.2857142857	1110.857142857143
FR	France	67012883	2020-05-08	137679.0	1093.7142857142858
FR	France	67012883	2020-05-09	138716.14285714287	1037.142857142857
FR	France	67012883	2020-05-10	139228.14285714287	512.0
FR	France	67012883	2020-05-11	139739.14285714287	511.0
FR	France	67012883	2020-05-12	140238.85714285713	499.7142857142857
FR	France	67012883	2020-05-13	140729.85714285713	491.0
FR	France	67012883	2020-05-14	141208.14285714287	478.2857142857143
FR	France	67012883	2020-05-15	141691.57142857142	483.42857142857144
FR	France	67012883	2020-05-16	142148.7142857143	457.14285714285717
FR	France	67012883	2020-05-17	142593.14285714287	444.42857142857144
FR	France	67012883	2020-05-18	142994.14285714287	401.0
FR	France	67012883	2020-05-19	143372.2857142857	378.14285714285717
FR	France	67012883	2020-05-20	143731.57142857142	359.2857142857143
FR	France	67012883	2020-05-21	144090.14285714287	358.57142857142856
FR	France	67012883	2020-05-22	144429.57142857142	339.42857142857144
FR	France	67012883	2020-05-23	144733.57142857142	304.0
FR	France	67012883	2020-05-24	145005.14285714287	271.57142857142856
FR	France	67012883	2020-05-25	145706.2857142857	701.1428571428571
FR	France	67012883	2020-05-26	146435.14285714287	728.8571428571429
FR	France	67012883	2020-05-27	147390.85714285713	955.7142857142857
FR	France	67012883	2020-05-28	148366.85714285713	976.0
FR	France	67012883	2020-05-29	149340.0	973.1428571428571
FR	France	67012883	2020-05-30	150214.57142857142	984.0
FR	France	67012883	2020-05-31	151171.42857142858	1066.2857142857142
FR	France	67012883	2020-06-01	151740.57142857142	678.5714285714286
FR	France	67012883	2020-06-02	152307.14285714287	676.0
FR	France	67012883	2020-06-04	152661.57142857142	463.85714285714283
FR	France	67012883	2020-06-05	153009.42857142858	457.2857142857143
FR	France	67012883	2020-06-06	153366.57142857142	466.57142857142856
FR	France	67012883	2020-06-07	153860.7142857143	494.14285714285717
FR	France	67012883	2020-06-08	154306.0	445.2857142857143
FR	France	67012883	2020-06-09	154767.7142857143	461.7142857142857
FR	France	67012883	2020-06-10	155221.85714285713	454.14285714285717
FR	France	67012883	2020-06-11	155685.14285714287	463.2857142857143
FR	France	67012883	2020-06-12	156140.0	454.85714285714283
FR	France	67012883	2020-06-13	156586.42857142858	446.42857142857144
FR	France	67012883	2020-06-14	157020.42857142858	434.0
FR	France	67012883	2020-06-15	157460.42857142858	440.0
FR	France	67012883	2020-06-16	157912.57142857142	452.14285714285717
FR	France	67012883	2020-06-17	158381.14285714287	468.57142857142856
FR	France	67012883	2020-06-18	158832.14285714287	451.0
FR	France	67012883	2020-06-19	159314.7142857143	482.57142857142856
FR	France	67012883	2020-06-20	159822.0	507.2857142857143
FR	France	67012883	2020-06-21	160275.42857142858	453.42857142857144
FR	France	67012883	2020-06-22	160662.14285714287	386.7142857142857
FR	France	67012883	2020-06-23	161159.85714285713	497.7142857142857
FR	France	67012883	2020-06-24	161566.0	406.14285714285717
FR	France	67012883	2020-06-25	161931.57142857142	365.57142857142856
FR	France	67012883	2020-06-26	162433.0	501.42857142857144
FR	France	67012883	2020-06-27	162937.85714285713	504.85714285714283
FR	France	67012883	2020-06-28	163562.2857142857	624.4285714285714
FR	France	67012883	2020-06-29	164280.85714285713	718.5714285714286
FR	France	67012883	2020-06-30	164855.7142857143	574.8571428571429
FR	France	67012883	2020-07-01	165430.57142857142	574.8571428571429
FR	France	67012883	2020-07-02	166005.42857142858	574.8571428571429
FR	France	67012883	2020-07-03	166587.57142857142	582.1428571428571
FR	France	67012883	2020-07-04	167160.2857142857	572.7142857142857
FR	France	67012883	2020-07-05	167696.57142857142	536.2857142857143
FR	France	67012883	2020-07-06	168227.42857142858	530.8571428571429
FR	France	67012883	2020-07-07	168769.14285714287	541.7142857142857
FR	France	67012883	2020-07-08	169310.85714285713	541.7142857142857
FR	France	67012883	2020-07-09	169852.57142857142	541.7142857142857
FR	France	67012883	2020-07-10	170430.0	577.4285714285714
FR	France	67012883	2020-07-11	170939.57142857142	509.57142857142856
FR	France	67012883	2020-07-12	171486.85714285713	547.2857142857143
FR	France	67012883	2020-07-13	172021.7142857143	534.8571428571429
FR	France	67012883	2020-07-14	172582.0	560.2857142857143
FR	France	67012883	2020-07-15	173142.2857142857	560.2857142857143
FR	France	67012883	2020-07-16	173702.57142857142	560.2857142857143
FR	France	67012883	2020-07-17	174327.85714285713	625.2857142857143
FR	France	67012883	2020-07-18	175036.57142857142	708.7142857142857
FR	France	67012883	2020-07-19	175755.42857142858	718.8571428571429
FR	France	67012883	2020-07-20	176549.7142857143	794.2857142857143
FR	France	67012883	2020-07-21	177386.0	836.2857142857143
FR	France	67012883	2020-07-22	178222.2857142857	836.2857142857143
FR	France	67012883	2020-07-23	179058.57142857142	836.2857142857143
FR	France	67012883	2020-07-24	179962.14285714287	903.5714285714286
FR	France	67012883	2020-07-25	180885.85714285713	923.7142857142857
FR	France	67012883	2020-07-26	181865.85714285713	980.0
FR	France	67012883	2020-07-27	182890.85714285713	1025.0
FR	France	67012883	2020-07-28	183946.7142857143	1055.857142857143
FR	France	67012883	2020-07-29	185002.57142857142	1055.857142857143
FR	France	67012883	2020-07-30	186058.42857142858	1055.857142857143
FR	France	67012883	2020-07-31	187232.14285714287	1173.7142857142858
FR	France	67012883	2020-08-01	188450.7142857143	1218.5714285714287
FR	France	67012883	2020-08-02	189712.57142857142	1261.857142857143
FR	France	67012883	2020-08-03	191006.85714285713	1294.2857142857142
FR	France	67012883	2020-08-04	192435.7142857143	1428.857142857143
FR	France	67012883	2020-08-05	193864.57142857142	1428.857142857143
FR	France	67012883	2020-08-06	195293.42857142858	1428.857142857143
FR	France	67012883	2020-08-07	196933.42857142858	1640.0
FR	France	67012883	2020-08-08	198624.57142857142	1691.142857142857
FR	France	67012883	2020-08-09	200434.14285714287	1809.5714285714287
DE	Germany	83019213	2020-01-02	0.0	0.0
DE	Germany	83019213	2020-01-03	0.0	0.0
DE	Germany	83019213	2020-01-04	0.0	0.0
DE	Germany	83019213	2020-01-05	0.0	0.0
DE	Germany	83019213	2020-01-06	0.0	0.0
DE	Germany	83019213	2020-01-07	0.0	0.0
DE	Germany	83019213	2020-01-08	0.0	0.0
DE	Germany	83019213	2020-01-09	0.0	0.0
DE	Germany	83019213	2020-01-10	0.0	0.0
DE	Germany	83019213	2020-01-11	0.0	0.0
DE	Germany	83019213	2020-01-12	0.0	0.0
DE	Germany	83019213	2020-01-13	0.0	0.0
DE	Germany	83019213	2020-01-14	0.0	0.0
DE	Germany	83019213	2020-01-15	0.0	0.0
DE	Germany	83019213	2020-01-16	0.0	0.0
DE	Germany	83019213	2020-01-17	0.0	0.0
DE	Germany	83019213	2020-01-18	0.0	0.0
DE	Germany	83019213	2020-01-19	0.0	0.0
DE	Germany	83019213	2020-01-20	0.0	0.0
DE	Germany	83019213	2020-01-21	0.0	0.0
DE	Germany	83019213	2020-01-22	0.0	0.0
DE	Germany	83019213	2020-01-23	0.0	0.0
DE	Germany	83019213	2020-01-24	0.14285714285714285	0.14285714285714285
DE	Germany	83019213	2020-01-25	0.7142857142857143	0.5714285714285714
DE	Germany	83019213	2020-01-26	1.2857142857142858	0.5714285714285714
DE	Germany	83019213	2020-01-27	2.0	0.7142857142857143
DE	Germany	83019213	2020-01-28	3.0	1.0
DE	Germany	83019213	2020-01-29	4.142857142857143	1.1428571428571428
DE	Germany	83019213	2020-01-30	5.428571428571429	1.2857142857142858
DE	Germany	83019213	2020-01-31	6.857142857142857	1.4285714285714286
DE	Germany	83019213	2020-02-01	7.857142857142857	1.0
DE	Germany	83019213	2020-02-02	8.857142857142858	1.0
DE	Germany	83019213	2020-02-03	9.857142857142858	1.0
DE	Germany	83019213	2020-02-04	10.714285714285714	0.8571428571428571
DE	Germany	83019213	2020-02-05	11.428571428571429	0.7142857142857143
DE	Germany	83019213	2020-02-06	12.0	0.5714285714285714
DE	Germany	83019213	2020-02-07	12.285714285714286	0.2857142857142857
DE	Germany	83019213	2020-02-08	12.857142857142858	0.5714285714285714
DE	Germany	83019213	2020-02-09	13.428571428571429	0.5714285714285714
DE	Germany	83019213	2020-02-10	13.857142857142858	0.42857142857142855
DE	Germany	83019213	2020-02-11	14.142857142857142	0.2857142857142857
DE	Germany	83019213	2020-02-12	14.428571428571429	0.2857142857142857
DE	Germany	83019213	2020-02-13	14.714285714285714	0.2857142857142857
DE	Germany	83019213	2020-02-14	15.0	0.2857142857142857
DE	Germany	83019213	2020-02-15	15.0	0.0
DE	Germany	83019213	2020-02-16	15.0	0.0
DE	Germany	83019213	2020-02-17	15.0	0.0
DE	Germany	83019213	2020-02-18	15.0	0.0
DE	Germany	83019213	2020-02-19	15.0	0.0
DE	Germany	83019213	2020-02-20	15.0	0.0
DE	Germany	83019213	2020-02-21	15.0	0.0
DE	Germany	83019213	2020-02-22	15.285714285714286	0.2857142857142857
DE	Germany	83019213	2020-02-23	16.142857142857142	0.8571428571428571
DE	Germany	83019213	2020-02-24	20.714285714285715	4.571428571428571
DE	Germany	83019213	2020-02-25	26.714285714285715	6.0
DE	Germany	83019213	2020-02-26	40.42857142857143	13.714285714285714
DE	Germany	83019213	2020-02-27	56.714285714285715	16.285714285714285
DE	Germany	83019213	2020-02-28	77.0	20.285714285714285
DE	Germany	83019213	2020-02-29	102.57142857142857	25.571428571428573
DE	Germany	83019213	2020-03-01	137.0	34.42857142857143
DE	Germany	83019213	2020-03-02	187.42857142857142	50.42857142857143
DE	Germany	83019213	2020-03-03	277.0	89.57142857142857
DE	Germany	83019213	2020-03-04	382.14285714285717	105.14285714285714
DE	Germany	83019213	2020-03-05	492.57142857142856	110.42857142857143
DE	Germany	83019213	2020-03-06	632.8571428571429	140.28571428571428
DE	Germany	83019213	2020-03-07	790.0	157.14285714285714
DE	Germany	83019213	2020-03-08	976.4285714285714	186.42857142857142
DE	Germany	83019213	2020-03-09	1257.7142857142858	281.2857142857143
DE	Germany	83019213	2020-03-10	1597.4285714285713	339.7142857142857
DE	Germany	83019213	2020-03-11	2018.5714285714287	421.14285714285717
DE	Germany	83019213	2020-03-12	2580.8571428571427	562.2857142857143
DE	Germany	83019213	2020-03-13	3277.0	696.1428571428571
DE	Germany	83019213	2020-03-14	4114.142857142857	837.1428571428571
DE	Germany	83019213	2020-03-15	5061.428571428572	947.2857142857143
DE	Germany	83019213	2020-03-16	6742.714285714285	1681.2857142857142
DE	Germany	83019213	2020-03-17	8903.42857142857	2160.714285714286
DE	Germany	83019213	2020-03-18	11427.42857142857	2524.0
DE	Germany	83019213	2020-03-19	14275.42857142857	2848.0
DE	Germany	83019213	2020-03-20	17589.714285714286	3314.285714285714
DE	Germany	83019213	2020-03-21	21075.14285714286	3485.4285714285716
DE	Germany	83019213	2020-03-22	25119.428571428572	4044.285714285714
DE	Germany	83019213	2020-03-23	29140.85714285714	4021.4285714285716
DE	Germany	83019213	2020-03-24	33483.0	4342.142857142857
DE	Germany	83019213	2020-03-25	37923.57142857143	4440.571428571428
DE	Germany	83019213	2020-03-26	42569.857142857145	4646.285714285715
DE	Germany	83019213	2020-03-27	47241.42857142857	4671.571428571428
DE	Germany	83019213	2020-03-28	52357.42857142857	5116.0
DE	Germany	83019213	2020-03-29	57645.142857142855	5287.714285714285
DE	Germany	83019213	2020-03-30	62989.142857142855	5344.0
DE	Germany	83019213	2020-03-31	68302.85714285714	5313.714285714285
DE	Germany	83019213	2020-04-01	73898.14285714286	5595.285714285715
DE	Germany	83019213	2020-04-02	79340.0	5441.857142857143
DE	Germany	83019213	2020-04-03	84670.28571428571	5330.285714285715
DE	Germany	83019213	2020-04-04	89793.42857142857	5123.142857142857
DE	Germany	83019213	2020-04-05	94747.71428571429	4954.285714285715
DE	Germany	83019213	2020-04-06	99580.42857142857	4832.714285714285
DE	Germany	83019213	2020-04-07	104134.71428571429	4554.285714285715
DE	Germany	83019213	2020-04-08	108244.0	4109.285714285715
DE	Germany	83019213	2020-04-09	112190.42857142857	3946.4285714285716
DE	Germany	83019213	2020-04-10	115886.57142857143	3696.1428571428573
DE	Germany	83019213	2020-04-11	119366.0	3479.4285714285716
DE	Germany	83019213	2020-04-12	122544.28571428571	3178.285714285714
DE	Germany	83019213	2020-04-13	125445.0	2900.714285714286
DE	Germany	83019213	2020-04-14	128270.85714285714	2825.8571428571427
DE	Germany	83019213	2020-04-15	131044.85714285714	2774.0
DE	Germany	83019213	2020-04-16	133710.0	2665.1428571428573
DE	Germany	83019213	2020-04-17	136332.7142857143	2622.714285714286
DE	Germany	83019213	2020-04-18	138919.85714285713	2587.1428571428573
DE	Germany	83019213	2020-04-19	141433.57142857142	2513.714285714286
DE	Germany	83019213	2020-04-20	143798.2857142857	2364.714285714286
DE	Germany	83019213	2020-04-21	145941.0	2142.714285714286
DE	Germany	83019213	2020-04-22	147980.7142857143	2039.7142857142858
DE	Germany	83019213	2020-04-23	149912.2857142857	1931.5714285714287
DE	Germany	83019213	2020-04-24	151752.2857142857	1840.0
DE	Germany	83019213	2020-04-25	153459.0	1706.7142857142858
DE	Germany	83019213	2020-04-26	155040.85714285713	1581.857142857143
DE	Germany	83019213	2020-04-27	156523.0	1482.142857142857
DE	Germany	83019213	2020-04-28	157846.57142857142	1323.5714285714287
DE	Germany	83019213	2020-04-29	159035.2857142857	1188.7142857142858
DE	Germany	83019213	2020-04-30	160175.57142857142	1140.2857142857142
DE	Germany	83019213	2020-05-01	161250.2857142857	1074.7142857142858
DE	Germany	83019213	2020-05-02	162274.0	1023.7142857142857
DE	Germany	83019213	2020-05-03	163270.0	996.0
DE	Germany	83019213	2020-05-04	164204.57142857142	934.5714285714286
DE	Germany	83019213	2020-05-05	165182.85714285713	978.2857142857143
DE	Germany	83019213	2020-05-06	166143.14285714287	960.2857142857143
DE	Germany	83019213	2020-05-07	167057.42857142858	914.2857142857143
DE	Germany	83019213	2020-05-08	168007.14285714287	949.7142857142857
DE	Germany	83019213	2020-05-09	168935.57142857142	928.4285714285714
DE	Germany	83019213	2020-05-10	169813.85714285713	878.2857142857143
DE	Germany	83019213	2020-05-11	170649.85714285713	836.0
DE	Germany	83019213	2020-05-12	171395.7142857143	745.8571428571429
DE	Germany	83019213	2020-05-13	172129.57142857142	733.8571428571429
DE	Germany	83019213	2020-05-14	172861.2857142857	731.7142857142857
DE	Germany	83019213	2020-05-15	173533.0	671.7142857142857
DE	Germany	83019213	2020-05-16	174204.57142857142	671.5714285714286
DE	Germany	83019213	2020-05-17	174849.2857142857	644.7142857142857
DE	Germany	83019213	2020-05-18	175429.2857142857	580.0
DE	Germany	83019213	2020-05-19	176011.85714285713	582.5714285714286
DE	Germany	83019213	2020-05-20	176572.7142857143	560.8571428571429
DE	Germany	83019213	2020-05-21	177126.0	553.2857142857143
DE	Germany	83019213	2020-05-22	177667.7142857143	541.7142857142857
DE	Germany	83019213	2020-05-23	178147.2857142857	479.57142857142856
DE	Germany	83019213	2020-05-24	178570.85714285713	423.57142857142856
DE	Germany	83019213	2020-05-25	179034.57142857142	463.7142857142857
DE	Germany	83019213	2020-05-26	179512.57142857142	478.0
DE	Germany	83019213	2020-05-27	179969.85714285713	457.2857142857143
DE	Germany	83019213	2020-05-28	180433.42857142858	463.57142857142856
DE	Germany	83019213	2020-05-29	180865.7142857143	432.2857142857143
DE	Germany	83019213	2020-05-30	181295.14285714287	429.42857142857144
DE	Germany	83019213	2020-05-31	181730.42857142858	435.2857142857143
DE	Germany	83019213	2020-06-01	182132.2857142857	401.85714285714283
DE	Germany	83019213	2020-06-02	182486.85714285713	354.57142857142856
DE	Germany	83019213	2020-06-03	182843.57142857142	356.7142857142857
DE	Germany	83019213	2020-06-04	183183.2857142857	339.7142857142857
DE	Germany	83019213	2020-06-05	183542.57142857142	359.2857142857143
DE	Germany	83019213	2020-06-06	183898.42857142858	355.85714285714283
DE	Germany	83019213	2020-06-07	184277.2857142857	378.85714285714283
DE	Germany	83019213	2020-06-08	184620.57142857142	343.2857142857143
DE	Germany	83019213	2020-06-09	184955.42857142858	334.85714285714283
DE	Germany	83019213	2020-06-10	185282.57142857142	327.14285714285717
DE	Germany	83019213	2020-06-11	185606.57142857142	324.0
DE	Germany	83019213	2020-06-12	185934.57142857142	328.0
DE	Germany	83019213	2020-06-13	186266.42857142858	331.85714285714283
DE	Germany	83019213	2020-06-14	186601.85714285713	335.42857142857144
DE	Germany	83019213	2020-06-15	187010.42857142858	408.57142857142856
DE	Germany	83019213	2020-06-16	187455.14285714287	444.7142857142857
DE	Germany	83019213	2020-06-17	187962.7142857143	507.57142857142856
DE	Germany	83019213	2020-06-18	188519.57142857142	556.8571428571429
DE	Germany	83019213	2020-06-19	189094.2857142857	574.7142857142857
DE	Germany	83019213	2020-06-20	189703.57142857142	609.2857142857143
DE	Germany	83019213	2020-06-21	190320.0	616.4285714285714
DE	Germany	83019213	2020-06-22	190894.57142857142	574.5714285714286
DE	Germany	83019213	2020-06-23	191481.42857142858	586.8571428571429
DE	Germany	83019213	2020-06-24	192006.7142857143	525.2857142857143
DE	Germany	83019213	2020-06-25	192492.7142857143	486.0
DE	Germany	83019213	2020-06-26	192978.0	485.2857142857143
DE	Germany	83019213	2020-06-27	193446.0	468.0
DE	Germany	83019213	2020-06-28	193895.85714285713	449.85714285714283
DE	Germany	83019213	2020-06-29	194341.2857142857	445.42857142857144
DE	Germany	83019213	2020-06-30	194748.85714285713	407.57142857142856
DE	Germany	83019213	2020-07-01	195154.0	405.14285714285717
DE	Germany	83019213	2020-07-02	195553.0	399.0
DE	Germany	83019213	2020-07-03	195936.57142857142	383.57142857142856
DE	Germany	83019213	2020-07-04	196310.2857142857	373.7142857142857
DE	Germany	83019213	2020-07-05	196675.2857142857	365.0
DE	Germany	83019213	2020-07-06	197033.0	357.7142857142857
DE	Germany	83019213	2020-07-07	197384.42857142858	351.42857142857144
DE	Germany	83019213	2020-07-08	197737.14285714287	352.7142857142857
DE	Germany	83019213	2020-07-09	198081.2857142857	344.14285714285717
DE	Germany	83019213	2020-07-10	198428.57142857142	347.2857142857143
DE	Germany	83019213	2020-07-11	198769.2857142857	340.7142857142857
DE	Germany	83019213	2020-07-12	199123.14285714287	353.85714285714283
DE	Germany	83019213	2020-07-13	199503.85714285713	380.7142857142857
DE	Germany	83019213	2020-07-14	199906.14285714287	402.2857142857143
DE	Germany	83019213	2020-07-15	200301.85714285713	395.7142857142857
DE	Germany	83019213	2020-07-16	200710.42857142858	408.57142857142856
DE	Germany	83019213	2020-07-17	201134.7142857143	424.2857142857143
DE	Germany	83019213	2020-07-18	201573.7142857143	439.0
DE	Germany	83019213	2020-07-19	202017.7142857143	444.0
DE	Germany	83019213	2020-07-20	202494.85714285713	477.14285714285717
DE	Germany	83019213	2020-07-21	203008.0	513.1428571428571
DE	Germany	83019213	2020-07-22	203535.85714285713	527.8571428571429
DE	Germany	83019213	2020-07-23	204076.7142857143	540.8571428571429
DE	Germany	83019213	2020-07-24	204633.42857142858	556.7142857142857
DE	Germany	83019213	2020-07-25	205223.0	589.5714285714286
DE	Germany	83019213	2020-07-26	205860.14285714287	637.1428571428571
DE	Germany	83019213	2020-07-27	206505.14285714287	645.0
DE	Germany	83019213	2020-07-28	207175.0	669.8571428571429
DE	Germany	83019213	2020-07-29	207835.57142857142	660.5714285714286
DE	Germany	83019213	2020-07-30	208520.2857142857	684.7142857142857
DE	Germany	83019213	2020-07-31	209240.14285714287	719.8571428571429
DE	Germany	83019213	2020-08-01	209968.14285714287	728.0
DE	Germany	83019213	2020-08-02	210716.57142857142	748.4285714285714
DE	Germany	83019213	2020-08-03	211504.57142857142	788.0
DE	Germany	83019213	2020-08-04	212316.42857142858	811.8571428571429
DE	Germany	83019213	2020-08-05	213173.2857142857	856.8571428571429
DE	Germany	83019213	2020-08-06	214019.7142857143	846.4285714285714
DE	Germany	83019213	2020-08-07	214878.57142857142	858.8571428571429
DE	Germany	83019213	2020-08-08	215806.7142857143	928.1428571428571
DE	Germany	83019213	2020-08-09	216792.0	985.2857142857143
IT	Italy	60359546	2020-01-02	0.0	0.0
IT	Italy	60359546	2020-01-03	0.0	0.0
IT	Italy	60359546	2020-01-04	0.0	0.0
IT	Italy	60359546	2020-01-05	0.0	0.0
IT	Italy	60359546	2020-01-06	0.0	0.0
IT	Italy	60359546	2020-01-07	0.0	0.0
IT	Italy	60359546	2020-01-08	0.0	0.0
IT	Italy	60359546	2020-01-09	0.0	0.0
IT	Italy	60359546	2020-01-10	0.0	0.0
IT	Italy	60359546	2020-01-11	0.0	0.0
IT	Italy	60359546	2020-01-12	0.0	0.0
IT	Italy	60359546	2020-01-13	0.0	0.0
IT	Italy	60359546	2020-01-14	0.0	0.0
IT	Italy	60359546	2020-01-15	0.0	0.0
IT	Italy	60359546	2020-01-16	0.0	0.0
IT	Italy	60359546	2020-01-17	0.0	0.0
IT	Italy	60359546	2020-01-18	0.0	0.0
IT	Italy	60359546	2020-01-19	0.0	0.0
IT	Italy	60359546	2020-01-20	0.0	0.0
IT	Italy	60359546	2020-01-21	0.0	0.0
IT	Italy	60359546	2020-01-22	0.0	0.0
IT	Italy	60359546	2020-01-23	0.0	0.0
IT	Italy	60359546	2020-01-24	0.0	0.0
IT	Italy	60359546	2020-01-25	0.0	0.0
IT	Italy	60359546	2020-01-26	0.0	0.0
IT	Italy	60359546	2020-01-27	0.42857142857142855	0.42857142857142855
IT	Italy	60359546	2020-01-28	0.8571428571428571	0.42857142857142855
IT	Italy	60359546	2020-01-29	1.2857142857142858	0.42857142857142855
IT	Italy	60359546	2020-01-30	1.7142857142857142	0.42857142857142855
IT	Italy	60359546	2020-01-31	2.142857142857143	0.42857142857142855
IT	Italy	60359546	2020-02-01	2.5714285714285716	0.42857142857142855
IT	Italy	60359546	2020-02-02	3.0	0.42857142857142855
IT	Italy	60359546	2020-02-03	3.0	0.0
IT	Italy	60359546	2020-02-04	3.0	0.0
IT	Italy	60359546	2020-02-05	3.0	0.0
IT	Italy	60359546	2020-02-06	3.0	0.0
IT	Italy	60359546	2020-02-07	3.0	0.0
IT	Italy	60359546	2020-02-08	3.0	0.0
IT	Italy	60359546	2020-02-09	3.0	0.0
IT	Italy	60359546	2020-02-10	3.0	0.0
IT	Italy	60359546	2020-02-11	3.0	0.0
IT	Italy	60359546	2020-02-12	3.0	0.0
IT	Italy	60359546	2020-02-13	3.0	0.0
IT	Italy	60359546	2020-02-14	3.0	0.0
IT	Italy	60359546	2020-02-15	3.0	0.0
IT	Italy	60359546	2020-02-16	3.0	0.0
IT	Italy	60359546	2020-02-17	3.0	0.0
IT	Italy	60359546	2020-02-18	5.0	2.0
IT	Italy	60359546	2020-02-19	15.857142857142858	10.857142857142858
IT	Italy	60359546	2020-02-20	34.285714285714285	18.428571428571427
IT	Italy	60359546	2020-02-21	66.57142857142857	32.285714285714285
IT	Italy	60359546	2020-02-22	112.14285714285714	45.57142857142857
IT	Italy	60359546	2020-02-23	168.85714285714286	56.714285714285715
IT	Italy	60359546	2020-02-24	261.2857142857143	92.42857142857143
IT	Italy	60359546	2020-02-25	385.7142857142857	124.42857142857143
IT	Italy	60359546	2020-02-26	535.5714285714286	149.85714285714286
IT	Italy	60359546	2020-02-27	758.0	222.42857142857142
IT	Italy	60359546	2020-02-28	1016.1428571428571	258.14285714285717
IT	Italy	60359546	2020-02-29	1327.5714285714287	311.42857142857144
IT	Italy	60359546	2020-03-01	1711.7142857142858	384.14285714285717
IT	Italy	60359546	2020-03-02	2170.0	458.2857142857143
IT	Italy	60359546	2020-03-03	2705.4285714285716	535.4285714285714
IT	Italy	60359546	2020-03-04	3384.714285714286	679.2857142857143
IT	Italy	60359546	2020-03-05	4197.0	812.2857142857143
IT	Italy	60359546	2020-03-06	5216.428571428572	1019.4285714285714
IT	Italy	60359546	2020-03-07	6308.857142857143	1092.4285714285713
IT	Italy	60359546	2020-03-08	7647.857142857143	1339.0
IT	Italy	60359546	2020-03-09	9255.714285714286	1607.857142857143
IT	Italy	60359546	2020-03-10	11116.285714285714	1860.5714285714287
IT	Italy	60359546	2020-03-11	13298.285714285714	2182.0
IT	Italy	60359546	2020-03-12	15670.42857142857	2372.1428571428573
IT	Italy	60359546	2020-03-13	18357.285714285714	2686.8571428571427
IT	Italy	60359546	2020-03-14	21408.285714285714	3051.0
IT	Italy	60359546	2020-03-15	24729.85714285714	3321.5714285714284
IT	Italy	60359546	2020-03-16	28433.0	3703.1428571428573
IT	Italy	60359546	2020-03-17	32627.428571428572	4194.428571428572
IT	Italy	60359546	2020-03-18	37259.0	4631.571428571428
IT	Italy	60359546	2020-03-19	42281.57142857143	5022.571428571428
IT	Italy	60359546	2020-03-20	47416.857142857145	5135.285714285715
IT	Italy	60359546	2020-03-21	52798.28571428572	5381.428571428572
IT	Italy	60359546	2020-03-22	58323.0	5524.714285714285
IT	Italy	60359546	2020-03-23	63966.42857142857	5643.428571428572
IT	Italy	60359546	2020-03-24	69606.0	5639.571428571428
IT	Italy	60359546	2020-03-25	75162.28571428571	5556.285714285715
IT	Italy	60359546	2020-03-26	80669.57142857143	5507.285714285715
IT	Italy	60359546	2020-03-27	86071.28571428571	5401.714285714285
IT	Italy	60359546	2020-03-28	91302.14285714286	5230.857142857143
IT	Italy	60359546	2020-03-29	96471.85714285714	5169.714285714285
IT	Italy	60359546	2020-03-30	101429.42857142857	4957.571428571428
IT	Italy	60359546	2020-03-31	106190.71428571429	4761.285714285715
IT	Italy	60359546	2020-04-01	110785.0	4594.285714285715
IT	Italy	60359546	2020-04-02	115250.57142857143	4465.571428571428
IT	Italy	60359546	2020-04-03	119651.71428571429	4401.142857142857
IT	Italy	60359546	2020-04-04	123908.0	4256.285714285715
IT	Italy	60359546	2020-04-05	128029.14285714286	4121.142857142857
IT	Italy	60359546	2020-04-06	132084.0	4054.8571428571427
IT	Italy	60359546	2020-04-07	136048.2857142857	3964.285714285714
IT	Italy	60359546	2020-04-08	139996.7142857143	3948.4285714285716
IT	Italy	60359546	2020-04-09	143913.14285714287	3916.4285714285716
IT	Italy	60359546	2020-04-10	147765.85714285713	3852.714285714286
IT	Italy	60359546	2020-04-11	151609.0	3843.1428571428573
IT	Italy	60359546	2020-04-12	155285.14285714287	3676.1428571428573
IT	Italy	60359546	2020-04-13	158901.57142857142	3616.4285714285716
IT	Italy	60359546	2020-04-14	162452.57142857142	3551.0
IT	Italy	60359546	2020-04-15	165831.7142857143	3379.1428571428573
IT	Italy	60359546	2020-04-16	169061.57142857142	3229.8571428571427
IT	Italy	60359546	2020-04-17	172163.2857142857	3101.714285714286
IT	Italy	60359546	2020-04-18	175230.2857142857	3067.0
IT	Italy	60359546	2020-04-19	178397.7142857143	3167.4285714285716
IT	Italy	60359546	2020-04-20	181402.2857142857	3004.5714285714284
IT	Italy	60359546	2020-04-21	184339.42857142858	2937.1428571428573
IT	Italy	60359546	2020-04-22	187114.57142857142	2775.1428571428573
IT	Italy	60359546	2020-04-23	189786.42857142858	2671.8571428571427
IT	Italy	60359546	2020-04-24	192384.42857142858	2598.0
IT	Italy	60359546	2020-04-25	194891.2857142857	2506.8571428571427
IT	Italy	60359546	2020-04-26	197214.7142857143	2323.4285714285716
IT	Italy	60359546	2020-04-27	199427.57142857142	2212.8571428571427
IT	Italy	60359546	2020-04-28	201489.57142857142	2062.0
IT	Italy	60359546	2020-04-29	203486.2857142857	1996.7142857142858
IT	Italy	60359546	2020-04-30	205349.42857142858	1863.142857142857
IT	Italy	60359546	2020-05-01	207138.57142857142	1789.142857142857
IT	Italy	60359546	2020-05-02	208782.57142857142	1644.0
IT	Italy	60359546	2020-05-03	210334.85714285713	1552.2857142857142
IT	Italy	60359546	2020-05-04	211819.85714285713	1485.0
IT	Italy	60359546	2020-05-05	213213.7142857143	1393.857142857143
IT	Italy	60359546	2020-05-06	214490.85714285713	1277.142857142857
IT	Italy	60359546	2020-05-07	215684.14285714287	1193.2857142857142
IT	Italy	60359546	2020-05-08	216809.2857142857	1125.142857142857
IT	Italy	60359546	2020-05-09	217981.14285714287	1171.857142857143
IT	Italy	60359546	2020-05-10	219073.57142857142	1092.4285714285713
IT	Italy	60359546	2020-05-11	220107.57142857142	1034.0
IT	Italy	60359546	2020-05-12	221064.7142857143	957.1428571428571
IT	Italy	60359546	2020-05-13	221992.14285714287	927.4285714285714
IT	Italy	60359546	2020-05-14	222901.42857142858	909.2857142857143
IT	Italy	60359546	2020-05-15	223768.85714285713	867.4285714285714
IT	Italy	60359546	2020-05-16	224552.14285714287	783.2857142857143
IT	Italy	60359546	2020-05-17	225303.57142857142	751.4285714285714
IT	Italy	60359546	2020-05-18	226005.0	701.4285714285714
IT	Italy	60359546	2020-05-19	226686.85714285713	681.8571428571429
IT	Italy	60359546	2020-05-20	227339.2857142857	652.4285714285714
IT	Italy	60359546	2020-05-21	227971.14285714287	631.8571428571429
IT	Italy	60359546	2020-05-22	228581.42857142858	610.2857142857143
IT	Italy	60359546	2020-05-23	229132.2857142857	550.8571428571429
IT	Italy	60359546	2020-05-24	229671.57142857142	539.2857142857143
IT	Italy	60359546	2020-05-25	230203.85714285713	532.2857142857143
IT	Italy	60359546	2020-05-26	230716.7142857143	512.8571428571429
IT	Italy	60359546	2020-05-27	231193.42857142858	476.7142857142857
IT	Italy	60359546	2020-05-28	231645.0	451.57142857142856
IT	Italy	60359546	2020-05-29	232079.14285714287	434.14285714285717
IT	Italy	60359546	2020-05-30	232502.0	422.85714285714283
IT	Italy	60359546	2020-05-31	232887.2857142857	385.2857142857143
IT	Italy	60359546	2020-06-01	233213.14285714287	325.85714285714283
IT	Italy	60359546	2020-06-02	233539.2857142857	326.14285714285717
IT	Italy	60359546	2020-06-03	233844.57142857142	305.2857142857143
IT	Italy	60359546	2020-06-04	234127.2857142857	282.7142857142857
IT	Italy	60359546	2020-06-05	234424.57142857142	297.2857142857143
IT	Italy	60359546	2020-06-06	234716.85714285713	292.2857142857143
IT	Italy	60359546	2020-06-07	234992.14285714287	275.2857142857143
IT	Italy	60359546	2020-06-08	235296.2857142857	304.14285714285717
IT	Italy	60359546	2020-06-09	235549.7142857143	253.42857142857142
IT	Italy	60359546	2020-06-10	235814.0	264.2857142857143
IT	Italy	60359546	2020-06-11	236098.42857142858	284.42857142857144
IT	Italy	60359546	2020-06-12	236385.85714285713	287.42857142857144
IT	Italy	60359546	2020-06-13	236662.85714285713	277.0
IT	Italy	60359546	2020-06-14	236957.85714285713	295.0
IT	Italy	60359546	2020-06-15	237246.0	288.14285714285717
IT	Italy	60359546	2020-06-16	237527.42857142858	302.57142857142856
IT	Italy	60359546	2020-06-17	237791.42857142858	285.14285714285717
IT	Italy	60359546	2020-06-18	238038.7142857143	268.42857142857144
IT	Italy	60359546	2020-06-19	238259.14285714287	241.57142857142858
IT	Italy	60359546	2020-06-21	238532.0	294.0
IT	Italy	60359546	2020-06-22	238800.2857142857	289.42857142857144
IT	Italy	60359546	2020-06-23	239057.7142857143	278.57142857142856
IT	Italy	60359546	2020-06-24	239323.57142857142	265.85714285714283
IT	Italy	60359546	2020-06-25	239582.2857142857	258.7142857142857
IT	Italy	60359546	2020-06-26	239827.42857142858	245.14285714285714
IT	Italy	60359546	2020-06-27	240076.7142857143	249.28571428571428
IT	Italy	60359546	2020-06-28	240269.57142857142	192.85714285714286
IT	Italy	60359546	2020-06-29	240448.85714285713	179.28571428571428
IT	Italy	60359546	2020-06-30	240623.57142857142	174.71428571428572
IT	Italy	60359546	2020-07-01	240806.85714285713	183.28571428571428
IT	Italy	60359546	2020-07-02	240992.7142857143	185.85714285714286
IT	Italy	60359546	2020-07-03	241190.2857142857	197.57142857142858
IT	Italy	60359546	2020-07-04	241387.14285714287	196.85714285714286
IT	Italy	60359546	2020-07-05	241585.57142857142	198.42857142857142
IT	Italy	60359546	2020-07-06	241785.85714285713	200.28571428571428
IT	Italy	60359546	2020-07-07	241993.7142857143	207.85714285714286
IT	Italy	60359546	2020-07-08	242194.85714285713	201.14285714285714
IT	Italy	60359546	2020-07-09	242402.0	207.14285714285714
IT	Italy	60359546	2020-07-10	242603.57142857142	201.57142857142858
IT	Italy	60359546	2020-07-11	242801.85714285713	198.28571428571428
IT	Italy	60359546	2020-07-12	242995.7142857143	193.85714285714286
IT	Italy	60359546	2020-07-13	243191.85714285713	196.14285714285714
IT	Italy	60359546	2020-07-14	243381.57142857142	189.71428571428572
IT	Italy	60359546	2020-07-15	243580.0	198.42857142857142
IT	Italy	60359546	2020-07-16	243776.14285714287	196.14285714285714
IT	Italy	60359546	2020-07-17	243975.2857142857	199.14285714285714
IT	Italy	60359546	2020-07-18	244176.42857142858	201.14285714285714
IT	Italy	60359546	2020-07-19	244394.42857142858	218.0
IT	Italy	60359546	2020-07-20	244623.2857142857	228.85714285714286
IT	Italy	60359546	2020-07-21	244855.14285714287	231.85714285714286
IT	Italy	60359546	2020-07-22	245090.57142857142	235.42857142857142
IT	Italy	60359546	2020-07-23	245331.14285714287	240.57142857142858
IT	Italy	60359546	2020-07-24	245568.57142857142	237.42857142857142
IT	Italy	60359546	2020-07-25	245816.57142857142	248.0
IT	Italy	60359546	2020-07-26	246065.7142857143	249.14285714285714
IT	Italy	60359546	2020-07-27	246325.7142857143	260.0
IT	Italy	60359546	2020-07-28	246603.85714285713	278.14285714285717
IT	Italy	60359546	2020-07-29	246885.0	281.14285714285717
IT	Italy	60359546	2020-07-30	247163.85714285713	278.85714285714283
IT	Italy	60359546	2020-07-31	247441.42857142858	277.57142857142856
IT	Italy	60359546	2020-08-01	247717.2857142857	275.85714285714283
IT	Italy	60359546	2020-08-02	248006.85714285713	289.57142857142856
IT	Italy	60359546	2020-08-03	248299.14285714287	292.2857142857143
IT	Italy	60359546	2020-08-04	248616.14285714287	317.0
IT	Italy	60359546	2020-08-05	248940.57142857142	324.42857142857144
IT	Italy	60359546	2020-08-06	249297.14285714287	356.57142857142856
IT	Italy	60359546	2020-08-07	249668.0	370.85714285714283
IT	Italy	60359546	2020-08-08	250070.57142857142	402.57142857142856
IT	Italy	60359546	2020-08-09	250486.2857142857	415.7142857142857
NL	Netherlands	17282163	2020-01-02	0.0	0.0
NL	Netherlands	17282163	2020-01-03	0.0	0.0
NL	Netherlands	17282163	2020-01-04	0.0	0.0
NL	Netherlands	17282163	2020-01-05	0.0	0.0
NL	Netherlands	17282163	2020-01-06	0.0	0.0
NL	Netherlands	17282163	2020-01-07	0.0	0.0
NL	Netherlands	17282163	2020-01-08	0.0	0.0
NL	Netherlands	17282163	2020-01-09	0.0	0.0
NL	Netherlands	17282163	2020-01-10	0.0	0.0
NL	Netherlands	17282163	2020-01-11	0.0	0.0
NL	Netherlands	17282163	2020-01-12	0.0	0.0
NL	Netherlands	17282163	2020-01-13	0.0	0.0
NL	Netherlands	17282163	2020-01-14	0.0	0.0
NL	Netherlands	17282163	2020-01-15	0.0	0.0
NL	Netherlands	17282163	2020-01-16	0.0	0.0
NL	Netherlands	17282163	2020-01-17	0.0	0.0
NL	Netherlands	17282163	2020-01-18	0.0	0.0
NL	Netherlands	17282163	2020-01-19	0.0	0.0
NL	Netherlands	17282163	2020-01-20	0.0	0.0
NL	Netherlands	17282163	2020-01-21	0.0	0.0
NL	Netherlands	17282163	2020-01-22	0.0	0.0
NL	Netherlands	17282163	2020-01-23	0.0	0.0
NL	Netherlands	17282163	2020-01-24	0.0	0.0
NL	Netherlands	17282163	2020-01-25	0.0	0.0
NL	Netherlands	17282163	2020-01-26	0.0	0.0
NL	Netherlands	17282163	2020-01-27	0.0	0.0
NL	Netherlands	17282163	2020-01-28	0.0	0.0
NL	Netherlands	17282163	2020-01-29	0.0	0.0
NL	Netherlands	17282163	2020-01-30	0.0	0.0
NL	Netherlands	17282163	2020-01-31	0.0	0.0
NL	Netherlands	17282163	2020-02-01	0.0	0.0
NL	Netherlands	17282163	2020-02-02	0.0	0.0
NL	Netherlands	17282163	2020-02-03	0.0	0.0
NL	Netherlands	17282163	2020-02-04	0.0	0.0
NL	Netherlands	17282163	2020-02-05	0.0	0.0
NL	Netherlands	17282163	2020-02-06	0.0	0.0
NL	Netherlands	17282163	2020-02-07	0.0	0.0
NL	Netherlands	17282163	2020-02-08	0.0	0.0
NL	Netherlands	17282163	2020-02-09	0.0	0.0
NL	Netherlands	17282163	2020-02-10	0.0	0.0
NL	Netherlands	17282163	2020-02-11	0.0	0.0
NL	Netherlands	17282163	2020-02-12	0.0	0.0
NL	Netherlands	17282163	2020-02-13	0.0	0.0
NL	Netherlands	17282163	2020-02-14	0.0	0.0
NL	Netherlands	17282163	2020-02-15	0.0	0.0
NL	Netherlands	17282163	2020-02-16	0.0	0.0
NL	Netherlands	17282163	2020-02-17	0.0	0.0
NL	Netherlands	17282163	2020-02-18	0.0	0.0
NL	Netherlands	17282163	2020-02-19	0.0	0.0
NL	Netherlands	17282163	2020-02-20	0.0	0.0
NL	Netherlands	17282163	2020-02-21	0.0	0.0
NL	Netherlands	17282163	2020-02-22	0.0	0.0
NL	Netherlands	17282163	2020-02-23	0.0	0.0
NL	Netherlands	17282163	2020-02-24	0.14285714285714285	0.14285714285714285
NL	Netherlands	17282163	2020-02-25	0.42857142857142855	0.2857142857142857
NL	Netherlands	17282163	2020-02-26	1.4285714285714286	1.0
NL	Netherlands	17282163	2020-02-27	3.2857142857142856	1.8571428571428572
NL	Netherlands	17282163	2020-02-28	5.857142857142857	2.5714285714285716
NL	Netherlands	17282163	2020-02-29	9.857142857142858	4.0
NL	Netherlands	17282163	2020-03-01	15.285714285714286	5.428571428571429
NL	Netherlands	17282163	2020-03-02	26.857142857142858	11.571428571428571
NL	Netherlands	17282163	2020-03-03	44.857142857142854	18.0
NL	Netherlands	17282163	2020-03-04	70.71428571428571	25.857142857142858
NL	Netherlands	17282163	2020-03-05	106.71428571428571	36.0
NL	Netherlands	17282163	2020-03-06	150.0	43.285714285714285
NL	Netherlands	17282163	2020-03-07	200.57142857142858	50.57142857142857
NL	Netherlands	17282163	2020-03-08	267.0	66.42857142857143
NL	Netherlands	17282163	2020-03-09	343.0	76.0
NL	Netherlands	17282163	2020-03-10	439.57142857142856	96.57142857142857
NL	Netherlands	17282163	2020-03-11	549.7142857142857	110.14285714285714
NL	Netherlands	17282163	2020-03-12	674.0	124.28571428571429
NL	Netherlands	17282163	2020-03-13	830.0	156.0
NL	Netherlands	17282163	2020-03-14	1019.0	189.0
NL	Netherlands	17282163	2020-03-15	1240.142857142857	221.14285714285714
NL	Netherlands	17282163	2020-03-16	1503.857142857143	263.7142857142857
NL	Netherlands	17282163	2020-03-17	1816.7142857142858	312.85714285714283
NL	Netherlands	17282163	2020-03-18	2198.4285714285716	381.7142857142857
NL	Netherlands	17282163	2020-03-19	2636.8571428571427	438.42857142857144
NL	Netherlands	17282163	2020-03-20	3113.4285714285716	476.57142857142856
NL	Netherlands	17282163	2020-03-21	3664.1428571428573	550.7142857142857
NL	Netherlands	17282163	2020-03-22	4287.142857142857	623.0
NL	Netherlands	17282163	2020-03-23	4997.285714285715	710.1428571428571
NL	Netherlands	17282163	2020-03-24	5798.571428571428	801.2857142857143
NL	Netherlands	17282163	2020-03-25	6674.428571428572	875.8571428571429
NL	Netherlands	17282163	2020-03-26	7626.142857142857	951.7142857142857
NL	Netherlands	17282163	2020-03-27	8626.285714285714	1000.1428571428571
NL	Netherlands	17282163	2020-03-28	9631.285714285714	1005.0
NL	Netherlands	17282163	2020-03-29	10660.142857142857	1028.857142857143
NL	Netherlands	17282163	2020-03-30	11698.142857142857	1038.0
NL	Netherlands	17282163	2020-03-31	12715.285714285714	1017.1428571428571
NL	Netherlands	17282163	2020-04-01	13696.0	980.7142857142857
NL	Netherlands	17282163	2020-04-02	14693.857142857143	997.8571428571429
NL	Netherlands	17282163	2020-04-03	15701.42857142857	1007.5714285714286
NL	Netherlands	17282163	2020-04-04	16699.285714285714	997.8571428571429
NL	Netherlands	17282163	2020-04-05	17690.0	990.7142857142857
NL	Netherlands	17282163	2020-04-06	18699.285714285714	1009.2857142857143
NL	Netherlands	17282163	2020-04-07	19752.714285714286	1053.4285714285713
NL	Netherlands	17282163	2020-04-08	20865.0	1112.2857142857142
NL	Netherlands	17282163	2020-04-09	21970.14285714286	1105.142857142857
NL	Netherlands	17282163	2020-04-10	23077.0	1106.857142857143
NL	Netherlands	17282163	2020-04-11	24196.85714285714	1119.857142857143
NL	Netherlands	17282163	2020-04-12	25283.14285714286	1086.2857142857142
NL	Netherlands	17282163	2020-04-13	26347.714285714286	1064.5714285714287
NL	Netherlands	17282163	2020-04-14	27398.0	1050.2857142857142
NL	Netherlands	17282163	2020-04-15	28423.14285714286	1025.142857142857
NL	Netherlands	17282163	2020-04-16	29432.85714285714	1009.7142857142857
NL	Netherlands	17282163	2020-04-17	30412.0	979.1428571428571
NL	Netherlands	17282163	2020-04-18	31371.285714285714	959.2857142857143
NL	Netherlands	17282163	2020-04-19	32326.85714285714	955.5714285714286
NL	Netherlands	17282163	2020-04-20	33257.57142857143	930.7142857142857
NL	Netherlands	17282163	2020-04-21	34127.0	869.4285714285714
NL	Netherlands	17282163	2020-04-22	34927.142857142855	800.1428571428571
NL	Netherlands	17282163	2020-04-23	35668.57142857143	741.4285714285714
NL	Netherlands	17282163	2020-04-24	36360.0	691.4285714285714
NL	Netherlands	17282163	2020-04-25	36971.71428571428	611.7142857142857
NL	Netherlands	17282163	2020-04-26	37537.42857142857	565.7142857142857
NL	Netherlands	17282163	2020-04-27	38049.857142857145	512.4285714285714
NL	Netherlands	17282163	2020-04-28	38515.0	465.14285714285717
NL	Netherlands	17282163	2020-04-29	38950.142857142855	435.14285714285717
NL	Netherlands	17282163	2020-04-30	39339.57142857143	389.42857142857144
NL	Netherlands	17282163	2020-05-01	39700.28571428572	360.7142857142857
NL	Netherlands	17282163	2020-05-02	40081.857142857145	381.57142857142856
NL	Netherlands	17282163	2020-05-03	40441.42857142857	359.57142857142856
NL	Netherlands	17282163	2020-05-04	40792.57142857143	351.14285714285717
NL	Netherlands	17282163	2020-05-05	41121.42857142857	328.85714285714283
NL	Netherlands	17282163	2020-05-06	41428.0	306.57142857142856
NL	Netherlands	17282163	2020-05-07	41721.71428571428	293.7142857142857
NL	Netherlands	17282163	2020-05-08	42010.0	288.2857142857143
NL	Netherlands	17282163	2020-05-09	42281.0	271.0
NL	Netherlands	17282163	2020-05-10	42551.28571428572	270.2857142857143
NL	Netherlands	17282163	2020-05-11	42795.142857142855	243.85714285714286
NL	Netherlands	17282163	2020-05-12	43022.0	226.85714285714286
NL	Netherlands	17282163	2020-05-13	43234.57142857143	212.57142857142858
NL	Netherlands	17282163	2020-05-14	43430.0	195.42857142857142
NL	Netherlands	17282163	2020-05-15	43623.28571428572	193.28571428571428
NL	Netherlands	17282163	2020-05-16	43804.0	180.71428571428572
NL	Netherlands	17282163	2020-05-17	43980.57142857143	176.57142857142858
NL	Netherlands	17282163	2020-05-18	44154.71428571428	174.14285714285714
NL	Netherlands	17282163	2020-05-19	44327.142857142855	172.42857142857142
NL	Netherlands	17282163	2020-05-20	44497.71428571428	170.57142857142858
NL	Netherlands	17282163	2020-05-21	44675.0	177.28571428571428
NL	Netherlands	17282163	2020-05-22	44861.28571428572	186.28571428571428
NL	Netherlands	17282163	2020-05-23	45051.142857142855	189.85714285714286
NL	Netherlands	17282163	2020-05-24	45239.857142857145	188.71428571428572
NL	Netherlands	17282163	2020-05-25	45418.42857142857	178.57142857142858
NL	Netherlands	17282163	2020-05-26	45595.28571428572	176.85714285714286
NL	Netherlands	17282163	2020-05-27	45765.71428571428	170.42857142857142
NL	Netherlands	17282163	2020-05-28	45938.0	172.28571428571428
NL	Netherlands	17282163	2020-05-29	46095.142857142855	157.14285714285714
NL	Netherlands	17282163	2020-05-30	46247.857142857145	152.71428571428572
NL	Netherlands	17282163	2020-05-31	46385.71428571428	137.85714285714286
NL	Netherlands	17282163	2020-06-01	46527.42857142857	141.71428571428572
NL	Netherlands	17282163	2020-06-02	46674.0	146.57142857142858
NL	Netherlands	17282163	2020-06-03	46828.0	154.0
NL	Netherlands	17282163	2020-06-04	46989.71428571428	161.71428571428572
NL	Netherlands	17282163	2020-06-05	47160.28571428572	170.57142857142858
NL	Netherlands	17282163	2020-06-06	47339.71428571428	179.42857142857142
NL	Netherlands	17282163	2020-06-07	47533.142857142855	193.42857142857142
NL	Netherlands	17282163	2020-06-08	47720.142857142855	187.0
NL	Netherlands	17282163	2020-06-09	47907.142857142855	187.0
NL	Netherlands	17282163	2020-06-10	48093.57142857143	186.42857142857142
NL	Netherlands	17282163	2020-06-11	48266.28571428572	172.71428571428572
NL	Netherlands	17282163	2020-06-12	48439.0	172.71428571428572
NL	Netherlands	17282163	2020-06-13	48608.142857142855	169.14285714285714
NL	Netherlands	17282163	2020-06-14	48767.71428571428	159.57142857142858
NL	Netherlands	17282163	2020-06-15	48920.28571428572	152.57142857142858
NL	Netherlands	17282163	2020-06-16	49058.142857142855	137.85714285714286
NL	Netherlands	17282163	2020-06-17	49181.28571428572	123.14285714285714
NL	Netherlands	17282163	2020-06-18	49297.0	115.71428571428571
NL	Netherlands	17282163	2020-06-19	49398.42857142857	101.42857142857143
NL	Netherlands	17282163	2020-06-20	49489.142857142855	90.71428571428571
NL	Netherlands	17282163	2020-06-21	49574.857142857145	85.71428571428571
NL	Netherlands	17282163	2020-06-22	49659.857142857145	85.0
NL	Netherlands	17282163	2020-06-23	49742.57142857143	82.71428571428571
NL	Netherlands	17282163	2020-06-24	49824.28571428572	81.71428571428571
NL	Netherlands	17282163	2020-06-25	49903.42857142857	79.14285714285714
NL	Netherlands	17282163	2020-06-26	49984.142857142855	80.71428571428571
NL	Netherlands	17282163	2020-06-27	50062.857142857145	78.71428571428571
NL	Netherlands	17282163	2020-06-28	50138.71428571428	75.85714285714286
NL	Netherlands	17282163	2020-06-29	50209.857142857145	71.14285714285714
NL	Netherlands	17282163	2020-06-30	50278.71428571428	68.85714285714286
NL	Netherlands	17282163	2020-07-01	50346.42857142857	67.71428571428571
NL	Netherlands	17282163	2020-07-02	50414.142857142855	67.71428571428571
NL	Netherlands	17282163	2020-07-03	50476.142857142855	62.0
NL	Netherlands	17282163	2020-07-04	50536.28571428572	60.142857142857146
NL	Netherlands	17282163	2020-07-05	50595.0	58.714285714285715
NL	Netherlands	17282163	2020-07-06	50650.142857142855	55.142857142857146
NL	Netherlands	17282163	2020-07-07	50700.57142857143	50.42857142857143
NL	Netherlands	17282163	2020-07-08	50753.857142857145	53.285714285714285
NL	Netherlands	17282163	2020-07-09	50811.142857142855	57.285714285714285
NL	Netherlands	17282163	2020-07-10	50873.42857142857	62.285714285714285
NL	Netherlands	17282163	2020-07-11	50938.0	64.57142857142857
NL	Netherlands	17282163	2020-07-12	51010.28571428572	72.28571428571429
NL	Netherlands	17282163	2020-07-13	51089.28571428572	79.0
NL	Netherlands	17282163	2020-07-14	51177.0	87.71428571428571
NL	Netherlands	17282163	2020-07-15	51271.28571428572	94.28571428571429
NL	Netherlands	17282163	2020-07-16	51371.71428571428	100.42857142857143
NL	Netherlands	17282163	2020-07-17	51488.42857142857	116.71428571428571
NL	Netherlands	17282163	2020-07-18	51620.857142857145	132.42857142857142
NL	Netherlands	17282163	2020-07-19	51762.142857142855	141.28571428571428
NL	Netherlands	17282163	2020-07-20	51912.57142857143	150.42857142857142
NL	Netherlands	17282163	2020-07-21	52075.57142857143	163.0
NL	Netherlands	17282163	2020-07-22	52240.0	164.42857142857142
NL	Netherlands	17282163	2020-07-23	52414.42857142857	174.42857142857142
NL	Netherlands	17282163	2020-07-24	52591.71428571428	177.28571428571428
NL	Netherlands	17282163	2020-07-25	52777.57142857143	185.85714285714286
NL	Netherlands	17282163	2020-07-26	52974.71428571428	197.14285714285714
NL	Netherlands	17282163	2020-07-27	53197.42857142857	222.71428571428572
NL	Netherlands	17282163	2020-07-28	53441.142857142855	243.71428571428572
NL	Netherlands	17282163	2020-07-29	53726.857142857145	285.7142857142857
NL	Netherlands	17282163	2020-07-30	54026.42857142857	299.57142857142856
NL	Netherlands	17282163	2020-07-31	54349.857142857145	323.42857142857144
NL	Netherlands	17282163	2020-08-01	54718.57142857143	368.7142857142857
NL	Netherlands	17282163	2020-08-02	55112.857142857145	394.2857142857143
NL	Netherlands	17282163	2020-08-03	55544.142857142855	431.2857142857143
NL	Netherlands	17282163	2020-08-04	56001.28571428572	457.14285714285717
NL	Netherlands	17282163	2020-08-05	56466.28571428572	465.0
NL	Netherlands	17282163	2020-08-06	56969.28571428572	503.0
NL	Netherlands	17282163	2020-08-07	57501.28571428572	532.0
NL	Netherlands	17282163	2020-08-08	58067.42857142857	566.1428571428571
NL	Netherlands	17282163	2020-08-09	58666.142857142855	598.7142857142857
PT	Portugal	10276617	2020-03-05	12.0	4.285714285714286
PT	Portugal	10276617	2020-03-06	17.285714285714285	5.285714285714286
PT	Portugal	10276617	2020-03-07	22.571428571428573	5.285714285714286
PT	Portugal	10276617	2020-03-08	30.285714285714285	7.714285714285714
PT	Portugal	10276617	2020-03-09	40.142857142857146	9.857142857142858
PT	Portugal	10276617	2020-03-10	54.285714285714285	14.142857142857142
PT	Portugal	10276617	2020-03-11	75.42857142857143	21.142857142857142
PT	Portugal	10276617	2020-03-12	106.14285714285714	30.714285714285715
PT	Portugal	10276617	2020-03-13	147.85714285714286	41.714285714285715
PT	Portugal	10276617	2020-03-14	206.0	58.142857142857146
PT	Portugal	10276617	2020-03-15	289.2857142857143	83.28571428571429
PT	Portugal	10276617	2020-03-16	390.2857142857143	101.0
PT	Portugal	10276617	2020-03-17	520.0	129.71428571428572
PT	Portugal	10276617	2020-03-18	678.7142857142857	158.71428571428572
PT	Portugal	10276617	2020-03-19	872.2857142857143	193.57142857142858
PT	Portugal	10276617	2020-03-20	1119.2857142857142	247.0
PT	Portugal	10276617	2020-03-21	1392.7142857142858	273.42857142857144
PT	Portugal	10276617	2020-03-22	1728.857142857143	336.14285714285717
PT	Portugal	10276617	2020-03-23	2123.0	394.14285714285717
PT	Portugal	10276617	2020-03-24	2587.0	464.0
PT	Portugal	10276617	2020-03-25	3142.714285714286	555.7142857142857
PT	Portugal	10276617	2020-03-26	3765.8571428571427	623.1428571428571
PT	Portugal	10276617	2020-03-27	4387.0	621.1428571428571
PT	Portugal	10276617	2020-03-28	5112.857142857143	725.8571428571429
PT	Portugal	10276617	2020-03-29	5863.714285714285	750.8571428571429
PT	Portugal	10276617	2020-03-30	6648.0	784.2857142857143
PT	Portugal	10276617	2020-03-31	7450.571428571428	802.5714285714286
PT	Portugal	10276617	2020-04-01	8215.42857142857	764.8571428571429
PT	Portugal	10276617	2020-04-02	8974.857142857143	759.4285714285714
PT	Portugal	10276617	2020-04-03	9735.142857142857	760.2857142857143
PT	Portugal	10276617	2020-04-04	10449.285714285714	714.1428571428571
PT	Portugal	10276617	2020-04-05	11147.857142857143	698.5714285714286
PT	Portugal	10276617	2020-04-06	11851.0	703.1428571428571
PT	Portugal	10276617	2020-04-07	12649.0	798.0
PT	Portugal	10276617	2020-04-08	13429.42857142857	780.4285714285714
PT	Portugal	10276617	2020-04-09	14187.57142857143	758.1428571428571
PT	Portugal	10276617	2020-04-10	14931.0	743.4285714285714
PT	Portugal	10276617	2020-04-11	15646.142857142857	715.1428571428571
PT	Portugal	10276617	2020-04-12	16353.285714285714	707.1428571428571
PT	Portugal	10276617	2020-04-13	17051.14285714286	697.8571428571429
PT	Portugal	10276617	2020-04-14	17558.285714285714	507.14285714285717
PT	Portugal	10276617	2020-04-15	18086.571428571428	528.2857142857143
PT	Portugal	10276617	2020-04-16	18603.85714285714	517.2857142857143
PT	Portugal	10276617	2020-04-17	19165.14285714286	561.2857142857143
PT	Portugal	10276617	2020-04-18	19726.714285714286	561.5714285714286
PT	Portugal	10276617	2020-04-19	20282.571428571428	555.8571428571429
PT	Portugal	10276617	2020-04-20	20784.285714285714	501.7142857142857
PT	Portugal	10276617	2020-04-21	21391.285714285714	607.0
PT	Portugal	10276617	2020-04-22	21962.428571428572	571.1428571428571
PT	Portugal	10276617	2020-04-23	22482.428571428572	520.0
PT	Portugal	10276617	2020-04-24	22951.14285714286	468.7142857142857
PT	Portugal	10276617	2020-04-25	23371.85714285714	420.7142857142857
PT	Portugal	10276617	2020-04-26	23759.0	387.14285714285717
PT	Portugal	10276617	2020-04-27	24135.285714285714	376.2857142857143
PT	Portugal	10276617	2020-04-28	24432.428571428572	297.14285714285717
PT	Portugal	10276617	2020-04-29	24695.428571428572	286.0
PT	Portugal	10276617	2020-04-30	24935.14285714286	262.7142857142857
PT	Portugal	10276617	2020-05-01	25157.714285714286	245.57142857142858
PT	Portugal	10276617	2020-05-02	25423.14285714286	288.42857142857144
PT	Portugal	10276617	2020-05-04	25712.14285714286	312.0
PT	Portugal	10276617	2020-05-05	26038.0	348.85714285714283
PT	Portugal	10276617	2020-05-06	26331.571428571428	316.57142857142856
PT	Portugal	10276617	2020-05-07	26625.428571428572	293.85714285714283
PT	Portugal	10276617	2020-05-08	26933.285714285714	307.85714285714283
PT	Portugal	10276617	2020-05-09	27249.14285714286	315.85714285714283
PT	Portugal	10276617	2020-05-10	27527.714285714286	278.57142857142856
PT	Portugal	10276617	2020-05-11	27756.85714285714	229.14285714285714
PT	Portugal	10276617	2020-05-12	27944.714285714286	187.85714285714286
PT	Portugal	10276617	2020-05-13	28145.285714285714	200.57142857142858
PT	Portugal	10276617	2020-05-14	28353.14285714286	207.85714285714286
PT	Portugal	10276617	2020-05-15	28571.714285714286	218.57142857142858
PT	Portugal	10276617	2020-05-16	28788.714285714286	217.0
PT	Portugal	10276617	2020-05-17	29007.0	218.28571428571428
PT	Portugal	10276617	2020-05-18	29234.571428571428	227.57142857142858
PT	Portugal	10276617	2020-05-19	29465.571428571428	231.0
PT	Portugal	10276617	2020-05-20	29702.85714285714	237.28571428571428
PT	Portugal	10276617	2020-05-21	29929.571428571428	226.71428571428572
PT	Portugal	10276617	2020-05-22	30155.14285714286	225.57142857142858
PT	Portugal	10276617	2020-05-23	30380.14285714286	225.0
PT	Portugal	10276617	2020-05-24	30613.285714285714	233.14285714285714
PT	Portugal	10276617	2020-05-25	30853.85714285714	240.57142857142858
PT	Portugal	10276617	2020-05-26	31103.285714285714	249.42857142857142
PT	Portugal	10276617	2020-05-27	31350.714285714286	247.42857142857142
PT	Portugal	10276617	2020-05-28	31618.85714285714	268.14285714285717
PT	Portugal	10276617	2020-05-29	31892.0	273.14285714285717
PT	Portugal	10276617	2020-05-30	32161.714285714286	269.7142857142857
PT	Portugal	10276617	2020-05-31	32443.0	281.2857142857143
PT	Portugal	10276617	2020-06-01	32728.14285714286	285.14285714285717
PT	Portugal	10276617	2020-06-02	33017.142857142855	289.0
PT	Portugal	10276617	2020-06-03	33324.0	306.85714285714283
PT	Portugal	10276617	2020-06-04	33608.71428571428	284.7142857142857
PT	Portugal	10276617	2020-06-05	33920.857142857145	312.14285714285717
PT	Portugal	10276617	2020-06-06	34265.28571428572	344.42857142857144
PT	Portugal	10276617	2020-06-07	34599.42857142857	334.14285714285717
PT	Portugal	10276617	2020-06-08	34930.57142857143	331.14285714285717
PT	Portugal	10276617	2020-06-09	35246.42857142857	315.85714285714283
PT	Portugal	10276617	2020-06-10	35548.142857142855	301.7142857142857
PT	Portugal	10276617	2020-06-11	35862.0	313.85714285714283
PT	Portugal	10276617	2020-06-12	36169.28571428572	307.2857142857143
PT	Portugal	10276617	2020-06-13	36459.28571428572	290.0
PT	Portugal	10276617	2020-06-14	36755.28571428572	296.0
PT	Portugal	10276617	2020-06-15	37066.57142857143	311.2857142857143
PT	Portugal	10276617	2020-06-16	37392.857142857145	326.2857142857143
PT	Portugal	10276617	2020-06-17	37732.57142857143	339.7142857142857
PT	Portugal	10276617	2020-06-18	38081.57142857143	349.0
PT	Portugal	10276617	2020-06-19	38418.142857142855	336.57142857142856
PT	Portugal	10276617	2020-06-20	38761.142857142855	343.0
PT	Portugal	10276617	2020-06-21	39108.57142857143	347.42857142857144
PT	Portugal	10276617	2020-06-22	39440.857142857145	332.2857142857143
PT	Portugal	10276617	2020-06-23	39784.0	343.14285714285717
PT	Portugal	10276617	2020-06-24	40119.42857142857	335.42857142857144
PT	Portugal	10276617	2020-06-25	40478.42857142857	359.0
PT	Portugal	10276617	2020-06-26	40838.42857142857	360.0
PT	Portugal	10276617	2020-06-27	41181.857142857145	343.42857142857144
PT	Portugal	10276617	2020-06-28	41517.57142857143	335.7142857142857
PT	Portugal	10276617	2020-06-29	41855.71428571428	338.14285714285717
PT	Portugal	10276617	2020-06-30	42182.857142857145	327.14285714285717
PT	Portugal	10276617	2020-07-01	42522.857142857145	340.0
PT	Portugal	10276617	2020-07-02	42844.42857142857	321.57142857142856
PT	Portugal	10276617	2020-07-03	43161.142857142855	316.7142857142857
PT	Portugal	10276617	2020-07-04	43486.142857142855	325.0
PT	Portugal	10276617	2020-07-05	43829.71428571428	343.57142857142856
PT	Portugal	10276617	2020-07-06	44186.142857142855	356.42857142857144
PT	Portugal	10276617	2020-07-07	44546.57142857143	360.42857142857144
PT	Portugal	10276617	2020-07-08	44925.42857142857	378.85714285714283
PT	Portugal	10276617	2020-07-09	45299.0	373.57142857142856
PT	Portugal	10276617	2020-07-10	45683.142857142855	384.14285714285717
PT	Portugal	10276617	2020-07-11	46059.57142857143	376.42857142857144
PT	Portugal	10276617	2020-07-12	46426.28571428572	366.7142857142857
PT	Portugal	10276617	2020-07-13	46781.71428571428	355.42857142857144
PT	Portugal	10276617	2020-07-14	47124.28571428572	342.57142857142856
PT	Portugal	10276617	2020-07-15	47434.142857142855	309.85714285714283
PT	Portugal	10276617	2020-07-16	47737.57142857143	303.42857142857144
PT	Portugal	10276617	2020-07-17	48016.57142857143	279.0
PT	Portugal	10276617	2020-07-18	48280.42857142857	263.85714285714283
PT	Portugal	10276617	2020-07-19	48526.71428571428	246.28571428571428
PT	Portugal	10276617	2020-07-20	48757.28571428572	230.57142857142858
PT	Portugal	10276617	2020-07-21	48988.0	230.71428571428572
PT	Portugal	10276617	2020-07-22	49211.57142857143	223.57142857142858
PT	Portugal	10276617	2020-07-23	49429.857142857145	218.28571428571428
PT	Portugal	10276617	2020-07-24	49648.142857142855	218.28571428571428
PT	Portugal	10276617	2020-07-25	49864.142857142855	216.0
PT	Portugal	10276617	2020-07-26	50073.142857142855	209.0
PT	Portugal	10276617	2020-07-27	50285.857142857145	212.71428571428572
PT	Portugal	10276617	2020-07-28	50483.0	197.14285714285714
PT	Portugal	10276617	2020-07-29	50676.57142857143	193.57142857142858
PT	Portugal	10276617	2020-07-30	50862.142857142855	185.57142857142858
PT	Portugal	10276617	2020-07-31	51043.57142857143	181.42857142857142
PT	Portugal	10276617	2020-08-01	51225.142857142855	181.57142857142858
PT	Portugal	10276617	2020-08-02	51401.57142857143	176.42857142857142
PT	Portugal	10276617	2020-08-03	51572.0	170.42857142857142
PT	Portugal	10276617	2020-08-04	51754.71428571428	182.71428571428572
PT	Portugal	10276617	2020-08-05	51930.0	175.28571428571428
PT	Portugal	10276617	2020-08-06	52102.142857142855	172.14285714285714
PT	Portugal	10276617	2020-08-07	52281.57142857143	179.42857142857142
PT	Portugal	10276617	2020-08-08	52462.142857142855	180.57142857142858
PT	Portugal	10276617	2020-08-09	52658.57142857143	196.42857142857142
RO	Romania	19414458	2020-01-02	0.0	0.0
RO	Romania	19414458	2020-01-03	0.0	0.0
RO	Romania	19414458	2020-01-04	0.0	0.0
RO	Romania	19414458	2020-01-05	0.0	0.0
RO	Romania	19414458	2020-01-06	0.0	0.0
RO	Romania	19414458	2020-01-07	0.0	0.0
RO	Romania	19414458	2020-01-08	0.0	0.0
RO	Romania	19414458	2020-01-09	0.0	0.0
RO	Romania	19414458	2020-01-10	0.0	0.0
RO	Romania	19414458	2020-01-11	0.0	0.0
RO	Romania	19414458	2020-01-12	0.0	0.0
RO	Romania	19414458	2020-01-13	0.0	0.0
RO	Romania	19414458	2020-01-14	0.0	0.0
RO	Romania	19414458	2020-01-15	0.0	0.0
RO	Romania	19414458	2020-01-16	0.0	0.0
RO	Romania	19414458	2020-01-17	0.0	0.0
RO	Romania	19414458	2020-01-18	0.0	0.0
RO	Romania	19414458	2020-01-19	0.0	0.0
RO	Romania	19414458	2020-01-20	0.0	0.0
RO	Romania	19414458	2020-01-21	0.0	0.0
RO	Romania	19414458	2020-01-22	0.0	0.0
RO	Romania	19414458	2020-01-23	0.0	0.0
RO	Romania	19414458	2020-01-24	0.0	0.0
RO	Romania	19414458	2020-01-25	0.0	0.0
RO	Romania	19414458	2020-01-26	0.0	0.0
RO	Romania	19414458	2020-01-27	0.0	0.0
RO	Romania	19414458	2020-01-28	0.0	0.0
RO	Romania	19414458	2020-01-29	0.0	0.0
RO	Romania	19414458	2020-01-30	0.0	0.0
RO	Romania	19414458	2020-01-31	0.0	0.0
RO	Romania	19414458	2020-02-01	0.0	0.0
RO	Romania	19414458	2020-02-02	0.0	0.0
RO	Romania	19414458	2020-02-03	0.0	0.0
RO	Romania	19414458	2020-02-04	0.0	0.0
RO	Romania	19414458	2020-02-05	0.0	0.0
RO	Romania	19414458	2020-02-06	0.0	0.0
RO	Romania	19414458	2020-02-07	0.0	0.0
RO	Romania	19414458	2020-02-08	0.0	0.0
RO	Romania	19414458	2020-02-09	0.0	0.0
RO	Romania	19414458	2020-02-10	0.0	0.0
RO	Romania	19414458	2020-02-11	0.0	0.0
RO	Romania	19414458	2020-02-12	0.0	0.0
RO	Romania	19414458	2020-02-13	0.0	0.0
RO	Romania	19414458	2020-02-14	0.0	0.0
RO	Romania	19414458	2020-02-15	0.0	0.0
RO	Romania	19414458	2020-02-16	0.0	0.0
RO	Romania	19414458	2020-02-17	0.0	0.0
RO	Romania	19414458	2020-02-18	0.0	0.0
RO	Romania	19414458	2020-02-19	0.0	0.0
RO	Romania	19414458	2020-02-20	0.0	0.0
RO	Romania	19414458	2020-02-21	0.0	0.0
RO	Romania	19414458	2020-02-22	0.0	0.0
RO	Romania	19414458	2020-02-23	0.14285714285714285	0.14285714285714285
RO	Romania	19414458	2020-02-24	0.2857142857142857	0.14285714285714285
RO	Romania	19414458	2020-02-25	0.7142857142857143	0.42857142857142855
RO	Romania	19414458	2020-02-26	1.1428571428571428	0.42857142857142855
RO	Romania	19414458	2020-02-27	1.5714285714285714	0.42857142857142855
RO	Romania	19414458	2020-02-28	2.142857142857143	0.5714285714285714
RO	Romania	19414458	2020-02-29	3.0	0.8571428571428571
RO	Romania	19414458	2020-03-01	3.857142857142857	0.8571428571428571
RO	Romania	19414458	2020-03-02	5.571428571428571	1.7142857142857142
RO	Romania	19414458	2020-03-04	7.285714285714286	1.7142857142857142
RO	Romania	19414458	2020-03-06	9.285714285714286	2.0
RO	Romania	19414458	2020-03-07	12.428571428571429	3.142857142857143
RO	Romania	19414458	2020-03-08	18.285714285714285	5.857142857142857
RO	Romania	19414458	2020-03-09	26.571428571428573	8.285714285714286
RO	Romania	19414458	2020-03-10	38.285714285714285	11.714285714285714
RO	Romania	19414458	2020-03-11	52.57142857142857	14.285714285714286
RO	Romania	19414458	2020-03-12	70.28571428571429	17.714285714285715
RO	Romania	19414458	2020-03-13	94.14285714285714	23.857142857142858
RO	Romania	19414458	2020-03-14	121.57142857142857	27.428571428571427
RO	Romania	19414458	2020-03-15	152.28571428571428	30.714285714285715
RO	Romania	19414458	2020-03-16	182.71428571428572	30.428571428571427
RO	Romania	19414458	2020-03-17	214.0	31.285714285714285
RO	Romania	19414458	2020-03-18	250.28571428571428	36.285714285714285
RO	Romania	19414458	2020-03-19	292.2857142857143	42.0
RO	Romania	19414458	2020-03-20	348.2857142857143	56.0
RO	Romania	19414458	2020-03-21	426.14285714285717	77.85714285714286
RO	Romania	19414458	2020-03-22	518.4285714285714	92.28571428571429
RO	Romania	19414458	2020-03-23	625.8571428571429	107.42857142857143
RO	Romania	19414458	2020-03-24	766.4285714285714	140.57142857142858
RO	Romania	19414458	2020-03-25	921.4285714285714	155.0
RO	Romania	19414458	2020-03-26	1111.0	189.57142857142858
RO	Romania	19414458	2020-03-27	1307.5714285714287	196.57142857142858
RO	Romania	19414458	2020-03-28	1519.4285714285713	211.85714285714286
RO	Romania	19414458	2020-03-29	1741.4285714285713	222.0
RO	Romania	19414458	2020-03-30	1985.5714285714287	244.14285714285714
RO	Romania	19414458	2020-03-31	2255.714285714286	270.14285714285717
RO	Romania	19414458	2020-04-01	2564.4285714285716	308.7142857142857
RO	Romania	19414458	2020-04-02	2865.0	300.57142857142856
RO	Romania	19414458	2020-04-03	3165.714285714286	300.7142857142857
RO	Romania	19414458	2020-04-04	3476.0	310.2857142857143
RO	Romania	19414458	2020-04-05	3804.714285714286	328.7142857142857
RO	Romania	19414458	2020-04-06	4156.714285714285	352.0
RO	Romania	19414458	2020-04-07	4483.0	326.2857142857143
RO	Romania	19414458	2020-04-08	4822.571428571428	339.57142857142856
RO	Romania	19414458	2020-04-09	5170.571428571428	348.0
RO	Romania	19414458	2020-04-10	5538.571428571428	368.0
RO	Romania	19414458	2020-04-11	5890.285714285715	351.7142857142857
RO	Romania	19414458	2020-04-12	6241.0	350.7142857142857
RO	Romania	19414458	2020-04-13	6598.857142857143	357.85714285714283
RO	Romania	19414458	2020-04-14	6970.285714285715	371.42857142857144
RO	Romania	19414458	2020-04-15	7317.142857142857	346.85714285714283
RO	Romania	19414458	2020-04-16	7666.571428571428	349.42857142857144
RO	Romania	19414458	2020-04-17	7995.571428571428	329.0
RO	Romania	19414458	2020-04-18	8333.142857142857	337.57142857142856
RO	Romania	19414458	2020-04-19	8689.42857142857	356.2857142857143
RO	Romania	19414458	2020-04-20	9030.714285714286	341.2857142857143
RO	Romania	19414458	2020-04-21	9366.42857142857	335.7142857142857
RO	Romania	19414458	2020-04-22	9683.142857142857	316.7142857142857
RO	Romania	19414458	2020-04-23	10010.285714285714	327.14285714285717
RO	Romania	19414458	2020-04-24	10353.57142857143	343.2857142857143
RO	Romania	19414458	2020-04-25	10692.714285714286	339.14285714285717
RO	Romania	19414458	2020-04-26	11016.714285714286	324.0
RO	Romania	19414458	2020-04-27	11323.0	306.2857142857143
RO	Romania	19414458	2020-04-28	11630.142857142857	307.14285714285717
RO	Romania	19414458	2020-04-29	11929.714285714286	299.57142857142856
RO	Romania	19414458	2020-04-30	12233.57142857143	303.85714285714283
RO	Romania	19414458	2020-05-01	12544.0	310.42857142857144
RO	Romania	19414458	2020-05-02	12861.285714285714	317.2857142857143
RO	Romania	19414458	2020-05-03	13165.42857142857	304.14285714285717
RO	Romania	19414458	2020-05-04	13488.142857142857	322.7142857142857
RO	Romania	19414458	2020-05-05	13808.714285714286	320.57142857142856
RO	Romania	19414458	2020-05-06	14151.42857142857	342.7142857142857
RO	Romania	19414458	2020-05-07	14465.57142857143	314.14285714285717
RO	Romania	19414458	2020-05-08	14762.142857142857	296.57142857142856
RO	Romania	19414458	2020-05-09	15039.42857142857	277.2857142857143
RO	Romania	19414458	2020-05-10	15310.142857142857	270.7142857142857
RO	Romania	19414458	2020-05-11	15559.857142857143	249.71428571428572
RO	Romania	19414458	2020-05-12	15792.142857142857	232.28571428571428
RO	Romania	19414458	2020-05-13	16016.857142857143	224.71428571428572
RO	Romania	19414458	2020-05-14	16232.42857142857	215.57142857142858
RO	Romania	19414458	2020-05-15	16439.285714285714	206.85714285714286
RO	Romania	19414458	2020-05-16	16641.14285714286	201.85714285714286
RO	Romania	19414458	2020-05-17	16839.0	197.85714285714286
RO	Romania	19414458	2020-05-18	17030.14285714286	191.14285714285714
RO	Romania	19414458	2020-05-19	17212.285714285714	182.14285714285714
RO	Romania	19414458	2020-05-20	17377.0	164.71428571428572
RO	Romania	19414458	2020-05-21	17548.285714285714	171.28571428571428
RO	Romania	19414458	2020-05-22	17726.428571428572	178.14285714285714
RO	Romania	19414458	2020-05-23	17903.285714285714	176.85714285714286
RO	Romania	19414458	2020-05-24	18075.714285714286	172.42857142857142
RO	Romania	19414458	2020-05-25	18248.0	172.28571428571428
RO	Romania	19414458	2020-05-26	18429.428571428572	181.42857142857142
RO	Romania	19414458	2020-05-27	18611.714285714286	182.28571428571428
RO	Romania	19414458	2020-05-28	18781.285714285714	169.57142857142858
RO	Romania	19414458	2020-05-29	18940.571428571428	159.28571428571428
RO	Romania	19414458	2020-05-30	19096.0	155.42857142857142
RO	Romania	19414458	2020-05-31	19249.571428571428	153.57142857142858
RO	Romania	19414458	2020-06-01	19409.0	159.42857142857142
RO	Romania	19414458	2020-06-02	19569.14285714286	160.14285714285714
RO	Romania	19414458	2020-06-03	19734.428571428572	165.28571428571428
RO	Romania	19414458	2020-06-04	19909.0	174.57142857142858
RO	Romania	19414458	2020-06-05	20081.285714285714	172.28571428571428
RO	Romania	19414458	2020-06-06	20257.285714285714	176.0
RO	Romania	19414458	2020-06-07	20439.571428571428	182.28571428571428
RO	Romania	19414458	2020-06-08	20621.714285714286	182.14285714285714
RO	Romania	19414458	2020-06-09	20807.571428571428	185.85714285714286
RO	Romania	19414458	2020-06-10	21006.0	198.42857142857142
RO	Romania	19414458	2020-06-11	21223.14285714286	217.14285714285714
RO	Romania	19414458	2020-06-12	21446.14285714286	223.0
RO	Romania	19414458	2020-06-13	21684.14285714286	238.0
RO	Romania	19414458	2020-06-14	21943.428571428572	259.2857142857143
RO	Romania	19414458	2020-06-15	22214.571428571428	271.14285714285717
RO	Romania	19414458	2020-06-16	22499.714285714286	285.14285714285717
RO	Romania	19414458	2020-06-17	22792.714285714286	293.0
RO	Romania	19414458	2020-06-18	23085.0	292.2857142857143
RO	Romania	19414458	2020-06-19	23388.714285714286	303.7142857142857
RO	Romania	19414458	2020-06-20	23687.285714285714	298.57142857142856
RO	Romania	19414458	2020-06-21	23982.428571428572	295.14285714285717
RO	Romania	19414458	2020-06-22	24297.571428571428	315.14285714285717
RO	Romania	19414458	2020-06-23	24625.714285714286	328.14285714285717
RO	Romania	19414458	2020-06-24	24953.14285714286	327.42857142857144
RO	Romania	19414458	2020-06-25	25277.14285714286	324.0
RO	Romania	19414458	2020-06-26	25604.428571428572	327.2857142857143
RO	Romania	19414458	2020-06-27	25956.571428571428	352.14285714285717
RO	Romania	19414458	2020-06-28	26309.428571428572	352.85714285714283
RO	Romania	19414458	2020-06-29	26660.85714285714	351.42857142857144
RO	Romania	19414458	2020-06-30	27013.571428571428	352.7142857142857
RO	Romania	19414458	2020-07-01	27379.285714285714	365.7142857142857
RO	Romania	19414458	2020-07-02	27759.285714285714	380.0
RO	Romania	19414458	2020-07-03	28136.571428571428	377.2857142857143
RO	Romania	19414458	2020-07-04	28515.14285714286	378.57142857142856
RO	Romania	19414458	2020-07-05	28926.428571428572	411.2857142857143
RO	Romania	19414458	2020-07-06	29361.14285714286	434.7142857142857
RO	Romania	19414458	2020-07-07	29820.428571428572	459.2857142857143
RO	Romania	19414458	2020-07-08	30320.0	499.57142857142856
RO	Romania	19414458	2020-07-09	30828.85714285714	508.85714285714283
RO	Romania	19414458	2020-07-10	31361.0	532.1428571428571
RO	Romania	19414458	2020-07-11	31927.428571428572	566.4285714285714
RO	Romania	19414458	2020-07-12	32506.14285714286	578.7142857142857
RO	Romania	19414458	2020-07-13	33108.142857142855	602.0
RO	Romania	19414458	2020-07-14	33739.71428571428	631.5714285714286
RO	Romania	19414458	2020-07-15	34398.57142857143	658.8571428571429
RO	Romania	19414458	2020-07-16	35101.857142857145	703.2857142857143
RO	Romania	19414458	2020-07-17	35843.42857142857	741.5714285714286
RO	Romania	19414458	2020-07-18	36636.0	792.5714285714286
RO	Romania	19414458	2020-07-19	37484.142857142855	848.1428571428571
RO	Romania	19414458	2020-07-20	38380.142857142855	896.0
RO	Romania	19414458	2020-07-21	39321.857142857145	941.7142857142857
RO	Romania	19414458	2020-07-22	40320.0	998.1428571428571
RO	Romania	19414458	2020-07-23	41368.57142857143	1048.5714285714287
RO	Romania	19414458	2020-07-24	42477.57142857143	1109.0
RO	Romania	19414458	2020-07-25	43609.0	1131.4285714285713
RO	Romania	19414458	2020-07-26	44762.142857142855	1153.142857142857
RO	Romania	19414458	2020-07-27	45950.142857142855	1188.0
RO	Romania	19414458	2020-07-28	47163.28571428572	1213.142857142857
RO	Romania	19414458	2020-07-29	48368.0	1204.7142857142858
RO	Romania	19414458	2020-07-30	49566.28571428572	1198.2857142857142
RO	Romania	19414458	2020-07-31	50724.42857142857	1158.142857142857
RO	Romania	19414458	2020-08-01	51894.142857142855	1169.7142857142858
RO	Romania	19414458	2020-08-02	53082.0	1187.857142857143
RO	Romania	19414458	2020-08-03	54268.28571428572	1186.2857142857142
RO	Romania	19414458	2020-08-04	55466.42857142857	1198.142857142857
RO	Romania	19414458	2020-08-05	56682.42857142857	1216.0
RO	Romania	19414458	2020-08-06	57908.42857142857	1226.0
RO	Romania	19414458	2020-08-07	59128.142857142855	1219.7142857142858
RO	Romania	19414458	2020-08-08	60345.42857142857	1217.2857142857142
RO	Romania	19414458	2020-08-09	61577.857142857145	1232.4285714285713
ES	Spain	46937060	2020-01-02	0.0	0.0
ES	Spain	46937060	2020-01-03	0.0	0.0
ES	Spain	46937060	2020-01-04	0.0	0.0
ES	Spain	46937060	2020-01-05	0.0	0.0
ES	Spain	46937060	2020-01-06	0.0	0.0
ES	Spain	46937060	2020-01-07	0.0	0.0
ES	Spain	46937060	2020-01-08	0.0	0.0
ES	Spain	46937060	2020-01-09	0.0	0.0
ES	Spain	46937060	2020-01-10	0.0	0.0
ES	Spain	46937060	2020-01-11	0.0	0.0
ES	Spain	46937060	2020-01-12	0.0	0.0
ES	Spain	46937060	2020-01-13	0.0	0.0
ES	Spain	46937060	2020-01-14	0.0	0.0
ES	Spain	46937060	2020-01-15	0.0	0.0
ES	Spain	46937060	2020-01-16	0.0	0.0
ES	Spain	46937060	2020-01-17	0.0	0.0
ES	Spain	46937060	2020-01-18	0.0	0.0
ES	Spain	46937060	2020-01-19	0.0	0.0
ES	Spain	46937060	2020-01-20	0.0	0.0
ES	Spain	46937060	2020-01-21	0.0	0.0
ES	Spain	46937060	2020-01-22	0.0	0.0
ES	Spain	46937060	2020-01-23	0.0	0.0
ES	Spain	46937060	2020-01-24	0.0	0.0
ES	Spain	46937060	2020-01-25	0.0	0.0
ES	Spain	46937060	2020-01-26	0.0	0.0
ES	Spain	46937060	2020-01-27	0.0	0.0
ES	Spain	46937060	2020-01-28	0.14285714285714285	0.14285714285714285
ES	Spain	46937060	2020-01-29	0.2857142857142857	0.14285714285714285
ES	Spain	46937060	2020-01-30	0.42857142857142855	0.14285714285714285
ES	Spain	46937060	2020-01-31	0.5714285714285714	0.14285714285714285
ES	Spain	46937060	2020-02-01	0.7142857142857143	0.14285714285714285
ES	Spain	46937060	2020-02-02	0.8571428571428571	0.14285714285714285
ES	Spain	46937060	2020-02-03	1.0	0.14285714285714285
ES	Spain	46937060	2020-02-04	1.0	0.0
ES	Spain	46937060	2020-02-05	1.0	0.0
ES	Spain	46937060	2020-02-06	1.1428571428571428	0.14285714285714285
ES	Spain	46937060	2020-02-07	1.2857142857142858	0.14285714285714285
ES	Spain	46937060	2020-02-08	1.4285714285714286	0.14285714285714285
ES	Spain	46937060	2020-02-09	1.5714285714285714	0.14285714285714285
ES	Spain	46937060	2020-02-10	1.7142857142857142	0.14285714285714285
ES	Spain	46937060	2020-02-11	1.8571428571428572	0.14285714285714285
ES	Spain	46937060	2020-02-12	2.0	0.14285714285714285
ES	Spain	46937060	2020-02-13	2.0	0.0
ES	Spain	46937060	2020-02-14	2.0	0.0
ES	Spain	46937060	2020-02-15	2.0	0.0
ES	Spain	46937060	2020-02-16	2.0	0.0
ES	Spain	46937060	2020-02-17	2.0	0.0
ES	Spain	46937060	2020-02-18	2.0	0.0
ES	Spain	46937060	2020-02-19	2.0	0.0
ES	Spain	46937060	2020-02-20	2.0	0.0
ES	Spain	46937060	2020-02-21	2.142857142857143	0.14285714285714285
ES	Spain	46937060	2020-02-22	3.142857142857143	1.0
ES	Spain	46937060	2020-02-23	5.285714285714286	2.142857142857143
ES	Spain	46937060	2020-02-24	10.0	4.714285714285714
ES	Spain	46937060	2020-02-25	17.428571428571427	7.428571428571429
ES	Spain	46937060	2020-02-26	28.857142857142858	11.428571428571429
ES	Spain	46937060	2020-02-27	48.0	19.142857142857142
ES	Spain	46937060	2020-02-28	75.0	27.0
ES	Spain	46937060	2020-02-29	111.85714285714286	36.857142857142854
ES	Spain	46937060	2020-03-01	159.14285714285714	47.285714285714285
ES	Spain	46937060	2020-03-02	230.0	70.85714285714286
ES	Spain	46937060	2020-03-03	331.42857142857144	101.42857142857143
ES	Spain	46937060	2020-03-04	476.0	144.57142857142858
ES	Spain	46937060	2020-03-05	674.7142857142857	198.71428571428572
ES	Spain	46937060	2020-03-06	975.7142857142857	301.0
ES	Spain	46937060	2020-03-07	1405.2857142857142	429.57142857142856
ES	Spain	46937060	2020-03-08	1988.0	582.7142857142857
ES	Spain	46937060	2020-03-09	2763.285714285714	775.2857142857143
ES	Spain	46937060	2020-03-10	3745.714285714286	982.4285714285714
ES	Spain	46937060	2020-03-11	4987.285714285715	1241.5714285714287
ES	Spain	46937060	2020-03-12	6410.714285714285	1423.4285714285713
ES	Spain	46937060	2020-03-13	8081.428571428572	1670.7142857142858
ES	Spain	46937060	2020-03-14	10140.57142857143	2059.1428571428573
ES	Spain	46937060	2020-03-15	12613.142857142857	2472.5714285714284
ES	Spain	46937060	2020-03-16	15519.714285714286	2906.5714285714284
ES	Spain	46937060	2020-03-17	18963.85714285714	3444.1428571428573
ES	Spain	46937060	2020-03-18	22796.85714285714	3833.0
ES	Spain	46937060	2020-03-19	27049.85714285714	4253.0
ES	Spain	46937060	2020-03-20	32044.0	4994.142857142857
ES	Spain	46937060	2020-03-21	37732.28571428572	5688.285714285715
ES	Spain	46937060	2020-03-22	44121.57142857143	6389.285714285715
ES	Spain	46937060	2020-03-23	51169.71428571428	7048.142857142857
ES	Spain	46937060	2020-03-24	58617.57142857143	7447.857142857143
ES	Spain	46937060	2020-03-25	66288.0	7670.428571428572
ES	Spain	46937060	2020-03-26	74125.14285714286	7837.142857142857
ES	Spain	46937060	2020-03-27	82027.14285714286	7902.0
ES	Spain	46937060	2020-03-28	89766.28571428571	7739.142857142857
ES	Spain	46937060	2020-03-29	97309.57142857143	7543.285714285715
ES	Spain	46937060	2020-03-30	104580.14285714286	7270.571428571428
ES	Spain	46937060	2020-03-31	111624.85714285714	7044.714285714285
ES	Spain	46937060	2020-04-01	118542.28571428571	6917.428571428572
ES	Spain	46937060	2020-04-02	125153.14285714286	6610.857142857143
ES	Spain	46937060	2020-04-03	131344.57142857142	6191.428571428572
ES	Spain	46937060	2020-04-04	137274.57142857142	5930.0
ES	Spain	46937060	2020-04-05	142942.0	5667.428571428572
ES	Spain	46937060	2020-04-06	148218.7142857143	5276.714285714285
ES	Spain	46937060	2020-04-07	153193.57142857142	4974.857142857143
ES	Spain	46937060	2020-04-08	157935.0	4741.428571428572
ES	Spain	46937060	2020-04-09	162585.42857142858	4650.428571428572
ES	Spain	46937060	2020-04-10	166936.85714285713	4351.428571428572
ES	Spain	46937060	2020-04-11	171122.7142857143	4185.857142857143
ES	Spain	46937060	2020-04-12	175033.57142857142	3910.8571428571427
ES	Spain	46937060	2020-04-13	178841.7142857143	3808.1428571428573
ES	Spain	46937060	2020-04-14	182547.85714285713	3706.1428571428573
ES	Spain	46937060	2020-04-15	185912.0	3466.0
ES	Spain	46937060	2020-04-16	189264.85714285713	3454.714285714286
ES	Spain	46937060	2020-04-17	192502.85714285713	3339.8571428571427
ES	Spain	46937060	2020-04-18	195525.42857142858	3124.4285714285716
ES	Spain	46937060	2020-04-20	198304.2857142857	2880.714285714286
ES	Spain	46937060	2020-04-21	200895.7142857143	2693.285714285714
ES	Spain	46937060	2020-04-22	203173.57142857142	2379.714285714286
ES	Spain	46937060	2020-04-23	205473.57142857142	2300.0
ES	Spain	46937060	2020-04-24	207569.85714285713	2096.285714285714
ES	Spain	46937060	2020-04-25	209456.85714285713	1887.0
ES	Spain	46937060	2020-04-26	211104.57142857142	1647.7142857142858
ES	Spain	46937060	2020-04-27	212648.42857142858	1543.857142857143
ES	Spain	46937060	2020-04-28	214010.57142857142	1362.142857142857
ES	Spain	46937060	2020-04-29	215271.85714285713	1261.2857142857142
ES	Spain	46937060	2020-04-30	216362.57142857142	1090.7142857142858
ES	Spain	46937060	2020-05-01	217383.85714285713	1021.2857142857143
ES	Spain	46937060	2020-05-02	218409.85714285713	1026.0
ES	Spain	46937060	2020-05-03	219390.14285714287	980.2857142857143
ES	Spain	46937060	2020-05-04	220339.85714285713	949.7142857142857
ES	Spain	46937060	2020-05-05	221219.42857142858	879.5714285714286
ES	Spain	46937060	2020-05-06	222453.42857142858	1234.0
ES	Spain	46937060	2020-05-07	223677.0	1223.5714285714287
ES	Spain	46937060	2020-05-08	224821.0	1144.0
ES	Spain	46937060	2020-05-09	225902.0	1081.0
ES	Spain	46937060	2020-05-10	226972.7142857143	1070.7142857142858
ES	Spain	46937060	2020-05-11	227967.7142857143	995.0
ES	Spain	46937060	2020-05-12	228930.14285714287	962.4285714285714
ES	Spain	46937060	2020-05-13	229497.7142857143	567.5714285714286
ES	Spain	46937060	2020-05-14	230045.7142857143	548.0
ES	Spain	46937060	2020-05-15	230586.42857142858	540.7142857142857
ES	Spain	46937060	2020-05-16	231138.42857142858	552.0
ES	Spain	46937060	2020-05-17	231638.0	499.57142857142856
ES	Spain	46937060	2020-05-18	232301.0	663.0
ES	Spain	46937060	2020-05-19	232957.0	656.0
ES	Spain	46937060	2020-05-20	233588.7142857143	631.7142857142857
ES	Spain	46937060	2020-05-21	234253.42857142858	717.8571428571429
ES	Spain	46937060	2020-05-22	234929.42857142858	729.1428571428571
ES	Spain	46937060	2020-05-23	235693.85714285713	817.5714285714286
ES	Spain	46937060	2020-05-24	236483.42857142858	842.7142857142857
ES	Spain	46937060	2020-05-26	237112.57142857142	682.2857142857143
ES	Spain	46937060	2020-05-27	237703.85714285713	644.4285714285714
ES	Spain	46937060	2020-05-28	238256.14285714287	605.4285714285714
ES	Spain	46937060	2020-05-29	238780.85714285713	524.7142857142857
ES	Spain	46937060	2020-05-30	239289.0	508.14285714285717
ES	Spain	46937060	2020-05-31	239682.42857142858	393.42857142857144
ES	Spain	46937060	2020-06-01	240027.2857142857	344.85714285714283
ES	Spain	46937060	2020-06-02	240324.7142857143	297.42857142857144
ES	Spain	46937060	2020-06-03	240627.7142857143	303.0
ES	Spain	46937060	2020-06-04	240924.7142857143	297.0
ES	Spain	46937060	2020-06-05	241215.2857142857	290.57142857142856
ES	Spain	46937060	2020-06-06	241494.42857142858	279.14285714285717
ES	Spain	46937060	2020-06-07	241786.85714285713	292.42857142857144
ES	Spain	46937060	2020-06-08	242105.57142857142	318.7142857142857
ES	Spain	46937060	2020-06-09	242433.42857142858	327.85714285714283
ES	Spain	46937060	2020-06-10	242773.14285714287	339.7142857142857
ES	Spain	46937060	2020-06-11	243114.85714285713	341.7142857142857
ES	Spain	46937060	2020-06-12	243452.2857142857	337.42857142857144
ES	Spain	46937060	2020-06-13	243795.57142857142	343.2857142857143
ES	Spain	46937060	2020-06-14	244161.42857142858	365.85714285714283
ES	Spain	46937060	2020-06-15	244499.42857142858	338.0
ES	Spain	46937060	2020-06-16	244832.7142857143	333.2857142857143
ES	Spain	46937060	2020-06-17	245167.57142857142	334.85714285714283
ES	Spain	46937060	2020-06-18	245509.7142857143	342.14285714285717
ES	Spain	46937060	2020-06-19	245856.0	346.2857142857143
ES	Spain	46937060	2020-06-20	246199.2857142857	343.2857142857143
ES	Spain	46937060	2020-06-21	246516.14285714287	316.85714285714283
ES	Spain	46937060	2020-06-22	246849.0	332.85714285714283
ES	Spain	46937060	2020-06-23	247210.57142857142	361.57142857142856
ES	Spain	46937060	2020-06-24	247567.42857142858	356.85714285714283
ES	Spain	46937060	2020-06-25	247919.7142857143	352.2857142857143
ES	Spain	46937060	2020-06-26	248279.57142857142	359.85714285714283
ES	Spain	46937060	2020-06-27	248647.14285714287	367.57142857142856
ES	Spain	46937060	2020-06-28	249021.0	373.85714285714283
ES	Spain	46937060	2020-06-29	249398.14285714287	377.14285714285717
ES	Spain	46937060	2020-06-30	249694.7142857143	296.57142857142856
ES	Spain	46937060	2020-07-01	249948.2857142857	253.57142857142858
ES	Spain	46937060	2020-07-02	250351.0	402.7142857142857
ES	Spain	46937060	2020-07-03	250759.42857142858	408.42857142857144
ES	Spain	46937060	2020-07-04	251167.14285714287	407.7142857142857
ES	Spain	46937060	2020-07-05	251589.0	421.85714285714283
ES	Spain	46937060	2020-07-06	252069.42857142858	480.42857142857144
ES	Spain	46937060	2020-07-07	252549.85714285713	480.42857142857144
ES	Spain	46937060	2020-07-08	253030.2857142857	480.42857142857144
ES	Spain	46937060	2020-07-09	253625.14285714287	594.8571428571429
ES	Spain	46937060	2020-07-10	254266.42857142858	641.2857142857143
ES	Spain	46937060	2020-07-11	254978.0	711.5714285714286
ES	Spain	46937060	2020-07-12	255806.42857142858	828.4285714285714
ES	Spain	46937060	2020-07-13	256713.14285714287	906.7142857142857
ES	Spain	46937060	2020-07-14	257619.85714285713	906.7142857142857
ES	Spain	46937060	2020-07-15	258526.57142857142	906.7142857142857
ES	Spain	46937060	2020-07-16	259795.57142857142	1269.0
ES	Spain	46937060	2020-07-17	261163.42857142858	1367.857142857143
ES	Spain	46937060	2020-07-18	262600.14285714284	1436.7142857142858
ES	Spain	46937060	2020-07-19	264216.0	1615.857142857143
ES	Spain	46937060	2020-07-20	265954.0	1738.0
ES	Spain	46937060	2020-07-21	267692.0	1738.0
ES	Spain	46937060	2020-07-22	269430.0	1738.0
ES	Spain	46937060	2020-07-23	271422.28571428574	1992.2857142857142
ES	Spain	46937060	2020-07-24	273481.71428571426	2059.4285714285716
ES	Spain	46937060	2020-07-25	275637.4285714286	2155.714285714286
ES	Spain	46937060	2020-07-26	277818.0	2180.5714285714284
ES	Spain	46937060	2020-07-27	280118.14285714284	2300.1428571428573
ES	Spain	46937060	2020-07-28	282418.28571428574	2300.1428571428573
ES	Spain	46937060	2020-07-29	284718.4285714286	2300.1428571428573
ES	Spain	46937060	2020-07-30	287328.71428571426	2610.285714285714
ES	Spain	46937060	2020-07-31	290500.71428571426	3172.0
ES	Spain	46937060	2020-08-01	293804.4285714286	3303.714285714286
ES	Spain	46937060	2020-08-02	297293.71428571426	3489.285714285714
ES	Spain	46937060	2020-08-03	300985.14285714284	3691.4285714285716
ES	Spain	46937060	2020-08-04	304676.5714285714	3691.4285714285716
ES	Spain	46937060	2020-08-05	308368.0	3691.4285714285716
ES	Spain	46937060	2020-08-06	312071.71428571426	3703.714285714286
ES	Spain	46937060	2020-08-07	315471.4285714286	3399.714285714286
ES	Spain	46937060	2020-08-08	318902.4285714286	3431.0
ES	Spain	46937060	2020-08-09	322828.0	3925.5714285714284
TR	Turkey	82003882	2020-03-16	102.28571428571429	51.285714285714285
TR	Turkey	82003882	2020-03-17	197.85714285714286	95.57142857142857
TR	Turkey	82003882	2020-03-18	332.85714285714283	135.0
TR	Turkey	82003882	2020-03-19	506.85714285714283	174.0
TR	Turkey	82003882	2020-03-20	718.5714285714286	211.71428571428572
TR	Turkey	82003882	2020-03-21	972.0	253.42857142857142
TR	Turkey	82003882	2020-03-22	1292.2857142857142	320.2857142857143
TR	Turkey	82003882	2020-03-23	1759.4285714285713	467.14285714285717
TR	Turkey	82003882	2020-03-24	2477.714285714286	718.2857142857143
TR	Turkey	82003882	2020-03-25	3399.8571428571427	922.1428571428571
TR	Turkey	82003882	2020-03-26	4540.0	1140.142857142857
TR	Turkey	82003882	2020-03-27	5868.285714285715	1328.2857142857142
TR	Turkey	82003882	2020-03-28	7533.857142857143	1665.5714285714287
TR	Turkey	82003882	2020-03-29	9426.142857142857	1892.2857142857142
TR	Turkey	82003882	2020-03-30	11498.42857142857	2072.285714285714
TR	Turkey	82003882	2020-03-31	13673.142857142857	2174.714285714286
TR	Turkey	82003882	2020-04-01	16034.857142857143	2361.714285714286
TR	Turkey	82003882	2020-04-02	18585.14285714286	2550.285714285714
TR	Turkey	82003882	2020-04-03	21355.14285714286	2770.0
TR	Turkey	82003882	2020-04-04	24294.85714285714	2939.714285714286
TR	Turkey	82003882	2020-04-05	27515.85714285714	3221.0
TR	Turkey	82003882	2020-04-06	30965.428571428572	3449.5714285714284
TR	Turkey	82003882	2020-04-07	34695.142857142855	3729.714285714286
TR	Turkey	82003882	2020-04-08	38728.42857142857	4033.285714285714
TR	Turkey	82003882	2020-04-09	42998.0	4269.571428571428
TR	Turkey	82003882	2020-04-10	47402.57142857143	4404.571428571428
TR	Turkey	82003882	2020-04-11	51831.42857142857	4428.857142857143
TR	Turkey	82003882	2020-04-12	56283.71428571428	4452.285714285715
TR	Turkey	82003882	2020-04-13	60842.42857142857	4558.714285714285
TR	Turkey	82003882	2020-04-14	65344.857142857145	4502.428571428572
TR	Turkey	82003882	2020-04-15	69653.71428571429	4308.857142857143
TR	Turkey	82003882	2020-04-16	73846.57142857143	4192.857142857143
TR	Turkey	82003882	2020-04-17	78122.42857142857	4275.857142857143
TR	Turkey	82003882	2020-04-18	82476.71428571429	4354.285714285715
TR	Turkey	82003882	2020-04-19	86659.85714285714	4183.142857142857
TR	Turkey	82003882	2020-04-20	90602.28571428571	3942.4285714285716
TR	Turkey	82003882	2020-04-21	94368.85714285714	3766.5714285714284
TR	Turkey	82003882	2020-04-22	98003.71428571429	3634.8571428571427
TR	Turkey	82003882	2020-04-23	101407.14285714286	3403.4285714285716
TR	Turkey	82003882	2020-04-24	104447.28571428571	3040.1428571428573
TR	Turkey	82003882	2020-04-25	107170.42857142857	2723.1428571428573
TR	Turkey	82003882	2020-04-26	109872.57142857143	2702.1428571428573
TR	Turkey	82003882	2020-04-27	112503.14285714286	2630.5714285714284
TR	Turkey	82003882	2020-04-28	115000.28571428571	2497.1428571428573
TR	Turkey	82003882	2020-04-29	117372.0	2371.714285714286
TR	Turkey	82003882	2020-04-30	119645.57142857143	2273.5714285714284
TR	Turkey	82003882	2020-05-01	121845.28571428571	2199.714285714286
TR	Turkey	82003882	2020-05-02	123965.0	2119.714285714286
TR	Turkey	82003882	2020-05-03	125987.14285714286	2022.142857142857
TR	Turkey	82003882	2020-05-04	127918.14285714286	1931.0
TR	Turkey	82003882	2020-05-05	129800.57142857143	1882.4285714285713
TR	Turkey	82003882	2020-05-06	131620.57142857142	1820.0
TR	Turkey	82003882	2020-05-07	133422.2857142857	1801.7142857142858
TR	Turkey	82003882	2020-05-08	135152.57142857142	1730.2857142857142
TR	Turkey	82003882	2020-05-09	136864.57142857142	1712.0
TR	Turkey	82003882	2020-05-10	138488.85714285713	1624.2857142857142
TR	Turkey	82003882	2020-05-11	140064.2857142857	1575.4285714285713
TR	Turkey	82003882	2020-05-12	141619.7142857143	1555.4285714285713
TR	Turkey	82003882	2020-05-13	143184.2857142857	1564.5714285714287
TR	Turkey	82003882	2020-05-14	144724.0	1539.7142857142858
TR	Turkey	82003882	2020-05-15	146270.0	1546.0
TR	Turkey	82003882	2020-05-16	147718.57142857142	1448.5714285714287
TR	Turkey	82003882	2020-05-17	149071.85714285713	1353.2857142857142
TR	Turkey	82003882	2020-05-18	150328.85714285713	1257.0
TR	Turkey	82003882	2020-05-19	151477.85714285713	1149.0
TR	Turkey	82003882	2020-05-20	152566.2857142857	1088.4285714285713
TR	Turkey	82003882	2020-05-21	153622.2857142857	1056.0
TR	Turkey	82003882	2020-05-22	154653.85714285713	1031.5714285714287
TR	Turkey	82003882	2020-05-23	155674.85714285713	1021.0
TR	Turkey	82003882	2020-05-24	156704.85714285713	1030.0
TR	Turkey	82003882	2020-05-25	157766.42857142858	1061.5714285714287
TR	Turkey	82003882	2020-05-26	158855.0	1088.5714285714287
TR	Turkey	82003882	2020-05-27	159914.57142857142	1059.5714285714287
TR	Turkey	82003882	2020-05-28	160931.0	1016.4285714285714
TR	Turkey	82003882	2020-05-29	161924.57142857142	993.5714285714286
TR	Turkey	82003882	2020-05-30	162895.0	970.4285714285714
TR	Turkey	82003882	2020-05-31	163841.42857142858	946.4285714285714
TR	Turkey	82003882	2020-06-01	164760.14285714287	918.7142857142857
TR	Turkey	82003882	2020-06-02	165648.7142857143	888.5714285714286
TR	Turkey	82003882	2020-06-03	166522.2857142857	873.5714285714286
TR	Turkey	82003882	2020-06-04	167406.57142857142	884.2857142857143
TR	Turkey	82003882	2020-06-05	168314.0	907.4285714285714
TR	Turkey	82003882	2020-06-06	169251.0	937.0
TR	Turkey	82003882	2020-06-07	170195.85714285713	944.8571428571429
TR	Turkey	82003882	2020-06-08	171140.57142857142	944.7142857142857
TR	Turkey	82003882	2020-06-09	172123.14285714287	982.5714285714286
TR	Turkey	82003882	2020-06-10	173188.7142857143	1065.5714285714287
TR	Turkey	82003882	2020-06-11	174346.85714285713	1158.142857142857
TR	Turkey	82003882	2020-06-12	175591.14285714287	1244.2857142857142
TR	Turkey	82003882	2020-06-13	176903.14285714287	1312.0
TR	Turkey	82003882	2020-06-14	178287.57142857142	1384.4285714285713
TR	Turkey	82003882	2020-06-15	179717.2857142857	1429.7142857142858
TR	Turkey	82003882	2020-06-16	181149.7142857143	1432.4285714285713
TR	Turkey	82003882	2020-06-17	182552.0	1402.2857142857142
TR	Turkey	82003882	2020-06-18	183901.42857142858	1349.4285714285713
TR	Turkey	82003882	2020-06-19	185196.57142857142	1295.142857142857
TR	Turkey	82003882	2020-06-20	186463.2857142857	1266.7142857142858
TR	Turkey	82003882	2020-06-21	187739.0	1275.7142857142858
TR	Turkey	82003882	2020-06-22	189036.7142857143	1297.7142857142858
TR	Turkey	82003882	2020-06-23	190360.42857142858	1323.7142857142858
TR	Turkey	82003882	2020-06-24	191701.85714285713	1341.4285714285713
TR	Turkey	82003882	2020-06-25	193066.7142857143	1364.857142857143
TR	Turkey	82003882	2020-06-26	194454.7142857143	1388.0
TR	Turkey	82003882	2020-06-27	195846.2857142857	1391.5714285714287
TR	Turkey	82003882	2020-06-28	197195.0	1348.7142857142858
TR	Turkey	82003882	2020-06-29	198504.85714285713	1309.857142857143
TR	Turkey	82003882	2020-06-30	199782.7142857143	1277.857142857143
TR	Turkey	82003882	2020-07-01	201029.42857142858	1246.7142857142858
TR	Turkey	82003882	2020-07-02	202246.42857142858	1217.0
TR	Turkey	82003882	2020-07-03	203422.2857142857	1175.857142857143
TR	Turkey	82003882	2020-07-04	204563.85714285713	1141.5714285714287
TR	Turkey	82003882	2020-07-05	205683.85714285713	1120.0
TR	Turkey	82003882	2020-07-06	206780.7142857143	1096.857142857143
TR	Turkey	82003882	2020-07-07	207853.42857142858	1072.7142857142858
TR	Turkey	82003882	2020-07-08	208906.42857142858	1053.0
TR	Turkey	82003882	2020-07-09	209940.0	1033.5714285714287
TR	Turkey	82003882	2020-07-10	210962.42857142858	1022.4285714285714
TR	Turkey	82003882	2020-07-11	211976.14285714287	1013.7142857142857
TR	Turkey	82003882	2020-07-12	212976.42857142858	1000.2857142857143
TR	Turkey	82003882	2020-07-13	213963.7142857143	987.2857142857143
TR	Turkey	82003882	2020-07-14	214940.0	976.2857142857143
TR	Turkey	82003882	2020-07-15	215902.2857142857	962.2857142857143
TR	Turkey	82003882	2020-07-16	216852.0	949.7142857142857
TR	Turkey	82003882	2020-07-17	217790.7142857143	938.7142857142857
TR	Turkey	82003882	2020-07-18	218720.2857142857	929.5714285714286
TR	Turkey	82003882	2020-07-19	219643.42857142858	923.1428571428571
TR	Turkey	82003882	2020-07-20	220563.7142857143	920.2857142857143
TR	Turkey	82003882	2020-07-21	221485.57142857142	921.8571428571429
TR	Turkey	82003882	2020-07-22	222407.85714285713	922.2857142857143
TR	Turkey	82003882	2020-07-23	223330.57142857142	922.7142857142857
TR	Turkey	82003882	2020-07-24	224251.57142857142	921.0
TR	Turkey	82003882	2020-07-25	225177.57142857142	926.0
TR	Turkey	82003882	2020-07-26	226109.2857142857	931.7142857142857
TR	Turkey	82003882	2020-07-27	227048.7142857143	939.4285714285714
TR	Turkey	82003882	2020-07-28	227994.57142857142	945.8571428571429
TR	Turkey	82003882	2020-07-29	228951.14285714287	956.5714285714286
TR	Turkey	82003882	2020-07-30	229916.2857142857	965.1428571428571
TR	Turkey	82003882	2020-07-31	230892.2857142857	976.0
TR	Turkey	82003882	2020-08-01	231885.42857142858	993.1428571428571
TR	Turkey	82003882	2020-08-02	232912.2857142857	1026.857142857143
TR	Turkey	82003882	2020-08-03	233965.7142857143	1053.4285714285713
TR	Turkey	82003882	2020-08-04	235048.14285714287	1082.4285714285713
TR	Turkey	82003882	2020-08-05	236155.7142857143	1107.5714285714287
TR	Turkey	82003882	2020-08-06	237291.14285714287	1135.4285714285713
TR	Turkey	82003882	2020-08-07	238454.85714285713	1163.7142857142858
TR	Turkey	82003882	2020-08-08	239632.85714285713	1178.0
TR	Turkey	82003882	2020-08-09	240815.7142857143	1182.857142857143
UK	United_Kingdom	66647112	2020-01-02	0.0	0.0
UK	United_Kingdom	66647112	2020-01-03	0.0	0.0
UK	United_Kingdom	66647112	2020-01-04	0.0	0.0
UK	United_Kingdom	66647112	2020-01-05	0.0	0.0
UK	United_Kingdom	66647112	2020-01-06	0.0	0.0
UK	United_Kingdom	66647112	2020-01-07	0.0	0.0
UK	United_Kingdom	66647112	2020-01-08	0.0	0.0
UK	United_Kingdom	66647112	2020-01-09	0.0	0.0
UK	United_Kingdom	66647112	2020-01-10	0.0	0.0
UK	United_Kingdom	66647112	2020-01-11	0.0	0.0
UK	United_Kingdom	66647112	2020-01-12	0.0	0.0
UK	United_Kingdom	66647112	2020-01-13	0.0	0.0
UK	United_Kingdom	66647112	2020-01-14	0.0	0.0
UK	United_Kingdom	66647112	2020-01-15	0.0	0.0
UK	United_Kingdom	66647112	2020-01-16	0.0	0.0
UK	United_Kingdom	66647112	2020-01-17	0.0	0.0
UK	United_Kingdom	66647112	2020-01-18	0.0	0.0
UK	United_Kingdom	66647112	2020-01-19	0.0	0.0
UK	United_Kingdom	66647112	2020-01-20	0.0	0.0
UK	United_Kingdom	66647112	2020-01-21	0.0	0.0
UK	United_Kingdom	66647112	2020-01-22	0.0	0.0
UK	United_Kingdom	66647112	2020-01-23	0.0	0.0
UK	United_Kingdom	66647112	2020-01-24	0.0	0.0
UK	United_Kingdom	66647112	2020-01-25	0.0	0.0
UK	United_Kingdom	66647112	2020-01-26	0.0	0.0
UK	United_Kingdom	66647112	2020-01-27	0.0	0.0
UK	United_Kingdom	66647112	2020-01-28	0.2857142857142857	0.2857142857142857
UK	United_Kingdom	66647112	2020-01-29	0.5714285714285714	0.2857142857142857
UK	United_Kingdom	66647112	2020-01-30	0.8571428571428571	0.2857142857142857
UK	United_Kingdom	66647112	2020-01-31	1.1428571428571428	0.2857142857142857
UK	United_Kingdom	66647112	2020-02-01	1.5714285714285714	0.42857142857142855
UK	United_Kingdom	66647112	2020-02-02	2.0	0.42857142857142855
UK	United_Kingdom	66647112	2020-02-03	2.5714285714285716	0.5714285714285714
UK	United_Kingdom	66647112	2020-02-04	2.857142857142857	0.2857142857142857
UK	United_Kingdom	66647112	2020-02-05	3.142857142857143	0.2857142857142857
UK	United_Kingdom	66647112	2020-02-06	4.0	0.8571428571428571
UK	United_Kingdom	66647112	2020-02-07	5.0	1.0
UK	United_Kingdom	66647112	2020-02-08	5.857142857142857	0.8571428571428571
UK	United_Kingdom	66647112	2020-02-09	6.857142857142857	1.0
UK	United_Kingdom	66647112	2020-02-10	7.714285714285714	0.8571428571428571
UK	United_Kingdom	66647112	2020-02-11	8.571428571428571	0.8571428571428571
UK	United_Kingdom	66647112	2020-02-12	9.428571428571429	0.8571428571428571
UK	United_Kingdom	66647112	2020-02-13	9.714285714285714	0.2857142857142857
UK	United_Kingdom	66647112	2020-02-14	9.857142857142858	0.14285714285714285
UK	United_Kingdom	66647112	2020-02-15	10.0	0.14285714285714285
UK	United_Kingdom	66647112	2020-02-16	10.0	0.0
UK	United_Kingdom	66647112	2020-02-17	10.0	0.0
UK	United_Kingdom	66647112	2020-02-18	10.0	0.0
UK	United_Kingdom	66647112	2020-02-19	10.142857142857142	0.14285714285714285
UK	United_Kingdom	66647112	2020-02-20	10.285714285714286	0.14285714285714285
UK	United_Kingdom	66647112	2020-02-21	10.428571428571429	0.14285714285714285
UK	United_Kingdom	66647112	2020-02-22	10.857142857142858	0.42857142857142855
UK	United_Kingdom	66647112	2020-02-23	12.0	1.1428571428571428
UK	United_Kingdom	66647112	2020-02-24	13.714285714285714	1.7142857142857142
UK	United_Kingdom	66647112	2020-02-25	16.571428571428573	2.857142857142857
UK	United_Kingdom	66647112	2020-02-26	21.0	4.428571428571429
UK	United_Kingdom	66647112	2020-02-27	26.142857142857142	5.142857142857143
UK	United_Kingdom	66647112	2020-02-28	34.42857142857143	8.285714285714286
UK	United_Kingdom	66647112	2020-02-29	48.142857142857146	13.714285714285714
UK	United_Kingdom	66647112	2020-03-01	69.0	20.857142857142858
UK	United_Kingdom	66647112	2020-03-02	97.28571428571429	28.285714285714285
UK	United_Kingdom	66647112	2020-03-03	131.71428571428572	34.42857142857143
UK	United_Kingdom	66647112	2020-03-04	176.0	44.285714285714285
UK	United_Kingdom	66647112	2020-03-05	228.14285714285714	52.142857142857146
UK	United_Kingdom	66647112	2020-03-06	285.2857142857143	57.142857142857146
UK	United_Kingdom	66647112	2020-03-07	357.85714285714283	72.57142857142857
UK	United_Kingdom	66647112	2020-03-08	459.57142857142856	101.71428571428571
UK	United_Kingdom	66647112	2020-03-09	611.2857142857143	151.71428571428572
UK	United_Kingdom	66647112	2020-03-10	824.8571428571429	213.57142857142858
UK	United_Kingdom	66647112	2020-03-11	1095.142857142857	270.2857142857143
UK	United_Kingdom	66647112	2020-03-12	1408.4285714285713	313.2857142857143
UK	United_Kingdom	66647112	2020-03-13	1776.7142857142858	368.2857142857143
UK	United_Kingdom	66647112	2020-03-14	2211.1428571428573	434.42857142857144
UK	United_Kingdom	66647112	2020-03-15	2718.4285714285716	507.2857142857143
UK	United_Kingdom	66647112	2020-03-16	3310.4285714285716	592.0
UK	United_Kingdom	66647112	2020-03-17	3984.0	673.5714285714286
UK	United_Kingdom	66647112	2020-03-18	4768.571428571428	784.5714285714286
UK	United_Kingdom	66647112	2020-03-19	5672.714285714285	904.1428571428571
UK	United_Kingdom	66647112	2020-03-20	6710.571428571428	1037.857142857143
UK	United_Kingdom	66647112	2020-03-21	7995.142857142857	1284.5714285714287
UK	United_Kingdom	66647112	2020-03-22	9509.142857142857	1514.0
UK	United_Kingdom	66647112	2020-03-23	11265.0	1755.857142857143
UK	United_Kingdom	66647112	2020-03-24	13311.142857142857	2046.142857142857
UK	United_Kingdom	66647112	2020-03-25	15634.714285714286	2323.5714285714284
UK	United_Kingdom	66647112	2020-03-26	18190.285714285714	2555.5714285714284
UK	United_Kingdom	66647112	2020-03-27	20957.285714285714	2767.0
UK	United_Kingdom	66647112	2020-03-28	24000.714285714286	3043.4285714285716
UK	United_Kingdom	66647112	2020-03-29	27349.714285714286	3349.0
UK	United_Kingdom	66647112	2020-03-30	31016.0	3666.285714285714
UK	United_Kingdom	66647112	2020-03-31	34936.71428571428	3920.714285714286
UK	United_Kingdom	66647112	2020-04-01	39102.28571428572	4165.571428571428
UK	United_Kingdom	66647112	2020-04-02	43439.0	4336.714285714285
UK	United_Kingdom	66647112	2020-04-03	47880.57142857143	4441.571428571428
UK	United_Kingdom	66647112	2020-04-04	52466.28571428572	4585.714285714285
UK	United_Kingdom	66647112	2020-04-05	57185.71428571428	4719.428571428572
UK	United_Kingdom	66647112	2020-04-06	61936.28571428572	4750.571428571428
UK	United_Kingdom	66647112	2020-04-07	66685.42857142857	4749.142857142857
UK	United_Kingdom	66647112	2020-04-08	71349.14285714286	4663.714285714285
UK	United_Kingdom	66647112	2020-04-09	75949.85714285714	4600.714285714285
UK	United_Kingdom	66647112	2020-04-10	80535.85714285714	4586.0
UK	United_Kingdom	66647112	2020-04-11	84964.14285714286	4428.285714285715
UK	United_Kingdom	66647112	2020-04-12	89231.85714285714	4267.714285714285
UK	United_Kingdom	66647112	2020-04-13	93490.14285714286	4258.285714285715
UK	United_Kingdom	66647112	2020-04-14	97810.42857142857	4320.285714285715
UK	United_Kingdom	66647112	2020-04-15	102222.57142857143	4412.142857142857
UK	United_Kingdom	66647112	2020-04-16	106797.85714285714	4575.285714285715
UK	United_Kingdom	66647112	2020-04-17	111425.14285714286	4627.285714285715
UK	United_Kingdom	66647112	2020-04-18	116149.0	4723.857142857143
UK	United_Kingdom	66647112	2020-04-19	120934.85714285714	4785.857142857143
UK	United_Kingdom	66647112	2020-04-20	125781.0	4846.142857142857
UK	United_Kingdom	66647112	2020-04-21	130608.0	4827.0
UK	United_Kingdom	66647112	2020-04-22	135437.0	4829.0
UK	United_Kingdom	66647112	2020-04-23	140127.0	4690.0
UK	United_Kingdom	66647112	2020-04-24	144762.7142857143	4635.714285714285
UK	United_Kingdom	66647112	2020-04-25	149377.2857142857	4614.571428571428
UK	United_Kingdom	66647112	2020-04-26	153987.42857142858	4610.142857142857
UK	United_Kingdom	66647112	2020-04-27	158591.14285714287	4603.714285714285
UK	United_Kingdom	66647112	2020-04-28	163167.42857142858	4576.285714285715
UK	United_Kingdom	66647112	2020-04-29	167710.42857142858	4543.0
UK	United_Kingdom	66647112	2020-04-30	172179.2857142857	4468.857142857143
UK	United_Kingdom	66647112	2020-05-01	176578.0	4398.714285714285
UK	United_Kingdom	66647112	2020-05-02	180788.57142857142	4210.571428571428
UK	United_Kingdom	66647112	2020-05-03	184849.57142857142	4061.0
UK	United_Kingdom	66647112	2020-05-04	188679.85714285713	3830.285714285714
UK	United_Kingdom	66647112	2020-05-05	192338.85714285713	3659.0
UK	United_Kingdom	66647112	2020-05-06	195758.7142857143	3419.8571428571427
UK	United_Kingdom	66647112	2020-05-07	199025.42857142858	3266.714285714286
UK	United_Kingdom	66647112	2020-05-08	202198.85714285713	3173.4285714285716
UK	United_Kingdom	66647112	2020-05-09	205400.42857142858	3201.5714285714284
UK	United_Kingdom	66647112	2020-05-10	208562.0	3161.5714285714284
UK	United_Kingdom	66647112	2020-05-11	211649.2857142857	3087.285714285714
UK	United_Kingdom	66647112	2020-05-12	214573.85714285713	2924.5714285714284
UK	United_Kingdom	66647112	2020-05-13	217421.7142857143	2847.8571428571427
UK	United_Kingdom	66647112	2020-05-14	220258.42857142858	2836.714285714286
UK	United_Kingdom	66647112	2020-05-15	223025.0	2766.5714285714284
UK	United_Kingdom	66647112	2020-05-16	225649.14285714287	2624.1428571428573
UK	United_Kingdom	66647112	2020-05-17	228223.2857142857	2574.1428571428573
UK	United_Kingdom	66647112	2020-05-18	230713.2857142857	2490.0
UK	United_Kingdom	66647112	2020-05-19	233195.57142857142	2482.285714285714
UK	United_Kingdom	66647112	2020-05-20	235611.57142857142	2416.0
UK	United_Kingdom	66647112	2020-05-21	237948.7142857143	2337.1428571428573
UK	United_Kingdom	66647112	2020-05-22	240218.14285714287	2269.4285714285716
UK	United_Kingdom	66647112	2020-05-23	242349.7142857143	2131.5714285714284
UK	United_Kingdom	66647112	2020-05-24	244284.14285714287	1934.4285714285713
UK	United_Kingdom	66647112	2020-05-25	246092.42857142858	1808.2857142857142
UK	United_Kingdom	66647112	2020-05-26	247784.42857142858	1692.0
UK	United_Kingdom	66647112	2020-05-27	249400.0	1615.5714285714287
UK	United_Kingdom	66647112	2020-05-28	250958.14285714287	1558.142857142857
UK	United_Kingdom	66647112	2020-05-29	252475.57142857142	1517.4285714285713
UK	United_Kingdom	66647112	2020-05-30	253966.85714285713	1491.2857142857142
UK	United_Kingdom	66647112	2020-05-31	255431.2857142857	1464.4285714285713
UK	United_Kingdom	66647112	2020-06-01	256827.2857142857	1396.0
UK	United_Kingdom	66647112	2020-06-02	258149.42857142858	1322.142857142857
UK	United_Kingdom	66647112	2020-06-03	259413.42857142858	1264.0
[truncated: 288 more rows]
