# Supplementary material for: Predicting the cumulative medical load of COVID-19 outbreaks after the peak in daily fatalities
Source: PLoS One. 2021 Apr 1;16(4):e0247272. doi: 10.1371/journal.pone.0247272 (PMC8016333; doi:10.1371/journal.pone.0247272)
Supplement: S1 File — (ZIP) [file pone.0247272.s002.zip › PLOS_one_data/countries_deaths.csv]

geoId	region	population	date	F	Delta_F
CA	Canada	37411038	2020-01-02	0.0	0.0
CA	Canada	37411038	2020-01-03	0.0	0.0
CA	Canada	37411038	2020-01-04	0.0	0.0
CA	Canada	37411038	2020-01-05	0.0	0.0
CA	Canada	37411038	2020-01-06	0.0	0.0
CA	Canada	37411038	2020-01-07	0.0	0.0
CA	Canada	37411038	2020-01-08	0.0	0.0
CA	Canada	37411038	2020-01-09	0.0	0.0
CA	Canada	37411038	2020-01-10	0.0	0.0
CA	Canada	37411038	2020-01-11	0.0	0.0
CA	Canada	37411038	2020-01-12	0.0	0.0
CA	Canada	37411038	2020-01-13	0.0	0.0
CA	Canada	37411038	2020-01-14	0.0	0.0
CA	Canada	37411038	2020-01-15	0.0	0.0
CA	Canada	37411038	2020-01-16	0.0	0.0
CA	Canada	37411038	2020-01-17	0.0	0.0
CA	Canada	37411038	2020-01-18	0.0	0.0
CA	Canada	37411038	2020-01-19	0.0	0.0
CA	Canada	37411038	2020-01-20	0.0	0.0
CA	Canada	37411038	2020-01-21	0.0	0.0
CA	Canada	37411038	2020-01-22	0.0	0.0
CA	Canada	37411038	2020-01-23	0.0	0.0
CA	Canada	37411038	2020-01-24	0.0	0.0
CA	Canada	37411038	2020-01-25	0.0	0.0
CA	Canada	37411038	2020-01-26	0.0	0.0
CA	Canada	37411038	2020-01-27	0.0	0.0
CA	Canada	37411038	2020-01-28	0.0	0.0
CA	Canada	37411038	2020-01-29	0.0	0.0
CA	Canada	37411038	2020-01-30	0.0	0.0
CA	Canada	37411038	2020-01-31	0.0	0.0
CA	Canada	37411038	2020-02-01	0.0	0.0
CA	Canada	37411038	2020-02-02	0.0	0.0
CA	Canada	37411038	2020-02-03	0.0	0.0
CA	Canada	37411038	2020-02-04	0.0	0.0
CA	Canada	37411038	2020-02-05	0.0	0.0
CA	Canada	37411038	2020-02-06	0.0	0.0
CA	Canada	37411038	2020-02-07	0.0	0.0
CA	Canada	37411038	2020-02-08	0.0	0.0
CA	Canada	37411038	2020-02-09	0.0	0.0
CA	Canada	37411038	2020-02-10	0.0	0.0
CA	Canada	37411038	2020-02-11	0.0	0.0
CA	Canada	37411038	2020-02-12	0.0	0.0
CA	Canada	37411038	2020-02-13	0.0	0.0
CA	Canada	37411038	2020-02-14	0.0	0.0
CA	Canada	37411038	2020-02-15	0.0	0.0
CA	Canada	37411038	2020-02-16	0.0	0.0
CA	Canada	37411038	2020-02-17	0.0	0.0
CA	Canada	37411038	2020-02-18	0.0	0.0
CA	Canada	37411038	2020-02-19	0.0	0.0
CA	Canada	37411038	2020-02-20	0.0	0.0
CA	Canada	37411038	2020-02-21	0.0	0.0
CA	Canada	37411038	2020-02-22	0.0	0.0
CA	Canada	37411038	2020-02-23	0.0	0.0
CA	Canada	37411038	2020-02-24	0.0	0.0
CA	Canada	37411038	2020-02-25	0.0	0.0
CA	Canada	37411038	2020-02-26	0.0	0.0
CA	Canada	37411038	2020-02-27	0.0	0.0
CA	Canada	37411038	2020-02-28	0.0	0.0
CA	Canada	37411038	2020-02-29	0.0	0.0
CA	Canada	37411038	2020-03-01	0.0	0.0
CA	Canada	37411038	2020-03-02	0.0	0.0
CA	Canada	37411038	2020-03-03	0.0	0.0
CA	Canada	37411038	2020-03-04	0.0	0.0
CA	Canada	37411038	2020-03-05	0.0	0.0
CA	Canada	37411038	2020-03-06	0.14285714285714285	0.14285714285714285
CA	Canada	37411038	2020-03-07	0.2857142857142857	0.14285714285714285
CA	Canada	37411038	2020-03-08	0.42857142857142855	0.14285714285714285
CA	Canada	37411038	2020-03-09	0.5714285714285714	0.14285714285714285
CA	Canada	37411038	2020-03-10	0.7142857142857143	0.14285714285714285
CA	Canada	37411038	2020-03-11	0.8571428571428571	0.14285714285714285
CA	Canada	37411038	2020-03-12	1.0	0.14285714285714285
CA	Canada	37411038	2020-03-13	1.4285714285714286	0.42857142857142855
CA	Canada	37411038	2020-03-14	2.4285714285714284	1.0
CA	Canada	37411038	2020-03-15	3.5714285714285716	1.1428571428571428
CA	Canada	37411038	2020-03-16	4.857142857142857	1.2857142857142858
CA	Canada	37411038	2020-03-17	6.428571428571429	1.5714285714285714
CA	Canada	37411038	2020-03-18	8.857142857142858	2.4285714285714284
CA	Canada	37411038	2020-03-19	11.571428571428571	2.7142857142857144
CA	Canada	37411038	2020-03-20	14.428571428571429	2.857142857142857
CA	Canada	37411038	2020-03-21	17.142857142857142	2.7142857142857144
CA	Canada	37411038	2020-03-22	20.857142857142858	3.7142857142857144
CA	Canada	37411038	2020-03-23	25.0	4.142857142857143
CA	Canada	37411038	2020-03-24	30.857142857142858	5.857142857142857
CA	Canada	37411038	2020-03-25	36.857142857142854	6.0
CA	Canada	37411038	2020-03-26	42.714285714285715	5.857142857142857
CA	Canada	37411038	2020-03-27	52.0	9.285714285714286
CA	Canada	37411038	2020-03-28	61.857142857142854	9.857142857142858
CA	Canada	37411038	2020-03-29	72.42857142857143	10.571428571428571
CA	Canada	37411038	2020-03-30	86.57142857142857	14.142857142857142
CA	Canada	37411038	2020-03-31	105.71428571428571	19.142857142857142
CA	Canada	37411038	2020-04-01	130.14285714285714	24.428571428571427
CA	Canada	37411038	2020-04-02	161.42857142857142	31.285714285714285
CA	Canada	37411038	2020-04-03	194.85714285714286	33.42857142857143
CA	Canada	37411038	2020-04-04	235.42857142857142	40.57142857142857
CA	Canada	37411038	2020-04-05	282.0	46.57142857142857
CA	Canada	37411038	2020-04-06	335.0	53.0
CA	Canada	37411038	2020-04-07	389.57142857142856	54.57142857142857
CA	Canada	37411038	2020-04-08	449.85714285714283	60.285714285714285
CA	Canada	37411038	2020-04-09	512.2857142857143	62.42857142857143
CA	Canada	37411038	2020-04-10	577.5714285714286	65.28571428571429
CA	Canada	37411038	2020-04-11	652.2857142857143	74.71428571428571
CA	Canada	37411038	2020-04-12	734.4285714285714	82.14285714285714
CA	Canada	37411038	2020-04-13	832.1428571428571	97.71428571428571
CA	Canada	37411038	2020-04-14	937.8571428571429	105.71428571428571
CA	Canada	37411038	2020-04-15	1054.142857142857	116.28571428571429
CA	Canada	37411038	2020-04-16	1177.4285714285713	123.28571428571429
CA	Canada	37411038	2020-04-17	1307.4285714285713	130.0
CA	Canada	37411038	2020-04-18	1440.4285714285713	133.0
CA	Canada	37411038	2020-04-19	1578.142857142857	137.71428571428572
CA	Canada	37411038	2020-04-20	1714.2857142857142	136.14285714285714
CA	Canada	37411038	2020-04-21	1856.142857142857	141.85714285714286
CA	Canada	37411038	2020-04-22	1998.7142857142858	142.57142857142858
CA	Canada	37411038	2020-04-23	2138.714285714286	140.0
CA	Canada	37411038	2020-04-24	2284.0	145.28571428571428
CA	Canada	37411038	2020-04-25	2430.4285714285716	146.42857142857142
CA	Canada	37411038	2020-04-26	2576.4285714285716	146.0
CA	Canada	37411038	2020-04-27	2724.714285714286	148.28571428571428
CA	Canada	37411038	2020-04-28	2880.285714285714	155.57142857142858
CA	Canada	37411038	2020-04-29	3037.5714285714284	157.28571428571428
CA	Canada	37411038	2020-04-30	3197.8571428571427	160.28571428571428
CA	Canada	37411038	2020-05-01	3361.714285714286	163.85714285714286
CA	Canada	37411038	2020-05-02	3530.8571428571427	169.14285714285714
CA	Canada	37411038	2020-05-03	3707.4285714285716	176.57142857142858
CA	Canada	37411038	2020-05-04	3882.285714285714	174.85714285714286
CA	Canada	37411038	2020-05-05	4050.5714285714284	168.28571428571428
CA	Canada	37411038	2020-05-06	4211.571428571428	161.0
CA	Canada	37411038	2020-05-07	4381.428571428572	169.85714285714286
CA	Canada	37411038	2020-05-08	4544.142857142857	162.71428571428572
CA	Canada	37411038	2020-05-09	4705.0	160.85714285714286
CA	Canada	37411038	2020-05-10	4858.142857142857	153.14285714285714
CA	Canada	37411038	2020-05-11	5010.142857142857	152.0
CA	Canada	37411038	2020-05-12	5152.0	141.85714285714286
CA	Canada	37411038	2020-05-13	5292.857142857143	140.85714285714286
CA	Canada	37411038	2020-05-14	5423.0	130.14285714285714
CA	Canada	37411038	2020-05-15	5544.285714285715	121.28571428571429
CA	Canada	37411038	2020-05-16	5650.428571428572	106.14285714285714
CA	Canada	37411038	2020-05-17	5754.142857142857	103.71428571428571
CA	Canada	37411038	2020-05-18	5851.285714285715	97.14285714285714
CA	Canada	37411038	2020-05-19	5949.571428571428	98.28571428571429
CA	Canada	37411038	2020-05-20	6046.142857142857	96.57142857142857
CA	Canada	37411038	2020-05-21	6137.857142857143	91.71428571428571
CA	Canada	37411038	2020-05-22	6238.285714285715	100.42857142857143
CA	Canada	37411038	2020-05-23	6342.142857142857	103.85714285714286
CA	Canada	37411038	2020-05-24	6447.142857142857	105.0
CA	Canada	37411038	2020-05-25	6550.714285714285	103.57142857142857
CA	Canada	37411038	2020-05-26	6654.857142857143	104.14285714285714
CA	Canada	37411038	2020-05-27	6757.428571428572	102.57142857142857
CA	Canada	37411038	2020-05-28	6881.857142857143	124.42857142857143
CA	Canada	37411038	2020-05-29	6993.428571428572	111.57142857142857
CA	Canada	37411038	2020-05-30	7101.428571428572	108.0
CA	Canada	37411038	2020-05-31	7206.142857142857	104.71428571428571
CA	Canada	37411038	2020-06-01	7314.714285714285	108.57142857142857
CA	Canada	37411038	2020-06-02	7418.142857142857	103.42857142857143
CA	Canada	37411038	2020-06-03	7518.142857142857	100.0
CA	Canada	37411038	2020-06-04	7590.285714285715	72.14285714285714
CA	Canada	37411038	2020-06-05	7663.0	72.71428571428571
CA	Canada	37411038	2020-06-06	7734.714285714285	71.71428571428571
CA	Canada	37411038	2020-06-07	7800.714285714285	66.0
CA	Canada	37411038	2020-06-08	7851.714285714285	51.0
CA	Canada	37411038	2020-06-09	7901.142857142857	49.42857142857143
CA	Canada	37411038	2020-06-10	7948.857142857143	47.714285714285715
CA	Canada	37411038	2020-06-11	7998.285714285715	49.42857142857143
CA	Canada	37411038	2020-06-12	8046.857142857143	48.57142857142857
CA	Canada	37411038	2020-06-13	8092.0	45.142857142857146
CA	Canada	37411038	2020-06-14	8134.0	42.0
CA	Canada	37411038	2020-06-15	8177.714285714285	43.714285714285715
CA	Canada	37411038	2020-06-16	8220.142857142857	42.42857142857143
CA	Canada	37411038	2020-06-17	8263.42857142857	43.285714285714285
CA	Canada	37411038	2020-06-18	8304.0	40.57142857142857
CA	Canada	37411038	2020-06-19	8341.285714285714	37.285714285714285
CA	Canada	37411038	2020-06-20	8375.714285714286	34.42857142857143
CA	Canada	37411038	2020-06-21	8408.57142857143	32.857142857142854
CA	Canada	37411038	2020-06-22	8437.714285714286	29.142857142857142
CA	Canada	37411038	2020-06-23	8460.857142857143	23.142857142857142
CA	Canada	37411038	2020-06-24	8476.0	15.142857142857142
CA	Canada	37411038	2020-06-25	8489.142857142857	13.142857142857142
CA	Canada	37411038	2020-06-26	8507.714285714286	18.571428571428573
CA	Canada	37411038	2020-06-27	8527.285714285714	19.571428571428573
CA	Canada	37411038	2020-06-28	8542.57142857143	15.285714285714286
CA	Canada	37411038	2020-06-29	8562.285714285714	19.714285714285715
CA	Canada	37411038	2020-06-30	8584.42857142857	22.142857142857142
CA	Canada	37411038	2020-07-01	8607.0	22.571428571428573
CA	Canada	37411038	2020-07-02	8630.142857142857	23.142857142857142
CA	Canada	37411038	2020-07-03	8648.285714285714	18.142857142857142
CA	Canada	37411038	2020-07-04	8665.42857142857	17.142857142857142
CA	Canada	37411038	2020-07-05	8686.285714285714	20.857142857142858
CA	Canada	37411038	2020-07-06	8701.57142857143	15.285714285714286
CA	Canada	37411038	2020-07-07	8715.285714285714	13.714285714285714
CA	Canada	37411038	2020-07-08	8729.42857142857	14.142857142857142
CA	Canada	37411038	2020-07-09	8743.57142857143	14.142857142857142
CA	Canada	37411038	2020-07-10	8757.42857142857	13.857142857142858
CA	Canada	37411038	2020-07-11	8769.857142857143	12.428571428571429
CA	Canada	37411038	2020-07-12	8780.285714285714	10.428571428571429
CA	Canada	37411038	2020-07-13	8791.42857142857	11.142857142857142
CA	Canada	37411038	2020-07-14	8802.857142857143	11.428571428571429
CA	Canada	37411038	2020-07-15	8812.285714285714	9.428571428571429
CA	Canada	37411038	2020-07-16	8822.142857142857	9.857142857142858
CA	Canada	37411038	2020-07-17	8831.857142857143	9.714285714285714
CA	Canada	37411038	2020-07-18	8841.0	9.142857142857142
CA	Canada	37411038	2020-07-19	8849.57142857143	8.571428571428571
CA	Canada	37411038	2020-07-20	8856.285714285714	6.714285714285714
CA	Canada	37411038	2020-07-21	8862.285714285714	6.0
CA	Canada	37411038	2020-07-22	8868.857142857143	6.571428571428571
CA	Canada	37411038	2020-07-23	8874.285714285714	5.428571428571429
CA	Canada	37411038	2020-07-24	8880.42857142857	6.142857142857143
CA	Canada	37411038	2020-07-25	8887.57142857143	7.142857142857143
CA	Canada	37411038	2020-07-26	8894.285714285714	6.714285714285714
CA	Canada	37411038	2020-07-27	8902.142857142857	7.857142857142857
CA	Canada	37411038	2020-07-28	8909.857142857143	7.714285714285714
CA	Canada	37411038	2020-07-29	8917.857142857143	8.0
CA	Canada	37411038	2020-07-30	8925.714285714286	7.857142857142857
CA	Canada	37411038	2020-07-31	8932.285714285714	6.571428571428571
CA	Canada	37411038	2020-08-01	8938.857142857143	6.571428571428571
CA	Canada	37411038	2020-08-02	8945.285714285714	6.428571428571429
CA	Canada	37411038	2020-08-03	8950.57142857143	5.285714285714286
CA	Canada	37411038	2020-08-04	8955.57142857143	5.0
CA	Canada	37411038	2020-08-05	8960.57142857143	5.0
CA	Canada	37411038	2020-08-06	8965.714285714286	5.142857142857143
CA	Canada	37411038	2020-08-07	8971.42857142857	5.714285714285714
CA	Canada	37411038	2020-08-08	8976.142857142857	4.714285714285714
CA	Canada	37411038	2020-08-09	8982.42857142857	6.285714285714286
FR	France	67012883	2020-01-02	0.0	0.0
FR	France	67012883	2020-01-03	0.0	0.0
FR	France	67012883	2020-01-04	0.0	0.0
FR	France	67012883	2020-01-05	0.0	0.0
FR	France	67012883	2020-01-06	0.0	0.0
FR	France	67012883	2020-01-07	0.0	0.0
FR	France	67012883	2020-01-08	0.0	0.0
FR	France	67012883	2020-01-09	0.0	0.0
FR	France	67012883	2020-01-10	0.0	0.0
FR	France	67012883	2020-01-11	0.0	0.0
FR	France	67012883	2020-01-12	0.0	0.0
FR	France	67012883	2020-01-13	0.0	0.0
FR	France	67012883	2020-01-14	0.0	0.0
FR	France	67012883	2020-01-15	0.0	0.0
FR	France	67012883	2020-01-16	0.0	0.0
FR	France	67012883	2020-01-17	0.0	0.0
FR	France	67012883	2020-01-18	0.0	0.0
FR	France	67012883	2020-01-19	0.0	0.0
FR	France	67012883	2020-01-20	0.0	0.0
FR	France	67012883	2020-01-21	0.0	0.0
FR	France	67012883	2020-01-22	0.0	0.0
FR	France	67012883	2020-01-23	0.0	0.0
FR	France	67012883	2020-01-24	0.0	0.0
FR	France	67012883	2020-01-25	0.0	0.0
FR	France	67012883	2020-01-26	0.0	0.0
FR	France	67012883	2020-01-27	0.0	0.0
FR	France	67012883	2020-01-28	0.0	0.0
FR	France	67012883	2020-01-29	0.0	0.0
FR	France	67012883	2020-01-30	0.0	0.0
FR	France	67012883	2020-01-31	0.0	0.0
FR	France	67012883	2020-02-01	0.0	0.0
FR	France	67012883	2020-02-02	0.0	0.0
FR	France	67012883	2020-02-03	0.0	0.0
FR	France	67012883	2020-02-04	0.0	0.0
FR	France	67012883	2020-02-05	0.0	0.0
FR	France	67012883	2020-02-06	0.0	0.0
FR	France	67012883	2020-02-07	0.0	0.0
FR	France	67012883	2020-02-08	0.0	0.0
FR	France	67012883	2020-02-09	0.0	0.0
FR	France	67012883	2020-02-10	0.0	0.0
FR	France	67012883	2020-02-11	0.14285714285714285	0.14285714285714285
FR	France	67012883	2020-02-12	0.2857142857142857	0.14285714285714285
FR	France	67012883	2020-02-13	0.42857142857142855	0.14285714285714285
FR	France	67012883	2020-02-14	0.5714285714285714	0.14285714285714285
FR	France	67012883	2020-02-15	0.7142857142857143	0.14285714285714285
FR	France	67012883	2020-02-16	0.8571428571428571	0.14285714285714285
FR	France	67012883	2020-02-17	1.0	0.14285714285714285
FR	France	67012883	2020-02-18	1.0	0.0
FR	France	67012883	2020-02-19	1.0	0.0
FR	France	67012883	2020-02-20	1.0	0.0
FR	France	67012883	2020-02-21	1.0	0.0
FR	France	67012883	2020-02-22	1.0	0.0
FR	France	67012883	2020-02-23	1.1428571428571428	0.14285714285714285
FR	France	67012883	2020-02-24	1.2857142857142858	0.14285714285714285
FR	France	67012883	2020-02-25	1.4285714285714286	0.14285714285714285
FR	France	67012883	2020-02-26	1.5714285714285714	0.14285714285714285
FR	France	67012883	2020-02-27	1.7142857142857142	0.14285714285714285
FR	France	67012883	2020-02-28	2.0	0.2857142857142857
FR	France	67012883	2020-02-29	2.4285714285714284	0.42857142857142855
FR	France	67012883	2020-03-01	2.7142857142857144	0.2857142857142857
FR	France	67012883	2020-03-02	3.4285714285714284	0.7142857142857143
FR	France	67012883	2020-03-03	4.428571428571429	1.0
FR	France	67012883	2020-03-04	5.571428571428571	1.1428571428571428
FR	France	67012883	2020-03-05	8.0	2.4285714285714284
FR	France	67012883	2020-03-06	11.857142857142858	3.857142857142857
FR	France	67012883	2020-03-07	16.0	4.142857142857143
FR	France	67012883	2020-03-08	22.285714285714285	6.285714285714286
FR	France	67012883	2020-03-09	30.0	7.714285714285714
FR	France	67012883	2020-03-10	40.0	10.0
FR	France	67012883	2020-03-11	51.57142857142857	11.571428571428571
FR	France	67012883	2020-03-12	67.0	15.428571428571429
FR	France	67012883	2020-03-13	83.85714285714286	16.857142857142858
FR	France	67012883	2020-03-14	104.14285714285714	20.285714285714285
FR	France	67012883	2020-03-15	132.14285714285714	28.0
FR	France	67012883	2020-03-16	176.57142857142858	44.42857142857143
FR	France	67012883	2020-03-17	229.57142857142858	53.0
FR	France	67012883	2020-03-18	296.85714285714283	67.28571428571429
FR	France	67012883	2020-03-19	375.0	78.14285714285714
FR	France	67012883	2020-03-20	476.7142857142857	101.71428571428571
FR	France	67012883	2020-03-21	608.8571428571429	132.14285714285714
FR	France	67012883	2020-03-22	764.1428571428571	155.28571428571428
FR	France	67012883	2020-03-23	953.2857142857143	189.14285714285714
FR	France	67012883	2020-03-24	1174.0	220.71428571428572
FR	France	67012883	2020-03-25	1424.2857142857142	250.28571428571428
FR	France	67012883	2020-03-26	1700.2857142857142	276.0
FR	France	67012883	2020-03-27	2009.4285714285713	309.14285714285717
FR	France	67012883	2020-03-28	2355.5714285714284	346.14285714285717
FR	France	67012883	2020-03-29	2741.4285714285716	385.85714285714283
FR	France	67012883	2020-03-30	3142.4285714285716	401.0
FR	France	67012883	2020-03-31	3787.0	644.5714285714286
FR	France	67012883	2020-04-01	4536.428571428572	749.4285714285714
FR	France	67012883	2020-04-02	5318.142857142857	781.7142857142857
FR	France	67012883	2020-04-03	6159.142857142857	841.0
FR	France	67012883	2020-04-04	7131.285714285715	972.1428571428571
FR	France	67012883	2020-04-05	8108.0	976.7142857142857
FR	France	67012883	2020-04-06	9209.0	1101.0
FR	France	67012883	2020-04-07	10164.714285714286	955.7142857142857
FR	France	67012883	2020-04-08	11060.714285714286	896.0
FR	France	67012883	2020-04-09	11962.857142857143	902.1428571428571
FR	France	67012883	2020-04-10	12828.0	865.1428571428571
FR	France	67012883	2020-04-11	13599.57142857143	771.5714285714286
FR	France	67012883	2020-04-12	14499.285714285714	899.7142857142857
FR	France	67012883	2020-04-13	15315.0	815.7142857142857
FR	France	67012883	2020-04-14	16098.42857142857	783.4285714285714
FR	France	67012883	2020-04-15	16882.85714285714	784.4285714285714
FR	France	67012883	2020-04-16	17643.571428571428	760.7142857142857
FR	France	67012883	2020-04-17	18400.428571428572	756.8571428571429
FR	France	67012883	2020-04-18	19124.285714285714	723.8571428571429
FR	France	67012883	2020-04-19	19720.428571428572	596.1428571428571
FR	France	67012883	2020-04-20	20282.714285714286	562.2857142857143
FR	France	67012883	2020-04-21	20791.85714285714	509.14285714285717
FR	France	67012883	2020-04-22	21262.0	470.14285714285717
FR	France	67012883	2020-04-23	21710.285714285714	448.2857142857143
FR	France	67012883	2020-04-24	22142.85714285714	432.57142857142856
FR	France	67012883	2020-04-25	22552.0	409.14285714285717
FR	France	67012883	2020-04-26	22944.428571428572	392.42857142857144
FR	France	67012883	2020-04-27	23304.428571428572	360.0
FR	France	67012883	2020-04-28	23640.0	335.57142857142856
FR	France	67012883	2020-04-29	23946.571428571428	306.57142857142856
FR	France	67012883	2020-04-30	24237.85714285714	291.2857142857143
FR	France	67012883	2020-05-01	24510.428571428572	272.57142857142856
FR	France	67012883	2020-05-02	24777.714285714286	267.2857142857143
FR	France	67012883	2020-05-03	25023.714285714286	246.0
FR	France	67012883	2020-05-04	25253.85714285714	230.14285714285714
FR	France	67012883	2020-05-05	25487.571428571428	233.71428571428572
FR	France	67012883	2020-05-06	25709.0	221.42857142857142
FR	France	67012883	2020-05-07	25921.14285714286	212.14285714285714
FR	France	67012883	2020-05-08	26127.14285714286	206.0
FR	France	67012883	2020-05-09	26335.714285714286	208.57142857142858
FR	France	67012883	2020-05-10	26516.428571428572	180.71428571428572
FR	France	67012883	2020-05-11	26721.85714285714	205.42857142857142
FR	France	67012883	2020-05-12	26911.14285714286	189.28571428571428
FR	France	67012883	2020-05-13	27101.571428571428	190.42857142857142
FR	France	67012883	2020-05-14	27291.714285714286	190.14285714285714
FR	France	67012883	2020-05-15	27470.85714285714	179.14285714285714
FR	France	67012883	2020-05-16	27618.14285714286	147.28571428571428
FR	France	67012883	2020-05-17	27769.285714285714	151.14285714285714
FR	France	67012883	2020-05-18	27882.14285714286	112.85714285714286
FR	France	67012883	2020-05-19	27987.0	104.85714285714286
FR	France	67012883	2020-05-20	28085.428571428572	98.42857142857143
FR	France	67012883	2020-05-21	28179.14285714286	93.71428571428571
FR	France	67012883	2020-05-22	28255.571428571428	76.42857142857143
FR	France	67012883	2020-05-23	28328.14285714286	72.57142857142857
FR	France	67012883	2020-05-24	28394.428571428572	66.28571428571429
FR	France	67012883	2020-05-25	28458.285714285714	63.857142857142854
FR	France	67012883	2020-05-26	28519.0	60.714285714285715
FR	France	67012883	2020-05-27	28581.714285714286	62.714285714285715
FR	France	67012883	2020-05-28	28643.85714285714	62.142857142857146
FR	France	67012883	2020-05-29	28701.14285714286	57.285714285714285
FR	France	67012883	2020-05-30	28759.714285714286	58.57142857142857
FR	France	67012883	2020-05-31	28820.428571428572	60.714285714285715
FR	France	67012883	2020-06-01	28878.0	57.57142857142857
FR	France	67012883	2020-06-02	28934.714285714286	56.714285714285715
FR	France	67012883	2020-06-03	28987.714285714286	53.0
FR	France	67012883	2020-06-04	29038.14285714286	50.42857142857143
FR	France	67012883	2020-06-05	29091.85714285714	53.714285714285715
FR	France	67012883	2020-06-06	29142.714285714286	50.857142857142854
FR	France	67012883	2020-06-07	29185.285714285714	42.57142857142857
FR	France	67012883	2020-06-08	29225.428571428572	40.142857142857146
FR	France	67012883	2020-06-09	29263.0	37.57142857142857
FR	France	67012883	2020-06-10	29299.571428571428	36.57142857142857
FR	France	67012883	2020-06-11	29335.571428571428	36.0
FR	France	67012883	2020-06-12	29368.0	32.42857142857143
FR	France	67012883	2020-06-13	29403.85714285714	35.857142857142854
FR	France	67012883	2020-06-14	29440.428571428572	36.57142857142857
FR	France	67012883	2020-06-15	29477.14285714286	36.714285714285715
FR	France	67012883	2020-06-16	29511.85714285714	34.714285714285715
FR	France	67012883	2020-06-17	29545.428571428572	33.57142857142857
FR	France	67012883	2020-06-18	29578.714285714286	33.285714285714285
FR	France	67012883	2020-06-19	29611.14285714286	32.42857142857143
FR	France	67012883	2020-06-20	29635.85714285714	24.714285714285715
FR	France	67012883	2020-06-21	29658.14285714286	22.285714285714285
FR	France	67012883	2020-06-22	29679.428571428572	21.285714285714285
FR	France	67012883	2020-06-23	29702.428571428572	23.0
FR	France	67012883	2020-06-24	29723.14285714286	20.714285714285715
FR	France	67012883	2020-06-25	29742.85714285714	19.714285714285715
FR	France	67012883	2020-06-26	29764.285714285714	21.428571428571427
FR	France	67012883	2020-06-27	29781.85714285714	17.571428571428573
FR	France	67012883	2020-06-28	29800.428571428572	18.571428571428573
FR	France	67012883	2020-06-29	29818.0	17.571428571428573
FR	France	67012883	2020-06-30	29834.428571428572	16.428571428571427
FR	France	67012883	2020-07-01	29850.85714285714	16.428571428571427
FR	France	67012883	2020-07-02	29867.285714285714	16.428571428571427
FR	France	67012883	2020-07-03	29882.571428571428	15.285714285714286
FR	France	67012883	2020-07-04	29895.428571428572	12.857142857142858
FR	France	67012883	2020-07-05	29910.285714285714	14.857142857142858
FR	France	67012883	2020-07-06	29925.14285714286	14.857142857142858
FR	France	67012883	2020-07-07	29941.0	15.857142857142858
FR	France	67012883	2020-07-08	29956.85714285714	15.857142857142858
FR	France	67012883	2020-07-09	29972.714285714286	15.857142857142858
FR	France	67012883	2020-07-10	29988.285714285714	15.571428571428571
FR	France	67012883	2020-07-11	30002.0	13.714285714285714
FR	France	67012883	2020-07-12	30024.14285714286	22.142857142857142
FR	France	67012883	2020-07-13	30046.85714285714	22.714285714285715
FR	France	67012883	2020-07-14	30068.0	21.142857142857142
FR	France	67012883	2020-07-15	30089.14285714286	21.142857142857142
FR	France	67012883	2020-07-16	30110.285714285714	21.142857142857142
FR	France	67012883	2020-07-17	30129.714285714286	19.428571428571427
FR	France	67012883	2020-07-18	30149.14285714286	19.428571428571427
FR	France	67012883	2020-07-19	30156.571428571428	7.428571428571429
FR	France	67012883	2020-07-20	30162.85714285714	6.285714285714286
FR	France	67012883	2020-07-21	30168.571428571428	5.714285714285714
FR	France	67012883	2020-07-22	30174.285714285714	5.714285714285714
FR	France	67012883	2020-07-23	30180.0	5.714285714285714
FR	France	67012883	2020-07-24	30186.285714285714	6.285714285714286
FR	France	67012883	2020-07-25	30194.571428571428	8.285714285714286
FR	France	67012883	2020-07-26	30204.0	9.428571428571429
FR	France	67012883	2020-07-27	30214.285714285714	10.285714285714286
FR	France	67012883	2020-07-28	30224.714285714286	10.428571428571429
FR	France	67012883	2020-07-29	30235.14285714286	10.428571428571429
FR	France	67012883	2020-07-30	30245.571428571428	10.428571428571429
FR	France	67012883	2020-07-31	30257.714285714286	12.142857142857142
FR	France	67012883	2020-08-01	30268.14285714286	10.428571428571429
FR	France	67012883	2020-08-02	30277.714285714286	9.571428571428571
FR	France	67012883	2020-08-03	30286.0	8.285714285714286
FR	France	67012883	2020-08-04	30294.428571428572	8.428571428571429
FR	France	67012883	2020-08-05	30302.85714285714	8.428571428571429
FR	France	67012883	2020-08-06	30311.285714285714	8.428571428571429
FR	France	67012883	2020-08-07	30317.85714285714	6.571428571428571
FR	France	67012883	2020-08-08	30326.14285714286	8.285714285714286
FR	France	67012883	2020-08-09	30335.571428571428	9.428571428571429
DE	Germany	83019213	2020-01-02	0.0	0.0
DE	Germany	83019213	2020-01-03	0.0	0.0
DE	Germany	83019213	2020-01-04	0.0	0.0
DE	Germany	83019213	2020-01-05	0.0	0.0
DE	Germany	83019213	2020-01-06	0.0	0.0
DE	Germany	83019213	2020-01-07	0.0	0.0
DE	Germany	83019213	2020-01-08	0.0	0.0
DE	Germany	83019213	2020-01-09	0.0	0.0
DE	Germany	83019213	2020-01-10	0.0	0.0
DE	Germany	83019213	2020-01-11	0.0	0.0
DE	Germany	83019213	2020-01-12	0.0	0.0
DE	Germany	83019213	2020-01-13	0.0	0.0
DE	Germany	83019213	2020-01-14	0.0	0.0
DE	Germany	83019213	2020-01-15	0.0	0.0
DE	Germany	83019213	2020-01-16	0.0	0.0
DE	Germany	83019213	2020-01-17	0.0	0.0
DE	Germany	83019213	2020-01-18	0.0	0.0
DE	Germany	83019213	2020-01-19	0.0	0.0
DE	Germany	83019213	2020-01-20	0.0	0.0
DE	Germany	83019213	2020-01-21	0.0	0.0
DE	Germany	83019213	2020-01-22	0.0	0.0
DE	Germany	83019213	2020-01-23	0.0	0.0
DE	Germany	83019213	2020-01-24	0.0	0.0
DE	Germany	83019213	2020-01-25	0.0	0.0
DE	Germany	83019213	2020-01-26	0.0	0.0
DE	Germany	83019213	2020-01-27	0.0	0.0
DE	Germany	83019213	2020-01-28	0.0	0.0
DE	Germany	83019213	2020-01-29	0.0	0.0
DE	Germany	83019213	2020-01-30	0.0	0.0
DE	Germany	83019213	2020-01-31	0.0	0.0
DE	Germany	83019213	2020-02-01	0.0	0.0
DE	Germany	83019213	2020-02-02	0.0	0.0
DE	Germany	83019213	2020-02-03	0.0	0.0
DE	Germany	83019213	2020-02-04	0.0	0.0
DE	Germany	83019213	2020-02-05	0.0	0.0
DE	Germany	83019213	2020-02-06	0.0	0.0
DE	Germany	83019213	2020-02-07	0.0	0.0
DE	Germany	83019213	2020-02-08	0.0	0.0
DE	Germany	83019213	2020-02-09	0.0	0.0
DE	Germany	83019213	2020-02-10	0.0	0.0
DE	Germany	83019213	2020-02-11	0.0	0.0
DE	Germany	83019213	2020-02-12	0.0	0.0
DE	Germany	83019213	2020-02-13	0.0	0.0
DE	Germany	83019213	2020-02-14	0.0	0.0
DE	Germany	83019213	2020-02-15	0.0	0.0
DE	Germany	83019213	2020-02-16	0.0	0.0
DE	Germany	83019213	2020-02-17	0.0	0.0
DE	Germany	83019213	2020-02-18	0.0	0.0
DE	Germany	83019213	2020-02-19	0.0	0.0
DE	Germany	83019213	2020-02-20	0.0	0.0
DE	Germany	83019213	2020-02-21	0.0	0.0
DE	Germany	83019213	2020-02-22	0.0	0.0
DE	Germany	83019213	2020-02-23	0.0	0.0
DE	Germany	83019213	2020-02-24	0.0	0.0
DE	Germany	83019213	2020-02-25	0.0	0.0
DE	Germany	83019213	2020-02-26	0.0	0.0
DE	Germany	83019213	2020-02-27	0.0	0.0
DE	Germany	83019213	2020-02-28	0.0	0.0
DE	Germany	83019213	2020-02-29	0.0	0.0
DE	Germany	83019213	2020-03-01	0.0	0.0
DE	Germany	83019213	2020-03-02	0.0	0.0
DE	Germany	83019213	2020-03-03	0.0	0.0
DE	Germany	83019213	2020-03-04	0.0	0.0
DE	Germany	83019213	2020-03-05	0.0	0.0
DE	Germany	83019213	2020-03-06	0.2857142857142857	0.2857142857142857
DE	Germany	83019213	2020-03-07	0.5714285714285714	0.2857142857142857
DE	Germany	83019213	2020-03-08	1.0	0.42857142857142855
DE	Germany	83019213	2020-03-09	1.7142857142857142	0.7142857142857143
DE	Germany	83019213	2020-03-10	2.4285714285714284	0.7142857142857143
DE	Germany	83019213	2020-03-11	3.5714285714285716	1.1428571428571428
DE	Germany	83019213	2020-03-12	5.285714285714286	1.7142857142857142
DE	Germany	83019213	2020-03-13	6.857142857142857	1.5714285714285714
DE	Germany	83019213	2020-03-14	8.428571428571429	1.5714285714285714
DE	Germany	83019213	2020-03-15	9.857142857142858	1.4285714285714286
DE	Germany	83019213	2020-03-16	15.285714285714286	5.428571428571429
DE	Germany	83019213	2020-03-17	21.0	5.714285714285714
DE	Germany	83019213	2020-03-18	29.428571428571427	8.428571428571429
DE	Germany	83019213	2020-03-19	41.142857142857146	11.714285714285714
DE	Germany	83019213	2020-03-20	57.285714285714285	16.142857142857142
DE	Germany	83019213	2020-03-21	76.71428571428571	19.428571428571427
DE	Germany	83019213	2020-03-22	103.14285714285714	26.428571428571427
DE	Germany	83019213	2020-03-23	133.14285714285714	30.0
DE	Germany	83019213	2020-03-24	173.14285714285714	40.0
DE	Germany	83019213	2020-03-25	219.14285714285714	46.0
DE	Germany	83019213	2020-03-26	270.7142857142857	51.57142857142857
DE	Germany	83019213	2020-03-27	336.0	65.28571428571429
DE	Germany	83019213	2020-03-28	419.2857142857143	83.28571428571429
DE	Germany	83019213	2020-03-29	515.5714285714286	96.28571428571429
DE	Germany	83019213	2020-03-30	624.7142857142857	109.14285714285714
DE	Germany	83019213	2020-03-31	743.7142857142857	119.0
DE	Germany	83019213	2020-04-01	879.8571428571429	136.14285714285714
DE	Germany	83019213	2020-04-02	1019.7142857142857	139.85714285714286
DE	Germany	83019213	2020-04-03	1166.0	146.28571428571428
DE	Germany	83019213	2020-04-04	1327.2857142857142	161.28571428571428
DE	Germany	83019213	2020-04-05	1503.7142857142858	176.42857142857142
DE	Germany	83019213	2020-04-06	1697.4285714285713	193.71428571428572
DE	Germany	83019213	2020-04-07	1895.4285714285713	198.0
DE	Germany	83019213	2020-04-08	2085.5714285714284	190.14285714285714
DE	Germany	83019213	2020-04-09	2280.5714285714284	195.0
DE	Germany	83019213	2020-04-10	2475.1428571428573	194.57142857142858
DE	Germany	83019213	2020-04-11	2674.1428571428573	199.0
DE	Germany	83019213	2020-04-12	2883.0	208.85714285714286
DE	Germany	83019213	2020-04-13	3096.5714285714284	213.57142857142858
DE	Germany	83019213	2020-04-14	3320.285714285714	223.71428571428572
DE	Germany	83019213	2020-04-15	3551.8571428571427	231.57142857142858
DE	Germany	83019213	2020-04-16	3781.1428571428573	229.28571428571428
DE	Germany	83019213	2020-04-17	4013.8571428571427	232.71428571428572
DE	Germany	83019213	2020-04-18	4246.0	232.14285714285714
DE	Germany	83019213	2020-04-19	4463.857142857143	217.85714285714286
DE	Germany	83019213	2020-04-20	4671.428571428572	207.57142857142858
DE	Germany	83019213	2020-04-21	4870.0	198.57142857142858
DE	Germany	83019213	2020-04-22	5062.285714285715	192.28571428571428
DE	Germany	83019213	2020-04-23	5254.571428571428	192.28571428571428
DE	Germany	83019213	2020-04-24	5442.428571428572	187.85714285714286
DE	Germany	83019213	2020-04-25	5619.0	176.57142857142858
DE	Germany	83019213	2020-04-26	5789.571428571428	170.57142857142858
DE	Germany	83019213	2020-04-27	5955.285714285715	165.71428571428572
DE	Germany	83019213	2020-04-28	6108.857142857143	153.57142857142858
DE	Germany	83019213	2020-04-29	6253.0	144.14285714285714
DE	Germany	83019213	2020-04-30	6387.571428571428	134.57142857142858
DE	Germany	83019213	2020-05-01	6518.714285714285	131.14285714285714
DE	Germany	83019213	2020-05-02	6644.571428571428	125.85714285714286
DE	Germany	83019213	2020-05-03	6763.285714285715	118.71428571428571
DE	Germany	83019213	2020-05-04	6875.428571428572	112.14285714285714
DE	Germany	83019213	2020-05-05	6988.857142857143	113.42857142857143
DE	Germany	83019213	2020-05-06	7095.428571428572	106.57142857142857
DE	Germany	83019213	2020-05-07	7199.0	103.57142857142857
DE	Germany	83019213	2020-05-08	7299.285714285715	100.28571428571429
DE	Germany	83019213	2020-05-09	7390.428571428572	91.14285714285714
DE	Germany	83019213	2020-05-10	7476.714285714285	86.28571428571429
DE	Germany	83019213	2020-05-11	7556.428571428572	79.71428571428571
DE	Germany	83019213	2020-05-12	7629.571428571428	73.14285714285714
DE	Germany	83019213	2020-05-13	7703.714285714285	74.14285714285714
DE	Germany	83019213	2020-05-14	7777.714285714285	74.0
DE	Germany	83019213	2020-05-15	7845.428571428572	67.71428571428571
DE	Germany	83019213	2020-05-16	7910.571428571428	65.14285714285714
DE	Germany	83019213	2020-05-17	7971.142857142857	60.57142857142857
DE	Germany	83019213	2020-05-18	8021.142857142857	50.0
DE	Germany	83019213	2020-05-19	8069.0	47.857142857142854
DE	Germany	83019213	2020-05-20	8116.571428571428	47.57142857142857
DE	Germany	83019213	2020-05-21	8162.571428571428	46.0
DE	Germany	83019213	2020-05-22	8204.714285714286	42.142857142857146
DE	Germany	83019213	2020-05-23	8241.714285714286	37.0
DE	Germany	83019213	2020-05-24	8279.42857142857	37.714285714285715
DE	Germany	83019213	2020-05-25	8318.857142857143	39.42857142857143
DE	Germany	83019213	2020-05-26	8357.857142857143	39.0
DE	Germany	83019213	2020-05-27	8394.0	36.142857142857146
DE	Germany	83019213	2020-05-28	8430.285714285714	36.285714285714285
DE	Germany	83019213	2020-05-29	8461.714285714286	31.428571428571427
DE	Germany	83019213	2020-05-30	8490.57142857143	28.857142857142858
DE	Germany	83019213	2020-05-31	8514.857142857143	24.285714285714285
DE	Germany	83019213	2020-06-01	8538.142857142857	23.285714285714285
DE	Germany	83019213	2020-06-02	8560.57142857143	22.428571428571427
DE	Germany	83019213	2020-06-03	8584.57142857143	24.0
DE	Germany	83019213	2020-06-04	8607.857142857143	23.285714285714285
DE	Germany	83019213	2020-06-05	8634.857142857143	27.0
DE	Germany	83019213	2020-06-06	8660.285714285714	25.428571428571427
DE	Germany	83019213	2020-06-07	8685.142857142857	24.857142857142858
DE	Germany	83019213	2020-06-08	8706.57142857143	21.428571428571427
DE	Germany	83019213	2020-06-09	8725.857142857143	19.285714285714285
DE	Germany	83019213	2020-06-10	8742.857142857143	17.0
DE	Germany	83019213	2020-06-11	8759.57142857143	16.714285714285715
DE	Germany	83019213	2020-06-12	8772.285714285714	12.714285714285714
DE	Germany	83019213	2020-06-13	8786.714285714286	14.428571428571429
DE	Germany	83019213	2020-06-14	8801.142857142857	14.428571428571429
DE	Germany	83019213	2020-06-15	8816.714285714286	15.571428571428571
DE	Germany	83019213	2020-06-16	8831.142857142857	14.428571428571429
DE	Germany	83019213	2020-06-17	8844.714285714286	13.571428571428571
DE	Germany	83019213	2020-06-18	8858.142857142857	13.428571428571429
DE	Germany	83019213	2020-06-19	8871.714285714286	13.571428571428571
DE	Germany	83019213	2020-06-20	8883.714285714286	12.0
DE	Germany	83019213	2020-06-21	8893.857142857143	10.142857142857142
DE	Germany	83019213	2020-06-22	8904.714285714286	10.857142857142858
DE	Germany	83019213	2020-06-23	8915.0	10.285714285714286
DE	Germany	83019213	2020-06-24	8925.714285714286	10.714285714285714
DE	Germany	83019213	2020-06-25	8936.57142857143	10.857142857142858
DE	Germany	83019213	2020-06-26	8947.714285714286	11.142857142857142
DE	Germany	83019213	2020-06-27	8957.857142857143	10.142857142857142
DE	Germany	83019213	2020-06-28	8967.42857142857	9.571428571428571
DE	Germany	83019213	2020-06-29	8975.285714285714	7.857142857142857
DE	Germany	83019213	2020-06-30	8983.285714285714	8.0
DE	Germany	83019213	2020-07-01	8991.142857142857	7.857142857142857
DE	Germany	83019213	2020-07-02	8999.0	7.857142857142857
DE	Germany	83019213	2020-07-03	9006.285714285714	7.285714285714286
DE	Germany	83019213	2020-07-04	9013.57142857143	7.285714285714286
DE	Germany	83019213	2020-07-05	9021.285714285714	7.714285714285714
DE	Germany	83019213	2020-07-06	9028.57142857143	7.285714285714286
DE	Germany	83019213	2020-07-07	9035.714285714286	7.142857142857143
DE	Germany	83019213	2020-07-08	9043.0	7.285714285714286
DE	Germany	83019213	2020-07-09	9049.857142857143	6.857142857142857
DE	Germany	83019213	2020-07-10	9056.142857142857	6.285714285714286
DE	Germany	83019213	2020-07-11	9061.142857142857	5.0
DE	Germany	83019213	2020-07-12	9065.42857142857	4.285714285714286
DE	Germany	83019213	2020-07-13	9069.42857142857	4.0
DE	Germany	83019213	2020-07-14	9072.714285714286	3.2857142857142856
DE	Germany	83019213	2020-07-15	9075.714285714286	3.0
DE	Germany	83019213	2020-07-16	9078.857142857143	3.142857142857143
DE	Germany	83019213	2020-07-17	9082.0	3.142857142857143
DE	Germany	83019213	2020-07-18	9085.42857142857	3.4285714285714284
DE	Germany	83019213	2020-07-19	9088.714285714286	3.2857142857142856
DE	Germany	83019213	2020-07-20	9092.857142857143	4.142857142857143
DE	Germany	83019213	2020-07-21	9097.857142857143	5.0
DE	Germany	83019213	2020-07-22	9102.714285714286	4.857142857142857
DE	Germany	83019213	2020-07-23	9107.285714285714	4.571428571428571
DE	Germany	83019213	2020-07-24	9111.857142857143	4.571428571428571
DE	Germany	83019213	2020-07-25	9116.57142857143	4.714285714285714
DE	Germany	83019213	2020-07-26	9121.285714285714	4.714285714285714
DE	Germany	83019213	2020-07-27	9125.57142857143	4.285714285714286
DE	Germany	83019213	2020-07-28	9128.857142857143	3.2857142857142856
DE	Germany	83019213	2020-07-29	9132.142857142857	3.2857142857142856
DE	Germany	83019213	2020-07-30	9136.42857142857	4.285714285714286
DE	Germany	83019213	2020-07-31	9141.285714285714	4.857142857142857
DE	Germany	83019213	2020-08-01	9147.0	5.714285714285714
DE	Germany	83019213	2020-08-02	9152.857142857143	5.857142857142857
DE	Germany	83019213	2020-08-03	9158.857142857143	6.0
DE	Germany	83019213	2020-08-04	9166.57142857143	7.714285714285714
DE	Germany	83019213	2020-08-05	9174.42857142857	7.857142857142857
DE	Germany	83019213	2020-08-06	9181.42857142857	7.0
DE	Germany	83019213	2020-08-07	9187.857142857143	6.428571428571429
DE	Germany	83019213	2020-08-08	9193.42857142857	5.571428571428571
DE	Germany	83019213	2020-08-09	9198.57142857143	5.142857142857143
IT	Italy	60359546	2020-01-02	0.0	0.0
IT	Italy	60359546	2020-01-03	0.0	0.0
IT	Italy	60359546	2020-01-04	0.0	0.0
IT	Italy	60359546	2020-01-05	0.0	0.0
IT	Italy	60359546	2020-01-06	0.0	0.0
IT	Italy	60359546	2020-01-07	0.0	0.0
IT	Italy	60359546	2020-01-08	0.0	0.0
IT	Italy	60359546	2020-01-09	0.0	0.0
IT	Italy	60359546	2020-01-10	0.0	0.0
IT	Italy	60359546	2020-01-11	0.0	0.0
IT	Italy	60359546	2020-01-12	0.0	0.0
IT	Italy	60359546	2020-01-13	0.0	0.0
IT	Italy	60359546	2020-01-14	0.0	0.0
IT	Italy	60359546	2020-01-15	0.0	0.0
IT	Italy	60359546	2020-01-16	0.0	0.0
IT	Italy	60359546	2020-01-17	0.0	0.0
IT	Italy	60359546	2020-01-18	0.0	0.0
IT	Italy	60359546	2020-01-19	0.0	0.0
IT	Italy	60359546	2020-01-20	0.0	0.0
IT	Italy	60359546	2020-01-21	0.0	0.0
IT	Italy	60359546	2020-01-22	0.0	0.0
IT	Italy	60359546	2020-01-23	0.0	0.0
IT	Italy	60359546	2020-01-24	0.0	0.0
IT	Italy	60359546	2020-01-25	0.0	0.0
IT	Italy	60359546	2020-01-26	0.0	0.0
IT	Italy	60359546	2020-01-27	0.0	0.0
IT	Italy	60359546	2020-01-28	0.0	0.0
IT	Italy	60359546	2020-01-29	0.0	0.0
IT	Italy	60359546	2020-01-30	0.0	0.0
IT	Italy	60359546	2020-01-31	0.0	0.0
IT	Italy	60359546	2020-02-01	0.0	0.0
IT	Italy	60359546	2020-02-02	0.0	0.0
IT	Italy	60359546	2020-02-03	0.0	0.0
IT	Italy	60359546	2020-02-04	0.0	0.0
IT	Italy	60359546	2020-02-05	0.0	0.0
IT	Italy	60359546	2020-02-06	0.0	0.0
IT	Italy	60359546	2020-02-07	0.0	0.0
IT	Italy	60359546	2020-02-08	0.0	0.0
IT	Italy	60359546	2020-02-09	0.0	0.0
IT	Italy	60359546	2020-02-10	0.0	0.0
IT	Italy	60359546	2020-02-11	0.0	0.0
IT	Italy	60359546	2020-02-12	0.0	0.0
IT	Italy	60359546	2020-02-13	0.0	0.0
IT	Italy	60359546	2020-02-14	0.0	0.0
IT	Italy	60359546	2020-02-15	0.0	0.0
IT	Italy	60359546	2020-02-16	0.0	0.0
IT	Italy	60359546	2020-02-17	0.0	0.0
IT	Italy	60359546	2020-02-18	0.0	0.0
IT	Italy	60359546	2020-02-19	0.2857142857142857	0.2857142857142857
IT	Italy	60359546	2020-02-20	0.5714285714285714	0.2857142857142857
IT	Italy	60359546	2020-02-21	1.4285714285714286	0.8571428571428571
IT	Italy	60359546	2020-02-22	3.0	1.5714285714285714
IT	Italy	60359546	2020-02-23	4.714285714285714	1.7142857142857142
IT	Italy	60359546	2020-02-24	7.142857142857143	2.4285714285714284
IT	Italy	60359546	2020-02-25	10.142857142857142	3.0
IT	Italy	60359546	2020-02-26	14.0	3.857142857142857
IT	Italy	60359546	2020-02-27	18.714285714285715	4.714285714285714
IT	Italy	60359546	2020-02-28	25.285714285714285	6.571428571428571
IT	Italy	60359546	2020-02-29	35.142857142857146	9.857142857142858
IT	Italy	60359546	2020-03-01	48.714285714285715	13.571428571428571
IT	Italy	60359546	2020-03-02	67.42857142857143	18.714285714285715
IT	Italy	60359546	2020-03-03	92.57142857142857	25.142857142857142
IT	Italy	60359546	2020-03-04	121.71428571428571	29.142857142857142
IT	Italy	60359546	2020-03-05	169.0	47.285714285714285
IT	Italy	60359546	2020-03-06	227.85714285714286	58.857142857142854
IT	Italy	60359546	2020-03-07	306.57142857142856	78.71428571428571
IT	Italy	60359546	2020-03-08	409.42857142857144	102.85714285714286
IT	Italy	60359546	2020-03-09	533.4285714285714	124.0
IT	Italy	60359546	2020-03-10	686.4285714285714	153.0
IT	Italy	60359546	2020-03-11	859.0	172.57142857142858
IT	Italy	60359546	2020-03-12	1065.4285714285713	206.42857142857142
IT	Italy	60359546	2020-03-13	1307.4285714285713	242.0
IT	Italy	60359546	2020-03-14	1575.142857142857	267.7142857142857
IT	Italy	60359546	2020-03-15	1882.4285714285713	307.2857142857143
IT	Italy	60359546	2020-03-16	2224.0	341.57142857142856
IT	Italy	60359546	2020-03-17	2618.8571428571427	394.85714285714283
IT	Italy	60359546	2020-03-18	3102.5714285714284	483.7142857142857
IT	Italy	60359546	2020-03-19	3626.1428571428573	523.5714285714286
IT	Italy	60359546	2020-03-20	4186.0	559.8571428571429
IT	Italy	60359546	2020-03-21	4802.428571428572	616.4285714285714
IT	Italy	60359546	2020-03-22	5449.142857142857	646.7142857142857
IT	Italy	60359546	2020-03-23	6128.857142857143	679.7142857142857
IT	Italy	60359546	2020-03-24	6858.0	729.1428571428571
IT	Italy	60359546	2020-03-25	7600.285714285715	742.2857142857143
IT	Italy	60359546	2020-03-26	8358.142857142857	757.8571428571429
IT	Italy	60359546	2020-03-27	9145.857142857143	787.7142857142857
IT	Italy	60359546	2020-03-28	9947.285714285714	801.4285714285714
IT	Italy	60359546	2020-03-29	10754.714285714286	807.4285714285714
IT	Italy	60359546	2020-03-30	11576.42857142857	821.7142857142857
IT	Italy	60359546	2020-03-31	12368.57142857143	792.1428571428571
IT	Italy	60359546	2020-04-01	13131.285714285714	762.7142857142857
IT	Italy	60359546	2020-04-02	13861.0	729.7142857142857
IT	Italy	60359546	2020-04-03	14565.857142857143	704.8571428571429
IT	Italy	60359546	2020-04-04	15237.142857142857	671.2857142857143
IT	Italy	60359546	2020-04-05	15881.714285714286	644.5714285714286
IT	Italy	60359546	2020-04-06	16505.14285714286	623.4285714285714
IT	Italy	60359546	2020-04-07	17100.85714285714	595.7142857142857
IT	Italy	60359546	2020-04-08	17687.714285714286	586.8571428571429
IT	Italy	60359546	2020-04-09	18260.85714285714	573.1428571428571
IT	Italy	60359546	2020-04-10	18823.714285714286	562.8571428571429
IT	Italy	60359546	2020-04-11	19386.571428571428	562.8571428571429
IT	Italy	60359546	2020-04-12	19954.85714285714	568.2857142857143
IT	Italy	60359546	2020-04-13	20510.714285714286	555.8571428571429
IT	Italy	60359546	2020-04-14	21067.285714285714	556.5714285714286
IT	Italy	60359546	2020-04-15	21604.0	536.7142857142857
IT	Italy	60359546	2020-04-16	22141.0	537.0
IT	Italy	60359546	2020-04-17	22662.285714285714	521.2857142857143
IT	Italy	60359546	2020-04-18	23173.571428571428	511.2857142857143
IT	Italy	60359546	2020-04-19	23664.714285714286	491.14285714285717
IT	Italy	60359546	2020-04-20	24147.14285714286	482.42857142857144
IT	Italy	60359546	2020-04-21	24607.428571428572	460.2857142857143
IT	Italy	60359546	2020-04-22	25058.428571428572	451.0
IT	Italy	60359546	2020-04-23	25484.714285714286	426.2857142857143
IT	Italy	60359546	2020-04-24	25893.714285714286	409.0
IT	Italy	60359546	2020-04-25	26281.0	387.2857142857143
IT	Italy	60359546	2020-04-26	26652.0	371.0
IT	Italy	60359546	2020-04-27	26997.428571428572	345.42857142857144
IT	Italy	60359546	2020-04-28	27321.285714285714	323.85714285714283
IT	Italy	60359546	2020-04-29	27653.571428571428	332.2857142857143
IT	Italy	60359546	2020-04-30	27973.571428571428	320.0
IT	Italy	60359546	2020-05-01	28273.85714285714	300.2857142857143
IT	Italy	60359546	2020-05-02	28553.285714285714	279.42857142857144
IT	Italy	60359546	2020-05-03	28839.285714285714	286.0
IT	Italy	60359546	2020-05-04	29123.714285714286	284.42857142857144
IT	Italy	60359546	2020-05-05	29404.428571428572	280.7142857142857
IT	Italy	60359546	2020-05-06	29645.14285714286	240.71428571428572
IT	Italy	60359546	2020-05-07	29884.571428571428	239.42857142857142
IT	Italy	60359546	2020-05-08	30121.714285714286	237.14285714285714
IT	Italy	60359546	2020-05-09	30349.714285714286	228.0
IT	Italy	60359546	2020-05-10	30552.85714285714	203.14285714285714
IT	Italy	60359546	2020-05-11	30754.285714285714	201.42857142857142
IT	Italy	60359546	2020-05-12	30955.571428571428	201.28571428571428
IT	Italy	60359546	2020-05-13	31151.0	195.42857142857142
IT	Italy	60359546	2020-05-14	31343.571428571428	192.57142857142858
IT	Italy	60359546	2020-05-15	31524.714285714286	181.14285714285714
IT	Italy	60359546	2020-05-16	31704.428571428572	179.71428571428572
IT	Italy	60359546	2020-05-17	31879.285714285714	174.85714285714286
IT	Italy	60359546	2020-05-18	32039.0	159.71428571428572
IT	Italy	60359546	2020-05-19	32182.714285714286	143.71428571428572
IT	Italy	60359546	2020-05-20	32321.571428571428	138.85714285714286
IT	Italy	60359546	2020-05-21	32446.85714285714	125.28571428571429
IT	Italy	60359546	2020-05-22	32571.14285714286	124.28571428571429
IT	Italy	60359546	2020-05-23	32683.428571428572	112.28571428571429
IT	Italy	60359546	2020-05-24	32789.42857142857	106.0
IT	Italy	60359546	2020-05-25	32883.142857142855	93.71428571428571
IT	Italy	60359546	2020-05-26	32970.71428571428	87.57142857142857
IT	Italy	60359546	2020-05-27	33057.142857142855	86.42857142857143
IT	Italy	60359546	2020-05-28	33147.142857142855	90.0
IT	Italy	60359546	2020-05-29	33232.57142857143	85.42857142857143
IT	Italy	60359546	2020-05-30	33314.71428571428	82.14285714285714
IT	Italy	60359546	2020-05-31	33390.28571428572	75.57142857142857
IT	Italy	60359546	2020-06-01	33468.42857142857	78.14285714285714
IT	Italy	60359546	2020-06-02	33546.28571428572	77.85714285714286
IT	Italy	60359546	2020-06-03	33618.57142857143	72.28571428571429
IT	Italy	60359546	2020-06-04	33687.71428571428	69.14285714285714
IT	Italy	60359546	2020-06-05	33757.57142857143	69.85714285714286
IT	Italy	60359546	2020-06-06	33830.857142857145	73.28571428571429
IT	Italy	60359546	2020-06-07	33904.142857142855	73.28571428571429
IT	Italy	60359546	2020-06-08	33972.42857142857	68.28571428571429
IT	Italy	60359546	2020-06-09	34036.57142857143	64.14285714285714
IT	Italy	60359546	2020-06-10	34101.57142857143	65.0
IT	Italy	60359546	2020-06-11	34165.28571428572	63.714285714285715
IT	Italy	60359546	2020-06-12	34223.42857142857	58.142857142857146
IT	Italy	60359546	2020-06-13	34275.142857142855	51.714285714285715
IT	Italy	60359546	2020-06-14	34322.857142857145	47.714285714285715
IT	Italy	60359546	2020-06-15	34372.42857142857	49.57142857142857
IT	Italy	60359546	2020-06-16	34420.71428571428	48.285714285714285
IT	Italy	60359546	2020-06-17	34464.857142857145	44.142857142857146
IT	Italy	60359546	2020-06-18	34506.142857142855	41.285714285714285
IT	Italy	60359546	2020-06-19	34547.0	40.857142857142854
IT	Italy	60359546	2020-06-20	34585.57142857143	38.57142857142857
IT	Italy	60359546	2020-06-21	34618.42857142857	37.285714285714285
IT	Italy	60359546	2020-06-22	34646.142857142855	32.142857142857146
IT	Italy	60359546	2020-06-23	34668.28571428572	26.571428571428573
IT	Italy	60359546	2020-06-24	34686.57142857143	22.714285714285715
IT	Italy	60359546	2020-06-26	34702.28571428572	20.142857142857142
IT	Italy	60359546	2020-06-27	34718.0	20.142857142857142
IT	Italy	60359546	2020-06-28	34734.142857142855	20.571428571428573
IT	Italy	60359546	2020-06-29	34754.142857142855	20.0
IT	Italy	60359546	2020-06-30	34772.0	17.857142857142858
IT	Italy	60359546	2020-07-01	34791.71428571428	19.714285714285715
IT	Italy	60359546	2020-07-02	34809.28571428572	17.571428571428573
IT	Italy	60359546	2020-07-03	34827.142857142855	17.857142857142858
IT	Italy	60359546	2020-07-04	34846.0	18.857142857142858
IT	Italy	60359546	2020-07-05	34864.0	18.0
IT	Italy	60359546	2020-07-06	34879.42857142857	15.428571428571429
IT	Italy	60359546	2020-07-07	34894.42857142857	15.0
IT	Italy	60359546	2020-07-08	34907.42857142857	13.0
IT	Italy	60359546	2020-07-09	34920.71428571428	13.285714285714286
IT	Italy	60359546	2020-07-10	34934.71428571428	14.0
IT	Italy	60359546	2020-07-11	34946.857142857145	12.142857142857142
IT	Italy	60359546	2020-07-12	34958.71428571428	11.857142857142858
IT	Italy	60359546	2020-07-13	34971.71428571428	13.0
IT	Italy	60359546	2020-07-14	34984.57142857143	12.857142857142858
IT	Italy	60359546	2020-07-15	34998.42857142857	13.857142857142858
IT	Italy	60359546	2020-07-16	35011.42857142857	13.0
IT	Italy	60359546	2020-07-17	35024.42857142857	13.0
IT	Italy	60359546	2020-07-18	35037.142857142855	12.714285714285714
IT	Italy	60359546	2020-07-19	35049.28571428572	12.142857142857142
IT	Italy	60359546	2020-07-20	35060.0	10.714285714285714
IT	Italy	60359546	2020-07-21	35069.857142857145	9.857142857142858
IT	Italy	60359546	2020-07-22	35078.42857142857	8.571428571428571
IT	Italy	60359546	2020-07-23	35087.28571428572	8.857142857142858
IT	Italy	60359546	2020-07-24	35095.0	7.714285714285714
IT	Italy	60359546	2020-07-25	35102.142857142855	7.142857142857143
IT	Italy	60359546	2020-07-26	35108.857142857145	6.714285714285714
IT	Italy	60359546	2020-07-27	35114.57142857143	5.714285714285714
IT	Italy	60359546	2020-07-28	35120.857142857145	6.285714285714286
IT	Italy	60359546	2020-07-29	35127.142857142855	6.285714285714286
IT	Italy	60359546	2020-07-30	35133.857142857145	6.714285714285714
IT	Italy	60359546	2020-07-31	35141.57142857143	7.714285714285714
IT	Italy	60359546	2020-08-01	35148.42857142857	6.857142857142857
IT	Italy	60359546	2020-08-02	35155.857142857145	7.428571428571429
IT	Italy	60359546	2020-08-03	35163.71428571428	7.857142857142857
IT	Italy	60359546	2020-08-04	35170.71428571428	7.0
IT	Italy	60359546	2020-08-05	35178.857142857145	8.142857142857142
IT	Italy	60359546	2020-08-06	35186.142857142855	7.285714285714286
IT	Italy	60359546	2020-08-07	35192.28571428572	6.142857142857143
IT	Italy	60359546	2020-08-08	35198.57142857143	6.285714285714286
IT	Italy	60359546	2020-08-09	35204.857142857145	6.285714285714286
NL	Netherlands	17282163	2020-01-02	0.0	0.0
NL	Netherlands	17282163	2020-01-03	0.0	0.0
NL	Netherlands	17282163	2020-01-04	0.0	0.0
NL	Netherlands	17282163	2020-01-05	0.0	0.0
NL	Netherlands	17282163	2020-01-06	0.0	0.0
NL	Netherlands	17282163	2020-01-07	0.0	0.0
NL	Netherlands	17282163	2020-01-08	0.0	0.0
NL	Netherlands	17282163	2020-01-09	0.0	0.0
NL	Netherlands	17282163	2020-01-10	0.0	0.0
NL	Netherlands	17282163	2020-01-11	0.0	0.0
NL	Netherlands	17282163	2020-01-12	0.0	0.0
NL	Netherlands	17282163	2020-01-13	0.0	0.0
NL	Netherlands	17282163	2020-01-14	0.0	0.0
NL	Netherlands	17282163	2020-01-15	0.0	0.0
NL	Netherlands	17282163	2020-01-16	0.0	0.0
NL	Netherlands	17282163	2020-01-17	0.0	0.0
NL	Netherlands	17282163	2020-01-18	0.0	0.0
NL	Netherlands	17282163	2020-01-19	0.0	0.0
NL	Netherlands	17282163	2020-01-20	0.0	0.0
NL	Netherlands	17282163	2020-01-21	0.0	0.0
NL	Netherlands	17282163	2020-01-22	0.0	0.0
NL	Netherlands	17282163	2020-01-23	0.0	0.0
NL	Netherlands	17282163	2020-01-24	0.0	0.0
NL	Netherlands	17282163	2020-01-25	0.0	0.0
NL	Netherlands	17282163	2020-01-26	0.0	0.0
NL	Netherlands	17282163	2020-01-27	0.0	0.0
NL	Netherlands	17282163	2020-01-28	0.0	0.0
NL	Netherlands	17282163	2020-01-29	0.0	0.0
NL	Netherlands	17282163	2020-01-30	0.0	0.0
NL	Netherlands	17282163	2020-01-31	0.0	0.0
NL	Netherlands	17282163	2020-02-01	0.0	0.0
NL	Netherlands	17282163	2020-02-02	0.0	0.0
NL	Netherlands	17282163	2020-02-03	0.0	0.0
NL	Netherlands	17282163	2020-02-04	0.0	0.0
NL	Netherlands	17282163	2020-02-05	0.0	0.0
NL	Netherlands	17282163	2020-02-06	0.0	0.0
NL	Netherlands	17282163	2020-02-07	0.0	0.0
NL	Netherlands	17282163	2020-02-08	0.0	0.0
NL	Netherlands	17282163	2020-02-09	0.0	0.0
NL	Netherlands	17282163	2020-02-10	0.0	0.0
NL	Netherlands	17282163	2020-02-11	0.0	0.0
NL	Netherlands	17282163	2020-02-12	0.0	0.0
NL	Netherlands	17282163	2020-02-13	0.0	0.0
NL	Netherlands	17282163	2020-02-14	0.0	0.0
NL	Netherlands	17282163	2020-02-15	0.0	0.0
NL	Netherlands	17282163	2020-02-16	0.0	0.0
NL	Netherlands	17282163	2020-02-17	0.0	0.0
NL	Netherlands	17282163	2020-02-18	0.0	0.0
NL	Netherlands	17282163	2020-02-19	0.0	0.0
NL	Netherlands	17282163	2020-02-20	0.0	0.0
NL	Netherlands	17282163	2020-02-21	0.0	0.0
NL	Netherlands	17282163	2020-02-22	0.0	0.0
NL	Netherlands	17282163	2020-02-23	0.0	0.0
NL	Netherlands	17282163	2020-02-24	0.0	0.0
NL	Netherlands	17282163	2020-02-25	0.0	0.0
NL	Netherlands	17282163	2020-02-26	0.0	0.0
NL	Netherlands	17282163	2020-02-27	0.0	0.0
NL	Netherlands	17282163	2020-02-28	0.0	0.0
NL	Netherlands	17282163	2020-02-29	0.0	0.0
NL	Netherlands	17282163	2020-03-01	0.0	0.0
NL	Netherlands	17282163	2020-03-02	0.0	0.0
NL	Netherlands	17282163	2020-03-03	0.14285714285714285	0.14285714285714285
NL	Netherlands	17282163	2020-03-04	0.2857142857142857	0.14285714285714285
NL	Netherlands	17282163	2020-03-05	0.7142857142857143	0.42857142857142855
NL	Netherlands	17282163	2020-03-06	1.1428571428571428	0.42857142857142855
NL	Netherlands	17282163	2020-03-07	1.7142857142857142	0.5714285714285714
NL	Netherlands	17282163	2020-03-08	2.4285714285714284	0.7142857142857143
NL	Netherlands	17282163	2020-03-09	3.142857142857143	0.7142857142857143
NL	Netherlands	17282163	2020-03-10	3.7142857142857144	0.5714285714285714
NL	Netherlands	17282163	2020-03-11	5.285714285714286	1.5714285714285714
NL	Netherlands	17282163	2020-03-12	7.714285714285714	2.4285714285714284
NL	Netherlands	17282163	2020-03-13	10.714285714285714	3.0
NL	Netherlands	17282163	2020-03-14	16.285714285714285	5.571428571428571
NL	Netherlands	17282163	2020-03-15	23.857142857142858	7.571428571428571
NL	Netherlands	17282163	2020-03-16	34.0	10.142857142857142
NL	Netherlands	17282163	2020-03-17	48.42857142857143	14.428571428571429
NL	Netherlands	17282163	2020-03-18	66.14285714285714	17.714285714285715
NL	Netherlands	17282163	2020-03-19	88.85714285714286	22.714285714285715
NL	Netherlands	17282163	2020-03-20	115.85714285714286	27.0
NL	Netherlands	17282163	2020-03-21	149.14285714285714	33.285714285714285
NL	Netherlands	17282163	2020-03-22	191.71428571428572	42.57142857142857
NL	Netherlands	17282163	2020-03-23	242.85714285714286	51.142857142857146
NL	Netherlands	17282163	2020-03-24	305.7142857142857	62.857142857142854
NL	Netherlands	17282163	2020-03-25	377.57142857142856	71.85714285714286
NL	Netherlands	17282163	2020-03-26	462.14285714285717	84.57142857142857
NL	Netherlands	17282163	2020-03-27	555.1428571428571	93.0
NL	Netherlands	17282163	2020-03-28	664.1428571428571	109.0
NL	Netherlands	17282163	2020-03-29	780.8571428571429	116.71428571428571
NL	Netherlands	17282163	2020-03-30	910.1428571428571	129.28571428571428
NL	Netherlands	17282163	2020-03-31	1044.5714285714287	134.42857142857142
NL	Netherlands	17282163	2020-04-01	1189.142857142857	144.57142857142858
NL	Netherlands	17282163	2020-04-02	1331.2857142857142	142.14285714285714
NL	Netherlands	17282163	2020-04-03	1474.5714285714287	143.28571428571428
NL	Netherlands	17282163	2020-04-04	1626.2857142857142	151.71428571428572
NL	Netherlands	17282163	2020-04-05	1779.857142857143	153.57142857142858
NL	Netherlands	17282163	2020-04-06	1930.857142857143	151.0
NL	Netherlands	17282163	2020-04-07	2077.1428571428573	146.28571428571428
NL	Netherlands	17282163	2020-04-08	2218.8571428571427	141.71428571428572
NL	Netherlands	17282163	2020-04-09	2357.5714285714284	138.71428571428572
NL	Netherlands	17282163	2020-04-10	2494.1428571428573	136.57142857142858
NL	Netherlands	17282163	2020-04-11	2614.714285714286	120.57142857142857
NL	Netherlands	17282163	2020-04-12	2741.285714285714	126.57142857142857
NL	Netherlands	17282163	2020-04-13	2872.5714285714284	131.28571428571428
NL	Netherlands	17282163	2020-04-14	3008.0	135.42857142857142
NL	Netherlands	17282163	2020-04-15	3144.8571428571427	136.85714285714286
NL	Netherlands	17282163	2020-04-16	3280.1428571428573	135.28571428571428
NL	Netherlands	17282163	2020-04-17	3412.714285714286	132.57142857142858
NL	Netherlands	17282163	2020-04-18	3551.4285714285716	138.71428571428572
NL	Netherlands	17282163	2020-04-19	3682.8571428571427	131.42857142857142
NL	Netherlands	17282163	2020-04-20	3806.0	123.14285714285714
NL	Netherlands	17282163	2020-04-21	3924.5714285714284	118.57142857142857
NL	Netherlands	17282163	2020-04-22	4040.0	115.42857142857143
NL	Netherlands	17282163	2020-04-23	4153.0	113.0
NL	Netherlands	17282163	2020-04-24	4262.571428571428	109.57142857142857
NL	Netherlands	17282163	2020-04-25	4355.428571428572	92.85714285714286
NL	Netherlands	17282163	2020-04-26	4449.285714285715	93.85714285714286
NL	Netherlands	17282163	2020-04-27	4537.571428571428	88.28571428571429
NL	Netherlands	17282163	2020-04-28	4623.857142857143	86.28571428571429
NL	Netherlands	17282163	2020-04-29	4706.428571428572	82.57142857142857
NL	Netherlands	17282163	2020-04-30	4789.428571428572	83.0
NL	Netherlands	17282163	2020-05-01	4870.0	80.57142857142857
NL	Netherlands	17282163	2020-05-02	4956.0	86.0
NL	Netherlands	17282163	2020-05-03	5026.428571428572	70.42857142857143
NL	Netherlands	17282163	2020-05-04	5096.857142857143	70.42857142857143
NL	Netherlands	17282163	2020-05-05	5163.428571428572	66.57142857142857
NL	Netherlands	17282163	2020-05-06	5225.571428571428	62.142857142857146
NL	Netherlands	17282163	2020-05-07	5280.428571428572	54.857142857142854
NL	Netherlands	17282163	2020-05-08	5333.857142857143	53.42857142857143
NL	Netherlands	17282163	2020-05-09	5382.714285714285	48.857142857142854
NL	Netherlands	17282163	2020-05-10	5433.857142857143	51.142857142857146
NL	Netherlands	17282163	2020-05-11	5477.0	43.142857142857146
NL	Netherlands	17282163	2020-05-12	5517.571428571428	40.57142857142857
NL	Netherlands	17282163	2020-05-13	5553.0	35.42857142857143
NL	Netherlands	17282163	2020-05-14	5587.285714285715	34.285714285714285
NL	Netherlands	17282163	2020-05-15	5621.285714285715	34.0
NL	Netherlands	17282163	2020-05-16	5650.571428571428	29.285714285714285
NL	Netherlands	17282163	2020-05-17	5677.142857142857	26.571428571428573
NL	Netherlands	17282163	2020-05-18	5703.571428571428	26.428571428571427
NL	Netherlands	17282163	2020-05-19	5724.285714285715	20.714285714285715
NL	Netherlands	17282163	2020-05-20	5744.428571428572	20.142857142857142
NL	Netherlands	17282163	2020-05-21	5764.714285714285	20.285714285714285
NL	Netherlands	17282163	2020-05-22	5784.142857142857	19.428571428571427
NL	Netherlands	17282163	2020-05-23	5804.285714285715	20.142857142857142
NL	Netherlands	17282163	2020-05-24	5821.857142857143	17.571428571428573
NL	Netherlands	17282163	2020-05-25	5840.142857142857	18.285714285714285
NL	Netherlands	17282163	2020-05-26	5860.571428571428	20.428571428571427
NL	Netherlands	17282163	2020-05-27	5880.571428571428	20.0
NL	Netherlands	17282163	2020-05-28	5899.714285714285	19.142857142857142
NL	Netherlands	17282163	2020-05-29	5918.571428571428	18.857142857142858
NL	Netherlands	17282163	2020-05-30	5934.428571428572	15.857142857142858
NL	Netherlands	17282163	2020-05-31	5949.571428571428	15.142857142857142
NL	Netherlands	17282163	2020-06-01	5962.0	12.428571428571429
NL	Netherlands	17282163	2020-06-02	5972.571428571428	10.571428571428571
NL	Netherlands	17282163	2020-06-03	5981.142857142857	8.571428571428571
NL	Netherlands	17282163	2020-06-04	5989.285714285715	8.142857142857142
NL	Netherlands	17282163	2020-06-05	5997.0	7.714285714285714
NL	Netherlands	17282163	2020-06-06	6006.142857142857	9.142857142857142
NL	Netherlands	17282163	2020-06-07	6015.428571428572	9.285714285714286
NL	Netherlands	17282163	2020-06-08	6023.142857142857	7.714285714285714
NL	Netherlands	17282163	2020-06-09	6030.0	6.857142857142857
NL	Netherlands	17282163	2020-06-10	6036.571428571428	6.571428571428571
NL	Netherlands	17282163	2020-06-11	6043.142857142857	6.571428571428571
NL	Netherlands	17282163	2020-06-12	6050.142857142857	7.0
NL	Netherlands	17282163	2020-06-13	6055.714285714285	5.571428571428571
NL	Netherlands	17282163	2020-06-14	6060.285714285715	4.571428571428571
NL	Netherlands	17282163	2020-06-15	6065.142857142857	4.857142857142857
NL	Netherlands	17282163	2020-06-16	6069.142857142857	4.0
NL	Netherlands	17282163	2020-06-17	6073.714285714285	4.571428571428571
NL	Netherlands	17282163	2020-06-18	6078.142857142857	4.428571428571429
NL	Netherlands	17282163	2020-06-19	6081.714285714285	3.5714285714285716
NL	Netherlands	17282163	2020-06-20	6085.285714285715	3.5714285714285716
NL	Netherlands	17282163	2020-06-21	6088.571428571428	3.2857142857142856
NL	Netherlands	17282163	2020-06-22	6091.714285714285	3.142857142857143
NL	Netherlands	17282163	2020-06-23	6094.857142857143	3.142857142857143
NL	Netherlands	17282163	2020-06-24	6097.142857142857	2.2857142857142856
NL	Netherlands	17282163	2020-06-25	6099.285714285715	2.142857142857143
NL	Netherlands	17282163	2020-06-26	6101.714285714285	2.4285714285714284
NL	Netherlands	17282163	2020-06-27	6104.285714285715	2.5714285714285716
NL	Netherlands	17282163	2020-06-28	6106.857142857143	2.5714285714285716
NL	Netherlands	17282163	2020-06-29	6109.428571428572	2.5714285714285716
NL	Netherlands	17282163	2020-06-30	6111.857142857143	2.4285714285714284
NL	Netherlands	17282163	2020-07-01	6114.857142857143	3.0
NL	Netherlands	17282163	2020-07-02	6118.0	3.142857142857143
NL	Netherlands	17282163	2020-07-03	6121.0	3.0
NL	Netherlands	17282163	2020-07-04	6123.714285714285	2.7142857142857144
NL	Netherlands	17282163	2020-07-05	6126.571428571428	2.857142857142857
NL	Netherlands	17282163	2020-07-06	6129.0	2.4285714285714284
NL	Netherlands	17282163	2020-07-07	6131.142857142857	2.142857142857143
NL	Netherlands	17282163	2020-07-08	6132.428571428572	1.2857142857142858
NL	Netherlands	17282163	2020-07-09	6133.571428571428	1.1428571428571428
NL	Netherlands	17282163	2020-07-10	6134.571428571428	1.0
NL	Netherlands	17282163	2020-07-11	6135.0	0.42857142857142855
NL	Netherlands	17282163	2020-07-12	6135.142857142857	0.14285714285714285
NL	Netherlands	17282163	2020-07-13	6135.285714285715	0.14285714285714285
NL	Netherlands	17282163	2020-07-14	6135.428571428572	0.14285714285714285
NL	Netherlands	17282163	2020-07-15	6135.571428571428	0.14285714285714285
NL	Netherlands	17282163	2020-07-16	6135.714285714285	0.14285714285714285
NL	Netherlands	17282163	2020-07-17	6135.857142857143	0.14285714285714285
NL	Netherlands	17282163	2020-07-18	6136.0	0.14285714285714285
NL	Netherlands	17282163	2020-07-19	6136.428571428572	0.42857142857142855
NL	Netherlands	17282163	2020-07-20	6136.857142857143	0.42857142857142855
NL	Netherlands	17282163	2020-07-21	6137.285714285715	0.42857142857142855
NL	Netherlands	17282163	2020-07-22	6137.857142857143	0.5714285714285714
NL	Netherlands	17282163	2020-07-23	6138.428571428572	0.5714285714285714
NL	Netherlands	17282163	2020-07-24	6139.0	0.5714285714285714
NL	Netherlands	17282163	2020-07-25	6139.571428571428	0.5714285714285714
NL	Netherlands	17282163	2020-07-26	6139.714285714285	0.14285714285714285
NL	Netherlands	17282163	2020-07-27	6139.857142857143	0.14285714285714285
NL	Netherlands	17282163	2020-07-28	6140.0	0.14285714285714285
NL	Netherlands	17282163	2020-07-29	6140.0	0.0
NL	Netherlands	17282163	2020-07-30	6140.0	0.0
NL	Netherlands	17282163	2020-07-31	6140.0	0.0
NL	Netherlands	17282163	2020-08-01	6140.142857142857	0.14285714285714285
NL	Netherlands	17282163	2020-08-02	6140.857142857143	0.7142857142857143
NL	Netherlands	17282163	2020-08-03	6141.571428571428	0.7142857142857143
NL	Netherlands	17282163	2020-08-04	6142.285714285715	0.7142857142857143
NL	Netherlands	17282163	2020-08-05	6143.428571428572	1.1428571428571428
NL	Netherlands	17282163	2020-08-06	6144.571428571428	1.1428571428571428
NL	Netherlands	17282163	2020-08-07	6145.714285714285	1.1428571428571428
NL	Netherlands	17282163	2020-08-08	6147.0	1.2857142857142858
NL	Netherlands	17282163	2020-08-09	6148.0	1.0
PT	Portugal	10276617	2020-03-05	0.0	0.0
PT	Portugal	10276617	2020-03-06	0.0	0.0
PT	Portugal	10276617	2020-03-07	0.0	0.0
PT	Portugal	10276617	2020-03-08	0.0	0.0
PT	Portugal	10276617	2020-03-09	0.0	0.0
PT	Portugal	10276617	2020-03-10	0.0	0.0
PT	Portugal	10276617	2020-03-11	0.0	0.0
PT	Portugal	10276617	2020-03-12	0.0	0.0
PT	Portugal	10276617	2020-03-13	0.0	0.0
PT	Portugal	10276617	2020-03-14	0.14285714285714285	0.14285714285714285
PT	Portugal	10276617	2020-03-15	0.42857142857142855	0.2857142857142857
PT	Portugal	10276617	2020-03-16	0.8571428571428571	0.42857142857142855
PT	Portugal	10276617	2020-03-17	1.7142857142857142	0.8571428571428571
PT	Portugal	10276617	2020-03-18	3.4285714285714284	1.7142857142857142
PT	Portugal	10276617	2020-03-19	5.428571428571429	2.0
PT	Portugal	10276617	2020-03-20	8.714285714285714	3.2857142857142856
PT	Portugal	10276617	2020-03-21	13.285714285714286	4.571428571428571
PT	Portugal	10276617	2020-03-22	19.142857142857142	5.857142857142857
PT	Portugal	10276617	2020-03-23	27.285714285714285	8.142857142857142
PT	Portugal	10276617	2020-03-24	37.285714285714285	10.0
PT	Portugal	10276617	2020-03-25	49.857142857142854	12.571428571428571
PT	Portugal	10276617	2020-03-26	64.85714285714286	15.0
PT	Portugal	10276617	2020-03-27	81.57142857142857	16.714285714285715
PT	Portugal	10276617	2020-03-28	99.71428571428571	18.142857142857142
PT	Portugal	10276617	2020-03-29	120.28571428571429	20.571428571428573
PT	Portugal	10276617	2020-03-30	141.57142857142858	21.285714285714285
PT	Portugal	10276617	2020-03-31	165.85714285714286	24.285714285714285
PT	Portugal	10276617	2020-04-01	189.57142857142858	23.714285714285715
PT	Portugal	10276617	2020-04-02	214.71428571428572	25.142857142857142
PT	Portugal	10276617	2020-04-03	239.14285714285714	24.428571428571427
PT	Portugal	10276617	2020-04-04	265.57142857142856	26.428571428571427
PT	Portugal	10276617	2020-04-05	293.14285714285717	27.571428571428573
PT	Portugal	10276617	2020-04-06	321.7142857142857	28.571428571428573
PT	Portugal	10276617	2020-04-07	348.7142857142857	27.0
PT	Portugal	10276617	2020-04-08	377.85714285714283	29.142857142857142
PT	Portugal	10276617	2020-04-09	407.7142857142857	29.857142857142858
PT	Portugal	10276617	2020-04-10	439.7142857142857	32.0
PT	Portugal	10276617	2020-04-11	471.42857142857144	31.714285714285715
PT	Portugal	10276617	2020-04-12	502.7142857142857	31.285714285714285
PT	Portugal	10276617	2020-04-13	534.1428571428571	31.428571428571427
PT	Portugal	10276617	2020-04-14	565.8571428571429	31.714285714285715
PT	Portugal	10276617	2020-04-15	596.8571428571429	31.0
PT	Portugal	10276617	2020-04-16	626.8571428571429	30.0
PT	Portugal	10276617	2020-04-17	655.4285714285714	28.571428571428573
PT	Portugal	10276617	2020-04-18	683.2857142857143	27.857142857142858
PT	Portugal	10276617	2020-04-19	709.8571428571429	26.571428571428573
PT	Portugal	10276617	2020-04-20	737.1428571428571	27.285714285714285
PT	Portugal	10276617	2020-04-21	769.0	31.857142857142858
PT	Portugal	10276617	2020-04-22	799.8571428571429	30.857142857142858
PT	Portugal	10276617	2020-04-23	830.4285714285714	30.571428571428573
PT	Portugal	10276617	2020-04-24	860.8571428571429	30.428571428571427
PT	Portugal	10276617	2020-04-25	891.0	30.142857142857142
PT	Portugal	10276617	2020-04-26	920.1428571428571	29.142857142857142
PT	Portugal	10276617	2020-04-27	946.8571428571429	26.714285714285715
PT	Portugal	10276617	2020-04-28	965.0	18.142857142857142
PT	Portugal	10276617	2020-04-29	982.1428571428571	17.142857142857142
PT	Portugal	10276617	2020-04-30	1001.4285714285714	19.285714285714285
PT	Portugal	10276617	2020-05-01	1017.8571428571429	16.428571428571427
PT	Portugal	10276617	2020-05-02	1032.2857142857142	14.428571428571429
PT	Portugal	10276617	2020-05-03	1046.5714285714287	14.285714285714286
PT	Portugal	10276617	2020-05-04	1060.5714285714287	14.0
PT	Portugal	10276617	2020-05-05	1075.857142857143	15.285714285714286
PT	Portugal	10276617	2020-05-06	1090.5714285714287	14.714285714285714
PT	Portugal	10276617	2020-05-07	1100.857142857143	10.285714285714286
PT	Portugal	10276617	2020-05-08	1112.4285714285713	11.571428571428571
PT	Portugal	10276617	2020-05-09	1125.142857142857	12.714285714285714
PT	Portugal	10276617	2020-05-10	1137.4285714285713	12.285714285714286
PT	Portugal	10276617	2020-05-11	1148.7142857142858	11.285714285714286
PT	Portugal	10276617	2020-05-12	1159.5714285714287	10.857142857142858
PT	Portugal	10276617	2020-05-13	1170.5714285714287	11.0
PT	Portugal	10276617	2020-05-14	1182.4285714285713	11.857142857142858
PT	Portugal	10276617	2020-05-15	1194.857142857143	12.428571428571429
PT	Portugal	10276617	2020-05-16	1206.857142857143	12.0
PT	Portugal	10276617	2020-05-17	1219.4285714285713	12.571428571428571
PT	Portugal	10276617	2020-05-18	1232.7142857142858	13.285714285714286
PT	Portugal	10276617	2020-05-19	1246.857142857143	14.142857142857142
PT	Portugal	10276617	2020-05-20	1261.0	14.142857142857142
PT	Portugal	10276617	2020-05-21	1275.0	14.0
PT	Portugal	10276617	2020-05-22	1289.142857142857	14.142857142857142
PT	Portugal	10276617	2020-05-23	1302.7142857142858	13.571428571428571
PT	Portugal	10276617	2020-05-24	1316.0	13.285714285714286
PT	Portugal	10276617	2020-05-25	1329.142857142857	13.142857142857142
PT	Portugal	10276617	2020-05-26	1342.5714285714287	13.428571428571429
PT	Portugal	10276617	2020-05-27	1356.0	13.428571428571429
PT	Portugal	10276617	2020-05-28	1369.4285714285713	13.428571428571429
PT	Portugal	10276617	2020-05-29	1382.857142857143	13.428571428571429
PT	Portugal	10276617	2020-05-30	1396.2857142857142	13.428571428571429
PT	Portugal	10276617	2020-05-31	1409.2857142857142	13.0
PT	Portugal	10276617	2020-06-01	1421.5714285714287	12.285714285714286
PT	Portugal	10276617	2020-06-02	1433.2857142857142	11.714285714285714
PT	Portugal	10276617	2020-06-03	1444.4285714285713	11.142857142857142
PT	Portugal	10276617	2020-06-04	1454.2857142857142	9.857142857142858
PT	Portugal	10276617	2020-06-05	1463.0	8.714285714285714
PT	Portugal	10276617	2020-06-06	1471.0	8.0
PT	Portugal	10276617	2020-06-07	1477.857142857143	6.857142857142857
PT	Portugal	10276617	2020-06-08	1484.857142857143	7.0
PT	Portugal	10276617	2020-06-09	1490.5714285714287	5.714285714285714
PT	Portugal	10276617	2020-06-10	1496.0	5.428571428571429
PT	Portugal	10276617	2020-06-11	1501.4285714285713	5.428571428571429
PT	Portugal	10276617	2020-06-12	1506.4285714285713	5.0
PT	Portugal	10276617	2020-06-13	1510.7142857142858	4.285714285714286
PT	Portugal	10276617	2020-06-14	1514.7142857142858	4.0
PT	Portugal	10276617	2020-06-15	1517.5714285714287	2.857142857142857
PT	Portugal	10276617	2020-06-16	1520.7142857142858	3.142857142857143
PT	Portugal	10276617	2020-06-17	1523.0	2.2857142857142856
PT	Portugal	10276617	2020-06-18	1524.857142857143	1.8571428571428572
PT	Portugal	10276617	2020-06-19	1526.857142857143	2.0
PT	Portugal	10276617	2020-06-20	1529.4285714285713	2.5714285714285716
PT	Portugal	10276617	2020-06-21	1532.2857142857142	2.857142857142857
PT	Portugal	10276617	2020-06-22	1535.857142857143	3.5714285714285716
PT	Portugal	10276617	2020-06-23	1539.857142857143	4.0
PT	Portugal	10276617	2020-06-24	1544.5714285714287	4.714285714285714
PT	Portugal	10276617	2020-06-25	1549.4285714285713	4.857142857142857
PT	Portugal	10276617	2020-06-26	1554.2857142857142	4.857142857142857
PT	Portugal	10276617	2020-06-27	1559.4285714285713	5.142857142857143
PT	Portugal	10276617	2020-06-28	1564.5714285714287	5.142857142857143
PT	Portugal	10276617	2020-06-29	1570.0	5.428571428571429
PT	Portugal	10276617	2020-06-30	1576.142857142857	6.142857142857143
PT	Portugal	10276617	2020-07-01	1582.4285714285713	6.285714285714286
PT	Portugal	10276617	2020-07-02	1589.5714285714287	7.142857142857143
PT	Portugal	10276617	2020-07-03	1597.0	7.428571428571429
PT	Portugal	10276617	2020-07-04	1604.5714285714287	7.571428571428571
PT	Portugal	10276617	2020-07-05	1612.0	7.428571428571429
PT	Portugal	10276617	2020-07-06	1620.142857142857	8.142857142857142
PT	Portugal	10276617	2020-07-07	1627.0	6.857142857142857
PT	Portugal	10276617	2020-07-08	1634.0	7.0
PT	Portugal	10276617	2020-07-09	1640.5714285714287	6.571428571428571
PT	Portugal	10276617	2020-07-10	1646.5714285714287	6.0
PT	Portugal	10276617	2020-07-11	1652.142857142857	5.571428571428571
PT	Portugal	10276617	2020-07-12	1658.5714285714287	6.428571428571429
PT	Portugal	10276617	2020-07-13	1663.5714285714287	5.0
PT	Portugal	10276617	2020-07-14	1668.7142857142858	5.142857142857143
PT	Portugal	10276617	2020-07-15	1673.0	4.285714285714286
PT	Portugal	10276617	2020-07-16	1677.142857142857	4.142857142857143
PT	Portugal	10276617	2020-07-17	1681.2857142857142	4.142857142857143
PT	Portugal	10276617	2020-07-18	1685.4285714285713	4.142857142857143
PT	Portugal	10276617	2020-07-19	1689.142857142857	3.7142857142857144
PT	Portugal	10276617	2020-07-20	1692.857142857143	3.7142857142857144
PT	Portugal	10276617	2020-07-21	1697.142857142857	4.285714285714286
PT	Portugal	10276617	2020-07-22	1701.7142857142858	4.571428571428571
PT	Portugal	10276617	2020-07-23	1705.7142857142858	4.0
PT	Portugal	10276617	2020-07-24	1709.7142857142858	4.0
PT	Portugal	10276617	2020-07-25	1713.2857142857142	3.5714285714285716
PT	Portugal	10276617	2020-07-26	1716.5714285714287	3.2857142857142856
PT	Portugal	10276617	2020-07-27	1719.7142857142858	3.142857142857143
PT	Portugal	10276617	2020-07-28	1723.0	3.2857142857142856
PT	Portugal	10276617	2020-07-29	1726.0	3.0
PT	Portugal	10276617	2020-07-30	1729.0	3.0
PT	Portugal	10276617	2020-07-31	1731.7142857142858	2.7142857142857144
PT	Portugal	10276617	2020-08-01	1734.142857142857	2.4285714285714284
PT	Portugal	10276617	2020-08-02	1736.2857142857142	2.142857142857143
PT	Portugal	10276617	2020-08-03	1738.5714285714287	2.2857142857142856
PT	Portugal	10276617	2020-08-04	1740.142857142857	1.5714285714285714
PT	Portugal	10276617	2020-08-05	1742.0	1.8571428571428572
PT	Portugal	10276617	2020-08-06	1744.5714285714287	2.5714285714285716
PT	Portugal	10276617	2020-08-07	1747.5714285714287	3.0
PT	Portugal	10276617	2020-08-08	1750.7142857142858	3.142857142857143
PT	Portugal	10276617	2020-08-09	1754.142857142857	3.4285714285714284
RO	Romania	19414458	2020-01-02	0.0	0.0
RO	Romania	19414458	2020-01-03	0.0	0.0
RO	Romania	19414458	2020-01-04	0.0	0.0
RO	Romania	19414458	2020-01-05	0.0	0.0
RO	Romania	19414458	2020-01-06	0.0	0.0
RO	Romania	19414458	2020-01-07	0.0	0.0
RO	Romania	19414458	2020-01-08	0.0	0.0
RO	Romania	19414458	2020-01-09	0.0	0.0
RO	Romania	19414458	2020-01-10	0.0	0.0
RO	Romania	19414458	2020-01-11	0.0	0.0
RO	Romania	19414458	2020-01-12	0.0	0.0
RO	Romania	19414458	2020-01-13	0.0	0.0
RO	Romania	19414458	2020-01-14	0.0	0.0
RO	Romania	19414458	2020-01-15	0.0	0.0
RO	Romania	19414458	2020-01-16	0.0	0.0
RO	Romania	19414458	2020-01-17	0.0	0.0
RO	Romania	19414458	2020-01-18	0.0	0.0
RO	Romania	19414458	2020-01-19	0.0	0.0
RO	Romania	19414458	2020-01-20	0.0	0.0
RO	Romania	19414458	2020-01-21	0.0	0.0
RO	Romania	19414458	2020-01-22	0.0	0.0
RO	Romania	19414458	2020-01-23	0.0	0.0
RO	Romania	19414458	2020-01-24	0.0	0.0
RO	Romania	19414458	2020-01-25	0.0	0.0
RO	Romania	19414458	2020-01-26	0.0	0.0
RO	Romania	19414458	2020-01-27	0.0	0.0
RO	Romania	19414458	2020-01-28	0.0	0.0
RO	Romania	19414458	2020-01-29	0.0	0.0
RO	Romania	19414458	2020-01-30	0.0	0.0
RO	Romania	19414458	2020-01-31	0.0	0.0
RO	Romania	19414458	2020-02-01	0.0	0.0
RO	Romania	19414458	2020-02-02	0.0	0.0
RO	Romania	19414458	2020-02-03	0.0	0.0
RO	Romania	19414458	2020-02-04	0.0	0.0
RO	Romania	19414458	2020-02-05	0.0	0.0
RO	Romania	19414458	2020-02-06	0.0	0.0
RO	Romania	19414458	2020-02-07	0.0	0.0
RO	Romania	19414458	2020-02-08	0.0	0.0
RO	Romania	19414458	2020-02-09	0.0	0.0
RO	Romania	19414458	2020-02-10	0.0	0.0
RO	Romania	19414458	2020-02-11	0.0	0.0
RO	Romania	19414458	2020-02-12	0.0	0.0
RO	Romania	19414458	2020-02-13	0.0	0.0
RO	Romania	19414458	2020-02-14	0.0	0.0
RO	Romania	19414458	2020-02-15	0.0	0.0
RO	Romania	19414458	2020-02-16	0.0	0.0
RO	Romania	19414458	2020-02-17	0.0	0.0
RO	Romania	19414458	2020-02-18	0.0	0.0
RO	Romania	19414458	2020-02-19	0.0	0.0
RO	Romania	19414458	2020-02-20	0.0	0.0
RO	Romania	19414458	2020-02-21	0.0	0.0
RO	Romania	19414458	2020-02-22	0.0	0.0
RO	Romania	19414458	2020-02-23	0.0	0.0
RO	Romania	19414458	2020-02-24	0.0	0.0
RO	Romania	19414458	2020-02-25	0.0	0.0
RO	Romania	19414458	2020-02-26	0.0	0.0
RO	Romania	19414458	2020-02-27	0.0	0.0
RO	Romania	19414458	2020-02-28	0.0	0.0
RO	Romania	19414458	2020-02-29	0.0	0.0
RO	Romania	19414458	2020-03-01	0.0	0.0
RO	Romania	19414458	2020-03-02	0.0	0.0
RO	Romania	19414458	2020-03-04	0.0	0.0
RO	Romania	19414458	2020-03-06	0.0	0.0
RO	Romania	19414458	2020-03-07	0.0	0.0
RO	Romania	19414458	2020-03-08	0.0	0.0
RO	Romania	19414458	2020-03-09	0.0	0.0
RO	Romania	19414458	2020-03-10	0.0	0.0
RO	Romania	19414458	2020-03-11	0.0	0.0
RO	Romania	19414458	2020-03-12	0.0	0.0
RO	Romania	19414458	2020-03-13	0.0	0.0
RO	Romania	19414458	2020-03-14	0.0	0.0
RO	Romania	19414458	2020-03-15	0.0	0.0
RO	Romania	19414458	2020-03-16	0.0	0.0
RO	Romania	19414458	2020-03-17	0.0	0.0
RO	Romania	19414458	2020-03-18	0.0	0.0
RO	Romania	19414458	2020-03-19	0.2857142857142857	0.2857142857142857
RO	Romania	19414458	2020-03-20	1.2857142857142858	1.0
RO	Romania	19414458	2020-03-21	2.857142857142857	1.5714285714285714
RO	Romania	19414458	2020-03-22	4.714285714285714	1.8571428571428572
RO	Romania	19414458	2020-03-23	7.142857142857143	2.4285714285714284
RO	Romania	19414458	2020-03-24	10.571428571428571	3.4285714285714284
RO	Romania	19414458	2020-03-25	14.714285714285714	4.142857142857143
RO	Romania	19414458	2020-03-26	20.142857142857142	5.428571428571429
RO	Romania	19414458	2020-03-27	25.428571428571427	5.285714285714286
RO	Romania	19414458	2020-03-28	33.714285714285715	8.285714285714286
RO	Romania	19414458	2020-03-29	44.0	10.285714285714286
RO	Romania	19414458	2020-03-30	55.0	11.0
RO	Romania	19414458	2020-03-31	70.57142857142857	15.571428571428571
RO	Romania	19414458	2020-04-01	86.57142857142857	16.0
RO	Romania	19414458	2020-04-02	102.0	15.428571428571429
RO	Romania	19414458	2020-04-03	118.14285714285714	16.142857142857142
RO	Romania	19414458	2020-04-04	134.28571428571428	16.142857142857142
RO	Romania	19414458	2020-04-05	152.0	17.714285714285715
RO	Romania	19414458	2020-04-06	171.28571428571428	19.285714285714285
RO	Romania	19414458	2020-04-07	189.0	17.714285714285715
RO	Romania	19414458	2020-04-08	209.14285714285714	20.142857142857142
RO	Romania	19414458	2020-04-09	231.71428571428572	22.571428571428573
RO	Romania	19414458	2020-04-10	254.71428571428572	23.0
RO	Romania	19414458	2020-04-11	277.85714285714283	23.142857142857142
RO	Romania	19414458	2020-04-12	301.14285714285717	23.285714285714285
RO	Romania	19414458	2020-04-13	323.7142857142857	22.571428571428573
RO	Romania	19414458	2020-04-14	344.14285714285717	20.428571428571427
RO	Romania	19414458	2020-04-15	363.42857142857144	19.285714285714285
RO	Romania	19414458	2020-04-16	381.7142857142857	18.285714285714285
RO	Romania	19414458	2020-04-17	400.7142857142857	19.0
RO	Romania	19414458	2020-04-18	420.57142857142856	19.857142857142858
RO	Romania	19414458	2020-04-19	440.0	19.428571428571427
RO	Romania	19414458	2020-04-20	460.0	20.0
RO	Romania	19414458	2020-04-21	481.7142857142857	21.714285714285715
RO	Romania	19414458	2020-04-22	504.2857142857143	22.571428571428573
RO	Romania	19414458	2020-04-23	529.1428571428571	24.857142857142858
RO	Romania	19414458	2020-04-24	554.8571428571429	25.714285714285715
RO	Romania	19414458	2020-04-25	578.7142857142857	23.857142857142858
RO	Romania	19414458	2020-04-26	602.5714285714286	23.857142857142858
RO	Romania	19414458	2020-04-27	629.7142857142857	27.142857142857142
RO	Romania	19414458	2020-04-28	657.1428571428571	27.428571428571427
RO	Romania	19414458	2020-04-29	685.1428571428571	28.0
RO	Romania	19414458	2020-04-30	709.7142857142857	24.571428571428573
RO	Romania	19414458	2020-05-01	734.2857142857143	24.571428571428573
RO	Romania	19414458	2020-05-02	759.5714285714286	25.285714285714285
RO	Romania	19414458	2020-05-03	785.7142857142857	26.142857142857142
RO	Romania	19414458	2020-05-04	808.4285714285714	22.714285714285715
RO	Romania	19414458	2020-05-05	830.4285714285714	22.0
RO	Romania	19414458	2020-05-06	852.5714285714286	22.142857142857142
RO	Romania	19414458	2020-05-07	877.1428571428571	24.571428571428573
RO	Romania	19414458	2020-05-08	901.2857142857143	24.142857142857142
RO	Romania	19414458	2020-05-09	926.2857142857143	25.0
RO	Romania	19414458	2020-05-10	948.8571428571429	22.571428571428573
RO	Romania	19414458	2020-05-11	973.1428571428571	24.285714285714285
RO	Romania	19414458	2020-05-12	995.7142857142857	22.571428571428573
RO	Romania	19414458	2020-05-13	1017.8571428571429	22.142857142857142
RO	Romania	19414458	2020-05-14	1038.5714285714287	20.714285714285715
RO	Romania	19414458	2020-05-15	1057.857142857143	19.285714285714285
RO	Romania	19414458	2020-05-16	1075.5714285714287	17.714285714285715
RO	Romania	19414458	2020-05-17	1093.4285714285713	17.857142857142858
RO	Romania	19414458	2020-05-18	1108.4285714285713	15.0
RO	Romania	19414458	2020-05-19	1123.142857142857	14.714285714285714
RO	Romania	19414458	2020-05-20	1135.857142857143	12.714285714285714
RO	Romania	19414458	2020-05-21	1147.5714285714287	11.714285714285714
RO	Romania	19414458	2020-05-22	1160.4285714285713	12.857142857142858
RO	Romania	19414458	2020-05-23	1172.4285714285713	12.0
RO	Romania	19414458	2020-05-24	1183.5714285714287	11.142857142857142
RO	Romania	19414458	2020-05-25	1194.7142857142858	11.142857142857142
RO	Romania	19414458	2020-05-26	1206.2857142857142	11.571428571428571
RO	Romania	19414458	2020-05-27	1218.142857142857	11.857142857142858
RO	Romania	19414458	2020-05-28	1230.0	11.857142857142858
RO	Romania	19414458	2020-05-29	1241.7142857142858	11.714285714285714
RO	Romania	19414458	2020-05-30	1251.5714285714287	9.857142857142858
RO	Romania	19414458	2020-05-31	1261.4285714285713	9.857142857142858
RO	Romania	19414458	2020-06-01	1271.4285714285713	10.0
RO	Romania	19414458	2020-06-02	1281.142857142857	9.714285714285714
RO	Romania	19414458	2020-06-03	1290.4285714285713	9.285714285714286
RO	Romania	19414458	2020-06-04	1299.5714285714287	9.142857142857142
RO	Romania	19414458	2020-06-05	1307.4285714285713	7.857142857142857
RO	Romania	19414458	2020-06-06	1316.857142857143	9.428571428571429
RO	Romania	19414458	2020-06-07	1327.142857142857	10.285714285714286
RO	Romania	19414458	2020-06-08	1337.142857142857	10.0
RO	Romania	19414458	2020-06-09	1347.4285714285713	10.285714285714286
RO	Romania	19414458	2020-06-10	1357.857142857143	10.428571428571429
RO	Romania	19414458	2020-06-11	1369.857142857143	12.0
RO	Romania	19414458	2020-06-12	1383.142857142857	13.285714285714286
RO	Romania	19414458	2020-06-13	1396.2857142857142	13.142857142857142
RO	Romania	19414458	2020-06-14	1409.2857142857142	13.0
RO	Romania	19414458	2020-06-15	1424.142857142857	14.857142857142858
RO	Romania	19414458	2020-06-16	1439.0	14.857142857142858
RO	Romania	19414458	2020-06-17	1454.5714285714287	15.571428571428571
RO	Romania	19414458	2020-06-18	1469.142857142857	14.571428571428571
RO	Romania	19414458	2020-06-19	1482.857142857143	13.714285714285714
RO	Romania	19414458	2020-06-20	1497.4285714285713	14.571428571428571
RO	Romania	19414458	2020-06-21	1512.2857142857142	14.857142857142858
RO	Romania	19414458	2020-06-22	1525.4285714285713	13.142857142857142
RO	Romania	19414458	2020-06-23	1539.0	13.571428571428571
RO	Romania	19414458	2020-06-24	1551.7142857142858	12.714285714285714
RO	Romania	19414458	2020-06-25	1566.0	14.285714285714286
RO	Romania	19414458	2020-06-26	1581.857142857143	15.857142857142858
RO	Romania	19414458	2020-06-27	1597.857142857143	16.0
RO	Romania	19414458	2020-06-28	1613.857142857143	16.0
RO	Romania	19414458	2020-06-29	1631.2857142857142	17.428571428571427
RO	Romania	19414458	2020-06-30	1649.7142857142858	18.428571428571427
RO	Romania	19414458	2020-07-01	1670.0	20.285714285714285
RO	Romania	19414458	2020-07-02	1689.7142857142858	19.714285714285715
RO	Romania	19414458	2020-07-03	1708.857142857143	19.142857142857142
RO	Romania	19414458	2020-07-04	1730.0	21.142857142857142
RO	Romania	19414458	2020-07-05	1751.4285714285713	21.428571428571427
RO	Romania	19414458	2020-07-06	1772.4285714285713	21.0
RO	Romania	19414458	2020-07-07	1792.2857142857142	19.857142857142858
RO	Romania	19414458	2020-07-08	1812.2857142857142	20.0
RO	Romania	19414458	2020-07-09	1831.4285714285713	19.142857142857142
RO	Romania	19414458	2020-07-10	1850.4285714285713	19.0
RO	Romania	19414458	2020-07-11	1869.2857142857142	18.857142857142858
RO	Romania	19414458	2020-07-12	1888.5714285714287	19.285714285714285
RO	Romania	19414458	2020-07-13	1908.142857142857	19.571428571428573
RO	Romania	19414458	2020-07-14	1928.2857142857142	20.142857142857142
RO	Romania	19414458	2020-07-15	1948.0	19.714285714285715
RO	Romania	19414458	2020-07-16	1968.2857142857142	20.285714285714285
RO	Romania	19414458	2020-07-17	1987.857142857143	19.571428571428573
RO	Romania	19414458	2020-07-18	2008.2857142857142	20.428571428571427
RO	Romania	19414458	2020-07-19	2029.5714285714287	21.285714285714285
RO	Romania	19414458	2020-07-20	2051.714285714286	22.142857142857142
RO	Romania	19414458	2020-07-21	2074.8571428571427	23.142857142857142
RO	Romania	19414458	2020-07-22	2097.1428571428573	22.285714285714285
RO	Romania	19414458	2020-07-23	2120.1428571428573	23.0
RO	Romania	19414458	2020-07-24	2144.1428571428573	24.0
RO	Romania	19414458	2020-07-25	2167.714285714286	23.571428571428573
RO	Romania	19414458	2020-07-26	2191.714285714286	24.0
RO	Romania	19414458	2020-07-27	2217.1428571428573	25.428571428571427
RO	Romania	19414458	2020-07-28	2244.714285714286	27.571428571428573
RO	Romania	19414458	2020-07-29	2275.285714285714	30.571428571428573
RO	Romania	19414458	2020-07-30	2307.5714285714284	32.285714285714285
RO	Romania	19414458	2020-07-31	2339.8571428571427	32.285714285714285
RO	Romania	19414458	2020-08-01	2374.285714285714	34.42857142857143
RO	Romania	19414458	2020-08-02	2410.285714285714	36.0
RO	Romania	19414458	2020-08-03	2447.714285714286	37.42857142857143
RO	Romania	19414458	2020-08-04	2486.714285714286	39.0
RO	Romania	19414458	2020-08-05	2526.714285714286	40.0
RO	Romania	19414458	2020-08-06	2567.714285714286	41.0
RO	Romania	19414458	2020-08-07	2610.1428571428573	42.42857142857143
RO	Romania	19414458	2020-08-08	2650.714285714286	40.57142857142857
RO	Romania	19414458	2020-08-09	2691.5714285714284	40.857142857142854
ES	Spain	46937060	2020-01-02	0.0	0.0
ES	Spain	46937060	2020-01-03	0.0	0.0
ES	Spain	46937060	2020-01-04	0.0	0.0
ES	Spain	46937060	2020-01-05	0.0	0.0
ES	Spain	46937060	2020-01-06	0.0	0.0
ES	Spain	46937060	2020-01-07	0.0	0.0
ES	Spain	46937060	2020-01-08	0.0	0.0
ES	Spain	46937060	2020-01-09	0.0	0.0
ES	Spain	46937060	2020-01-10	0.0	0.0
ES	Spain	46937060	2020-01-11	0.0	0.0
ES	Spain	46937060	2020-01-12	0.0	0.0
ES	Spain	46937060	2020-01-13	0.0	0.0
ES	Spain	46937060	2020-01-14	0.0	0.0
ES	Spain	46937060	2020-01-15	0.0	0.0
ES	Spain	46937060	2020-01-16	0.0	0.0
ES	Spain	46937060	2020-01-17	0.0	0.0
ES	Spain	46937060	2020-01-18	0.0	0.0
ES	Spain	46937060	2020-01-19	0.0	0.0
ES	Spain	46937060	2020-01-20	0.0	0.0
ES	Spain	46937060	2020-01-21	0.0	0.0
ES	Spain	46937060	2020-01-22	0.0	0.0
ES	Spain	46937060	2020-01-23	0.0	0.0
ES	Spain	46937060	2020-01-24	0.0	0.0
ES	Spain	46937060	2020-01-25	0.0	0.0
ES	Spain	46937060	2020-01-26	0.0	0.0
ES	Spain	46937060	2020-01-27	0.0	0.0
ES	Spain	46937060	2020-01-28	0.0	0.0
ES	Spain	46937060	2020-01-29	0.0	0.0
ES	Spain	46937060	2020-01-30	0.0	0.0
ES	Spain	46937060	2020-01-31	0.0	0.0
ES	Spain	46937060	2020-02-01	0.0	0.0
ES	Spain	46937060	2020-02-02	0.0	0.0
ES	Spain	46937060	2020-02-03	0.0	0.0
ES	Spain	46937060	2020-02-04	0.0	0.0
ES	Spain	46937060	2020-02-05	0.0	0.0
ES	Spain	46937060	2020-02-06	0.0	0.0
ES	Spain	46937060	2020-02-07	0.0	0.0
ES	Spain	46937060	2020-02-08	0.0	0.0
ES	Spain	46937060	2020-02-09	0.0	0.0
ES	Spain	46937060	2020-02-10	0.0	0.0
ES	Spain	46937060	2020-02-11	0.0	0.0
ES	Spain	46937060	2020-02-12	0.0	0.0
ES	Spain	46937060	2020-02-13	0.0	0.0
ES	Spain	46937060	2020-02-14	0.0	0.0
ES	Spain	46937060	2020-02-15	0.0	0.0
ES	Spain	46937060	2020-02-16	0.0	0.0
ES	Spain	46937060	2020-02-17	0.0	0.0
ES	Spain	46937060	2020-02-18	0.0	0.0
ES	Spain	46937060	2020-02-19	0.0	0.0
ES	Spain	46937060	2020-02-20	0.0	0.0
ES	Spain	46937060	2020-02-21	0.0	0.0
ES	Spain	46937060	2020-02-22	0.0	0.0
ES	Spain	46937060	2020-02-23	0.0	0.0
ES	Spain	46937060	2020-02-24	0.0	0.0
ES	Spain	46937060	2020-02-25	0.0	0.0
ES	Spain	46937060	2020-02-26	0.0	0.0
ES	Spain	46937060	2020-02-27	0.0	0.0
ES	Spain	46937060	2020-02-28	0.0	0.0
ES	Spain	46937060	2020-02-29	0.0	0.0
ES	Spain	46937060	2020-03-01	0.14285714285714285	0.14285714285714285
ES	Spain	46937060	2020-03-02	0.5714285714285714	0.42857142857142855
ES	Spain	46937060	2020-03-03	1.2857142857142858	0.7142857142857143
ES	Spain	46937060	2020-03-04	2.0	0.7142857142857143
ES	Spain	46937060	2020-03-05	2.7142857142857144	0.7142857142857143
ES	Spain	46937060	2020-03-06	6.714285714285714	4.0
ES	Spain	46937060	2020-03-07	11.714285714285714	5.0
ES	Spain	46937060	2020-03-08	18.285714285714285	6.571428571428571
ES	Spain	46937060	2020-03-09	29.857142857142858	11.571428571428571
ES	Spain	46937060	2020-03-10	46.42857142857143	16.571428571428573
ES	Spain	46937060	2020-03-11	65.14285714285714	18.714285714285715
ES	Spain	46937060	2020-03-12	105.57142857142857	40.42857142857143
ES	Spain	46937060	2020-03-13	145.71428571428572	40.142857142857146
ES	Spain	46937060	2020-03-14	210.85714285714286	65.14285714285714
ES	Spain	46937060	2020-03-15	289.57142857142856	78.71428571428571
ES	Spain	46937060	2020-03-16	387.14285714285717	97.57142857142857
ES	Spain	46937060	2020-03-17	513.0	125.85714285714286
ES	Spain	46937060	2020-03-18	683.0	170.0
ES	Spain	46937060	2020-03-19	887.5714285714286	204.57142857142858
ES	Spain	46937060	2020-03-20	1155.142857142857	267.57142857142856
ES	Spain	46937060	2020-03-21	1470.142857142857	315.0
ES	Spain	46937060	2020-03-22	1875.2857142857142	405.14285714285717
ES	Spain	46937060	2020-03-23	2349.8571428571427	474.57142857142856
ES	Spain	46937060	2020-03-24	2900.714285714286	550.8571428571429
ES	Spain	46937060	2020-03-25	3524.1428571428573	623.4285714285714
ES	Spain	46937060	2020-03-26	4211.0	686.8571428571429
ES	Spain	46937060	2020-03-27	4947.857142857143	736.8571428571429
ES	Spain	46937060	2020-03-28	5732.571428571428	784.7142857142857
ES	Spain	46937060	2020-03-29	6535.285714285715	802.7142857142857
ES	Spain	46937060	2020-03-30	7380.142857142857	844.8571428571429
ES	Spain	46937060	2020-03-31	8248.285714285714	868.1428571428571
ES	Spain	46937060	2020-04-01	9113.142857142857	864.8571428571429
ES	Spain	46937060	2020-04-02	9954.57142857143	841.4285714285714
ES	Spain	46937060	2020-04-03	10771.0	816.4285714285714
ES	Spain	46937060	2020-04-04	11572.285714285714	801.2857142857143
ES	Spain	46937060	2020-04-05	12358.285714285714	786.0
ES	Spain	46937060	2020-04-06	13106.142857142857	747.8571428571429
ES	Spain	46937060	2020-04-07	13807.285714285714	701.1428571428571
ES	Spain	46937060	2020-04-08	14465.714285714286	658.4285714285714
ES	Spain	46937060	2020-04-09	15116.285714285714	650.5714285714286
ES	Spain	46937060	2020-04-10	15749.714285714286	633.4285714285714
ES	Spain	46937060	2020-04-11	16389.428571428572	639.7142857142857
ES	Spain	46937060	2020-04-12	17009.14285714286	619.7142857142857
ES	Spain	46937060	2020-04-13	17614.85714285714	605.7142857142857
ES	Spain	46937060	2020-04-14	18214.85714285714	600.0
ES	Spain	46937060	2020-04-15	18800.571428571428	585.7142857142857
ES	Spain	46937060	2020-04-16	19354.85714285714	554.2857142857143
ES	Spain	46937060	2020-04-17	19896.714285714286	541.8571428571429
ES	Spain	46937060	2020-04-18	20388.285714285714	491.57142857142856
ES	Spain	46937060	2020-04-19	20854.571428571428	466.2857142857143
ES	Spain	46937060	2020-04-20	21289.714285714286	435.14285714285717
ES	Spain	46937060	2020-04-21	21698.14285714286	408.42857142857144
ES	Spain	46937060	2020-04-22	22089.14285714286	391.0
ES	Spain	46937060	2020-04-23	22423.14285714286	334.0
ES	Spain	46937060	2020-04-24	22786.0	362.85714285714283
ES	Spain	46937060	2020-04-25	23151.428571428572	365.42857142857144
ES	Spain	46937060	2020-04-26	23492.285714285714	340.85714285714283
ES	Spain	46937060	2020-04-27	23820.85714285714	328.57142857142856
ES	Spain	46937060	2020-04-28	24134.85714285714	314.0
ES	Spain	46937060	2020-04-29	24431.14285714286	296.2857142857143
ES	Spain	46937060	2020-04-30	24750.85714285714	319.7142857142857
ES	Spain	46937060	2020-05-01	25006.714285714286	255.85714285714286
ES	Spain	46937060	2020-05-02	25232.714285714286	226.0
ES	Spain	46937060	2020-05-03	25450.85714285714	218.14285714285714
ES	Spain	46937060	2020-05-04	25654.714285714286	203.85714285714286
ES	Spain	46937060	2020-05-05	25851.571428571428	196.85714285714286
ES	Spain	46937060	2020-05-06	26045.428571428572	193.85714285714286
ES	Spain	46937060	2020-05-07	26233.428571428572	188.0
ES	Spain	46937060	2020-05-08	26420.14285714286	186.71428571428572
ES	Spain	46937060	2020-05-09	26598.285714285714	178.14285714285714
ES	Spain	46937060	2020-05-10	26777.0	178.71428571428572
ES	Spain	46937060	2020-05-11	26949.571428571428	172.57142857142858
ES	Spain	46937060	2020-05-12	27104.571428571428	155.0
ES	Spain	46937060	2020-05-13	27251.571428571428	147.0
ES	Spain	46937060	2020-05-14	27389.428571428572	137.85714285714286
ES	Spain	46937060	2020-05-15	27512.0	122.57142857142857
ES	Spain	46937060	2020-05-16	27624.0	112.0
ES	Spain	46937060	2020-05-17	27712.428571428572	88.42857142857143
ES	Spain	46937060	2020-05-18	27879.428571428572	167.0
ES	Spain	46937060	2020-05-19	28038.714285714286	159.28571428571428
ES	Spain	46937060	2020-05-20	28196.14285714286	157.42857142857142
ES	Spain	46937060	2020-05-21	28111.571428571428	189.42857142857142
ES	Spain	46937060	2020-05-22	28017.285714285714	179.71428571428572
ES	Spain	46937060	2020-05-23	27907.428571428572	164.14285714285714
ES	Spain	46937060	2020-05-24	27790.428571428572	157.0
ES	Spain	46937060	2020-05-26	27575.714285714286	59.285714285714285
ES	Spain	46937060	2020-05-27	27354.14285714286	52.42857142857143
ES	Spain	46937060	2020-05-28	27122.0	41.857142857142854
ES	Spain	46937060	2020-05-29	27123.428571428572	1.4285714285714286
ES	Spain	46937060	2020-05-30	27124.85714285714	1.4285714285714286
ES	Spain	46937060	2020-05-31	27126.85714285714	2.0
ES	Spain	46937060	2020-06-01	27128.714285714286	1.8571428571428572
ES	Spain	46937060	2020-06-02	27130.14285714286	1.4285714285714286
ES	Spain	46937060	2020-06-03	27131.428571428572	1.2857142857142858
ES	Spain	46937060	2020-06-04	27132.714285714286	1.2857142857142858
ES	Spain	46937060	2020-06-05	27134.0	1.2857142857142858
ES	Spain	46937060	2020-06-06	27135.14285714286	1.1428571428571428
ES	Spain	46937060	2020-06-07	27135.571428571428	0.42857142857142855
ES	Spain	46937060	2020-06-08	27135.85714285714	0.2857142857142857
ES	Spain	46937060	2020-06-09	27136.0	0.14285714285714285
ES	Spain	46937060	2020-06-10	27136.0	0.0
ES	Spain	46937060	2020-06-11	27136.0	0.0
ES	Spain	46937060	2020-06-12	27136.0	0.0
ES	Spain	46937060	2020-06-13	27136.0	0.0
ES	Spain	46937060	2020-06-14	27136.0	0.0
ES	Spain	46937060	2020-06-15	27304.428571428572	168.42857142857142
ES	Spain	46937060	2020-06-16	27473.85714285714	169.42857142857142
ES	Spain	46937060	2020-06-17	27643.428571428572	169.57142857142858
ES	Spain	46937060	2020-06-18	27813.14285714286	169.71428571428572
ES	Spain	46937060	2020-06-19	27983.0	169.85714285714286
ES	Spain	46937060	2020-06-20	28153.14285714286	170.14285714285714
ES	Spain	46937060	2020-06-21	28323.714285714286	170.57142857142858
ES	Spain	46937060	2020-06-22	28327.0	3.2857142857142856
ES	Spain	46937060	2020-06-23	28329.714285714286	2.7142857142857144
ES	Spain	46937060	2020-06-24	28332.571428571428	2.857142857142857
ES	Spain	46937060	2020-06-25	28335.714285714286	3.142857142857143
ES	Spain	46937060	2020-06-26	28340.0	4.285714285714286
ES	Spain	46937060	2020-06-27	28345.14285714286	5.142857142857143
ES	Spain	46937060	2020-06-28	28350.571428571428	5.428571428571429
ES	Spain	46937060	2020-06-29	28357.285714285714	6.714285714285714
ES	Spain	46937060	2020-06-30	28363.571428571428	6.285714285714286
ES	Spain	46937060	2020-07-01	28369.571428571428	6.0
ES	Spain	46937060	2020-07-02	28375.571428571428	6.0
ES	Spain	46937060	2020-07-03	28380.85714285714	5.285714285714286
ES	Spain	46937060	2020-07-04	28385.571428571428	4.714285714285714
ES	Spain	46937060	2020-07-05	28390.285714285714	4.714285714285714
ES	Spain	46937060	2020-07-06	28392.85714285714	2.5714285714285716
ES	Spain	46937060	2020-07-07	28395.428571428572	2.5714285714285716
ES	Spain	46937060	2020-07-08	28398.0	2.5714285714285716
ES	Spain	46937060	2020-07-09	28400.571428571428	2.5714285714285716
ES	Spain	46937060	2020-07-10	28403.0	2.4285714285714284
ES	Spain	46937060	2020-07-11	28405.428571428572	2.4285714285714284
ES	Spain	46937060	2020-07-12	28407.571428571428	2.142857142857143
ES	Spain	46937060	2020-07-13	28410.0	2.4285714285714284
ES	Spain	46937060	2020-07-14	28412.428571428572	2.4285714285714284
ES	Spain	46937060	2020-07-15	28414.85714285714	2.4285714285714284
ES	Spain	46937060	2020-07-16	28417.14285714286	2.2857142857142856
ES	Spain	46937060	2020-07-17	28419.285714285714	2.142857142857143
ES	Spain	46937060	2020-07-18	28421.14285714286	1.8571428571428572
ES	Spain	46937060	2020-07-19	28423.0	1.8571428571428572
ES	Spain	46937060	2020-07-20	28424.714285714286	1.7142857142857142
ES	Spain	46937060	2020-07-21	28426.428571428572	1.7142857142857142
ES	Spain	46937060	2020-07-22	28428.14285714286	1.7142857142857142
ES	Spain	46937060	2020-07-23	28429.85714285714	1.7142857142857142
ES	Spain	46937060	2020-07-24	28431.571428571428	1.7142857142857142
ES	Spain	46937060	2020-07-25	28433.714285714286	2.142857142857143
ES	Spain	46937060	2020-07-26	28435.714285714286	2.0
ES	Spain	46937060	2020-07-27	28437.571428571428	1.8571428571428572
ES	Spain	46937060	2020-07-28	28439.428571428572	1.8571428571428572
ES	Spain	46937060	2020-07-29	28441.285714285714	1.8571428571428572
ES	Spain	46937060	2020-07-30	28446.714285714286	5.428571428571429
ES	Spain	46937060	2020-07-31	28455.571428571428	8.857142857142858
ES	Spain	46937060	2020-08-01	28463.85714285714	8.285714285714286
ES	Spain	46937060	2020-08-02	28472.0	8.142857142857142
ES	Spain	46937060	2020-08-03	28480.285714285714	8.285714285714286
ES	Spain	46937060	2020-08-04	28488.571428571428	8.285714285714286
ES	Spain	46937060	2020-08-05	28496.85714285714	8.285714285714286
ES	Spain	46937060	2020-08-06	28511.714285714286	14.857142857142858
ES	Spain	46937060	2020-08-07	28523.571428571428	11.857142857142858
ES	Spain	46937060	2020-08-08	28538.714285714286	15.428571428571429
TR	Turkey	82003882	2020-03-16	0.7142857142857143	0.5714285714285714
TR	Turkey	82003882	2020-03-17	2.0	1.2857142857142858
TR	Turkey	82003882	2020-03-18	5.0	3.0
TR	Turkey	82003882	2020-03-19	9.285714285714286	4.285714285714286
TR	Turkey	82003882	2020-03-20	14.571428571428571	5.285714285714286
TR	Turkey	82003882	2020-03-21	20.857142857142858	6.285714285714286
TR	Turkey	82003882	2020-03-22	29.142857142857142	8.285714285714286
TR	Turkey	82003882	2020-03-23	39.285714285714285	10.142857142857142
TR	Turkey	82003882	2020-03-24	51.142857142857146	11.857142857142858
TR	Turkey	82003882	2020-03-25	63.57142857142857	12.428571428571429
TR	Turkey	82003882	2020-03-26	78.0	14.428571428571429
TR	Turkey	82003882	2020-03-27	96.71428571428571	18.714285714285715
TR	Turkey	82003882	2020-03-28	121.0	24.285714285714285
TR	Turkey	82003882	2020-03-29	152.14285714285714	31.142857142857142
TR	Turkey	82003882	2020-03-30	192.28571428571428	40.142857142857146
TR	Turkey	82003882	2020-03-31	239.85714285714286	47.57142857142857
TR	Turkey	82003882	2020-04-01	296.0	56.142857142857146
TR	Turkey	82003882	2020-04-02	359.2857142857143	63.285714285714285
TR	Turkey	82003882	2020-04-03	428.0	68.71428571428571
TR	Turkey	82003882	2020-04-04	501.0	73.0
TR	Turkey	82003882	2020-04-05	577.4285714285714	76.42857142857143
TR	Turkey	82003882	2020-04-06	656.2857142857143	78.85714285714286
TR	Turkey	82003882	2020-04-07	739.2857142857143	83.0
TR	Turkey	82003882	2020-04-08	825.0	85.71428571428571
TR	Turkey	82003882	2020-04-09	914.1428571428571	89.14285714285714
TR	Turkey	82003882	2020-04-10	1006.5714285714286	92.42857142857143
TR	Turkey	82003882	2020-04-11	1103.4285714285713	96.85714285714286
TR	Turkey	82003882	2020-04-12	1204.2857142857142	100.85714285714286
TR	Turkey	82003882	2020-04-13	1309.2857142857142	105.0
TR	Turkey	82003882	2020-04-14	1418.2857142857142	109.0
TR	Turkey	82003882	2020-04-15	1531.0	112.71428571428571
TR	Turkey	82003882	2020-04-16	1648.0	117.0
TR	Turkey	82003882	2020-04-17	1768.5714285714287	120.57142857142857
TR	Turkey	82003882	2020-04-18	1890.857142857143	122.28571428571429
TR	Turkey	82003882	2020-04-19	2013.4285714285713	122.57142857142857
TR	Turkey	82003882	2020-04-20	2134.5714285714284	121.14285714285714
TR	Turkey	82003882	2020-04-21	2253.285714285714	118.71428571428571
TR	Turkey	82003882	2020-04-22	2369.8571428571427	116.57142857142857
TR	Turkey	82003882	2020-04-23	2482.4285714285716	112.57142857142857
TR	Turkey	82003882	2020-04-24	2591.0	108.57142857142857
TR	Turkey	82003882	2020-04-25	2695.714285714286	104.71428571428571
TR	Turkey	82003882	2020-04-26	2796.4285714285716	100.71428571428571
TR	Turkey	82003882	2020-04-27	2894.0	97.57142857142857
TR	Turkey	82003882	2020-04-28	2988.0	94.0
TR	Turkey	82003882	2020-04-29	3078.0	90.0
TR	Turkey	82003882	2020-04-30	3162.5714285714284	84.57142857142857
TR	Turkey	82003882	2020-05-01	3242.714285714286	80.14285714285714
TR	Turkey	82003882	2020-05-02	3318.1428571428573	75.42857142857143
TR	Turkey	82003882	2020-05-03	3390.0	71.85714285714286
TR	Turkey	82003882	2020-05-04	3456.714285714286	66.71428571428571
TR	Turkey	82003882	2020-05-05	3518.285714285714	61.57142857142857
TR	Turkey	82003882	2020-05-06	3575.8571428571427	57.57142857142857
TR	Turkey	82003882	2020-05-07	3631.4285714285716	55.57142857142857
TR	Turkey	82003882	2020-05-08	3685.714285714286	54.285714285714285
TR	Turkey	82003882	2020-05-09	3739.1428571428573	53.42857142857143
TR	Turkey	82003882	2020-05-10	3791.714285714286	52.57142857142857
TR	Turkey	82003882	2020-05-11	3844.0	52.285714285714285
TR	Turkey	82003882	2020-05-12	3896.285714285714	52.285714285714285
TR	Turkey	82003882	2020-05-13	3947.285714285714	51.0
TR	Turkey	82003882	2020-05-14	3997.8571428571427	50.57142857142857
TR	Turkey	82003882	2020-05-15	4045.0	47.142857142857146
TR	Turkey	82003882	2020-05-16	4088.5714285714284	43.57142857142857
TR	Turkey	82003882	2020-05-17	4127.142857142857	38.57142857142857
TR	Turkey	82003882	2020-05-18	4161.714285714285	34.57142857142857
TR	Turkey	82003882	2020-05-19	4193.285714285715	31.571428571428573
TR	Turkey	82003882	2020-05-20	4223.571428571428	30.285714285714285
TR	Turkey	82003882	2020-05-21	4252.142857142857	28.571428571428573
TR	Turkey	82003882	2020-05-22	4280.428571428572	28.285714285714285
TR	Turkey	82003882	2020-05-23	4308.714285714285	28.285714285714285
TR	Turkey	82003882	2020-05-24	4338.571428571428	29.857142857142858
TR	Turkey	82003882	2020-05-25	4368.857142857143	30.285714285714285
TR	Turkey	82003882	2020-05-26	4399.285714285715	30.428571428571427
TR	Turkey	82003882	2020-05-27	4428.857142857143	29.571428571428573
TR	Turkey	82003882	2020-05-28	4457.428571428572	28.571428571428573
TR	Turkey	82003882	2020-05-29	4485.142857142857	27.714285714285715
TR	Turkey	82003882	2020-05-30	4512.0	26.857142857142858
TR	Turkey	82003882	2020-05-31	4537.428571428572	25.428571428571427
TR	Turkey	82003882	2020-06-01	4561.571428571428	24.142857142857142
TR	Turkey	82003882	2020-06-02	4584.285714285715	22.714285714285715
TR	Turkey	82003882	2020-06-03	4606.285714285715	22.0
TR	Turkey	82003882	2020-06-04	4628.0	21.714285714285715
TR	Turkey	82003882	2020-06-05	4649.142857142857	21.142857142857142
TR	Turkey	82003882	2020-06-06	4669.714285714285	20.571428571428573
TR	Turkey	82003882	2020-06-07	4689.285714285715	19.571428571428573
TR	Turkey	82003882	2020-06-08	4708.285714285715	19.0
TR	Turkey	82003882	2020-06-09	4726.857142857143	18.571428571428573
TR	Turkey	82003882	2020-06-10	4744.428571428572	17.571428571428573
TR	Turkey	82003882	2020-06-11	4760.857142857143	16.428571428571427
TR	Turkey	82003882	2020-06-12	4777.142857142857	16.285714285714285
TR	Turkey	82003882	2020-06-13	4793.285714285715	16.142857142857142
TR	Turkey	82003882	2020-06-14	4809.714285714285	16.428571428571427
TR	Turkey	82003882	2020-06-15	4826.714285714285	17.0
TR	Turkey	82003882	2020-06-16	4844.857142857143	18.142857142857142
TR	Turkey	82003882	2020-06-17	4864.142857142857	19.285714285714285
TR	Turkey	82003882	2020-06-18	4884.571428571428	20.428571428571427
TR	Turkey	82003882	2020-06-19	4905.857142857143	21.285714285714285
TR	Turkey	82003882	2020-06-20	4928.571428571428	22.714285714285715
TR	Turkey	82003882	2020-06-21	4952.0	23.428571428571427
TR	Turkey	82003882	2020-06-22	4975.428571428572	23.428571428571427
TR	Turkey	82003882	2020-06-23	4998.285714285715	22.857142857142858
TR	Turkey	82003882	2020-06-24	5020.428571428572	22.142857142857142
TR	Turkey	82003882	2020-06-25	5041.428571428572	21.0
TR	Turkey	82003882	2020-06-26	5061.571428571428	20.142857142857142
TR	Turkey	82003882	2020-06-27	5080.142857142857	18.571428571428573
TR	Turkey	82003882	2020-06-28	5098.0	17.857142857142858
TR	Turkey	82003882	2020-06-29	5115.285714285715	17.285714285714285
TR	Turkey	82003882	2020-06-30	5132.571428571428	17.285714285714285
TR	Turkey	82003882	2020-07-01	5150.285714285715	17.714285714285715
TR	Turkey	82003882	2020-07-02	5168.571428571428	18.285714285714285
TR	Turkey	82003882	2020-07-03	5186.571428571428	18.0
TR	Turkey	82003882	2020-07-04	5205.0	18.428571428571427
TR	Turkey	82003882	2020-07-05	5223.857142857143	18.857142857142858
TR	Turkey	82003882	2020-07-06	5242.857142857143	19.0
TR	Turkey	82003882	2020-07-07	5262.428571428572	19.571428571428573
TR	Turkey	82003882	2020-07-08	5282.142857142857	19.714285714285715
TR	Turkey	82003882	2020-07-09	5301.857142857143	19.714285714285715
TR	Turkey	82003882	2020-07-10	5322.0	20.142857142857142
TR	Turkey	82003882	2020-07-11	5342.285714285715	20.285714285714285
TR	Turkey	82003882	2020-07-12	5361.857142857143	19.571428571428573
TR	Turkey	82003882	2020-07-13	5381.857142857143	20.0
TR	Turkey	82003882	2020-07-14	5401.142857142857	19.285714285714285
TR	Turkey	82003882	2020-07-15	5419.857142857143	18.714285714285715
TR	Turkey	82003882	2020-07-16	5438.142857142857	18.285714285714285
TR	Turkey	82003882	2020-07-17	5456.142857142857	18.0
TR	Turkey	82003882	2020-07-18	5473.857142857143	17.714285714285715
TR	Turkey	82003882	2020-07-19	5491.857142857143	18.0
TR	Turkey	82003882	2020-07-20	5509.428571428572	17.571428571428573
TR	Turkey	82003882	2020-07-21	5526.857142857143	17.428571428571427
TR	Turkey	82003882	2020-07-22	5544.142857142857	17.285714285714285
TR	Turkey	82003882	2020-07-23	5561.571428571428	17.428571428571427
TR	Turkey	82003882	2020-07-24	5579.0	17.428571428571427
TR	Turkey	82003882	2020-07-25	5596.0	17.0
TR	Turkey	82003882	2020-07-26	5612.285714285715	16.285714285714285
TR	Turkey	82003882	2020-07-27	5628.142857142857	15.857142857142858
TR	Turkey	82003882	2020-07-28	5644.0	15.857142857142858
TR	Turkey	82003882	2020-07-29	5660.285714285715	16.285714285714285
TR	Turkey	82003882	2020-07-30	5676.714285714285	16.428571428571427
TR	Turkey	82003882	2020-07-31	5693.428571428572	16.714285714285715
TR	Turkey	82003882	2020-08-01	5710.571428571428	17.142857142857142
TR	Turkey	82003882	2020-08-02	5728.428571428572	17.857142857142858
TR	Turkey	82003882	2020-08-03	5746.142857142857	17.714285714285715
TR	Turkey	82003882	2020-08-04	5763.571428571428	17.428571428571427
TR	Turkey	82003882	2020-08-05	5780.571428571428	17.0
TR	Turkey	82003882	2020-08-06	5797.142857142857	16.571428571428573
TR	Turkey	82003882	2020-08-07	5813.0	15.857142857142858
TR	Turkey	82003882	2020-08-08	5828.428571428572	15.428571428571429
TR	Turkey	82003882	2020-08-09	5843.714285714285	15.285714285714286
UK	United_Kingdom	66647112	2020-01-02	0.0	0.0
UK	United_Kingdom	66647112	2020-01-03	0.0	0.0
UK	United_Kingdom	66647112	2020-01-04	0.0	0.0
UK	United_Kingdom	66647112	2020-01-05	0.0	0.0
UK	United_Kingdom	66647112	2020-01-06	0.0	0.0
UK	United_Kingdom	66647112	2020-01-07	0.0	0.0
UK	United_Kingdom	66647112	2020-01-08	0.0	0.0
UK	United_Kingdom	66647112	2020-01-09	0.0	0.0
UK	United_Kingdom	66647112	2020-01-10	0.0	0.0
UK	United_Kingdom	66647112	2020-01-11	0.0	0.0
UK	United_Kingdom	66647112	2020-01-12	0.0	0.0
UK	United_Kingdom	66647112	2020-01-13	0.0	0.0
UK	United_Kingdom	66647112	2020-01-14	0.0	0.0
UK	United_Kingdom	66647112	2020-01-15	0.0	0.0
UK	United_Kingdom	66647112	2020-01-16	0.0	0.0
UK	United_Kingdom	66647112	2020-01-17	0.0	0.0
UK	United_Kingdom	66647112	2020-01-18	0.0	0.0
UK	United_Kingdom	66647112	2020-01-19	0.0	0.0
UK	United_Kingdom	66647112	2020-01-20	0.0	0.0
UK	United_Kingdom	66647112	2020-01-21	0.0	0.0
UK	United_Kingdom	66647112	2020-01-22	0.0	0.0
UK	United_Kingdom	66647112	2020-01-23	0.0	0.0
UK	United_Kingdom	66647112	2020-01-24	0.0	0.0
UK	United_Kingdom	66647112	2020-01-25	0.0	0.0
UK	United_Kingdom	66647112	2020-01-26	0.0	0.0
UK	United_Kingdom	66647112	2020-01-27	0.0	0.0
UK	United_Kingdom	66647112	2020-01-28	0.0	0.0
UK	United_Kingdom	66647112	2020-01-29	0.0	0.0
UK	United_Kingdom	66647112	2020-01-30	0.0	0.0
UK	United_Kingdom	66647112	2020-01-31	0.0	0.0
UK	United_Kingdom	66647112	2020-02-01	0.0	0.0
UK	United_Kingdom	66647112	2020-02-02	0.0	0.0
UK	United_Kingdom	66647112	2020-02-03	0.0	0.0
UK	United_Kingdom	66647112	2020-02-04	0.0	0.0
UK	United_Kingdom	66647112	2020-02-05	0.0	0.0
UK	United_Kingdom	66647112	2020-02-06	0.0	0.0
UK	United_Kingdom	66647112	2020-02-07	0.0	0.0
UK	United_Kingdom	66647112	2020-02-08	0.0	0.0
UK	United_Kingdom	66647112	2020-02-09	0.0	0.0
UK	United_Kingdom	66647112	2020-02-10	0.0	0.0
UK	United_Kingdom	66647112	2020-02-11	0.0	0.0
UK	United_Kingdom	66647112	2020-02-12	0.0	0.0
UK	United_Kingdom	66647112	2020-02-13	0.0	0.0
UK	United_Kingdom	66647112	2020-02-14	0.0	0.0
UK	United_Kingdom	66647112	2020-02-15	0.0	0.0
UK	United_Kingdom	66647112	2020-02-16	0.0	0.0
UK	United_Kingdom	66647112	2020-02-17	0.0	0.0
UK	United_Kingdom	66647112	2020-02-18	0.0	0.0
UK	United_Kingdom	66647112	2020-02-19	0.0	0.0
UK	United_Kingdom	66647112	2020-02-20	0.0	0.0
UK	United_Kingdom	66647112	2020-02-21	0.0	0.0
UK	United_Kingdom	66647112	2020-02-22	0.0	0.0
UK	United_Kingdom	66647112	2020-02-23	0.0	0.0
UK	United_Kingdom	66647112	2020-02-24	0.0	0.0
UK	United_Kingdom	66647112	2020-02-25	0.0	0.0
UK	United_Kingdom	66647112	2020-02-26	0.0	0.0
UK	United_Kingdom	66647112	2020-02-27	0.0	0.0
UK	United_Kingdom	66647112	2020-02-28	0.0	0.0
UK	United_Kingdom	66647112	2020-02-29	0.0	0.0
UK	United_Kingdom	66647112	2020-03-01	0.0	0.0
UK	United_Kingdom	66647112	2020-03-02	0.0	0.0
UK	United_Kingdom	66647112	2020-03-03	0.14285714285714285	0.14285714285714285
UK	United_Kingdom	66647112	2020-03-04	0.42857142857142855	0.2857142857142857
UK	United_Kingdom	66647112	2020-03-05	0.7142857142857143	0.2857142857142857
UK	United_Kingdom	66647112	2020-03-06	1.1428571428571428	0.42857142857142855
UK	United_Kingdom	66647112	2020-03-07	2.142857142857143	1.0
UK	United_Kingdom	66647112	2020-03-08	3.142857142857143	1.0
UK	United_Kingdom	66647112	2020-03-09	4.428571428571429	1.2857142857142858
UK	United_Kingdom	66647112	2020-03-10	5.714285714285714	1.2857142857142858
UK	United_Kingdom	66647112	2020-03-11	9.571428571428571	3.857142857142857
UK	United_Kingdom	66647112	2020-03-12	15.428571428571429	5.857142857142857
UK	United_Kingdom	66647112	2020-03-13	24.285714285714285	8.857142857142858
UK	United_Kingdom	66647112	2020-03-14	35.0	10.714285714285714
UK	United_Kingdom	66647112	2020-03-15	50.57142857142857	15.571428571428571
UK	United_Kingdom	66647112	2020-03-16	72.42857142857143	21.857142857142858
UK	United_Kingdom	66647112	2020-03-17	98.71428571428571	26.285714285714285
UK	United_Kingdom	66647112	2020-03-18	130.57142857142858	31.857142857142858
UK	United_Kingdom	66647112	2020-03-19	165.57142857142858	35.0
UK	United_Kingdom	66647112	2020-03-20	208.28571428571428	42.714285714285715
UK	United_Kingdom	66647112	2020-03-21	269.7142857142857	61.42857142857143
UK	United_Kingdom	66647112	2020-03-22	353.57142857142856	83.85714285714286
UK	United_Kingdom	66647112	2020-03-23	456.7142857142857	103.14285714285714
UK	United_Kingdom	66647112	2020-03-24	596.4285714285714	139.71428571428572
UK	United_Kingdom	66647112	2020-03-25	769.5714285714286	173.14285714285714
UK	United_Kingdom	66647112	2020-03-26	967.8571428571429	198.28571428571428
UK	United_Kingdom	66647112	2020-03-27	1208.7142857142858	240.85714285714286
UK	United_Kingdom	66647112	2020-03-28	1486.0	277.2857142857143
UK	United_Kingdom	66647112	2020-03-29	1832.0	346.0
UK	United_Kingdom	66647112	2020-03-30	2246.0	414.0
UK	United_Kingdom	66647112	2020-03-31	2724.0	478.0
UK	United_Kingdom	66647112	2020-04-01	3268.285714285714	544.2857142857143
UK	United_Kingdom	66647112	2020-04-02	3867.8571428571427	599.5714285714286
UK	United_Kingdom	66647112	2020-04-03	4495.0	627.1428571428571
UK	United_Kingdom	66647112	2020-04-04	5222.428571428572	727.4285714285714
UK	United_Kingdom	66647112	2020-04-05	6001.0	778.5714285714286
UK	United_Kingdom	66647112	2020-04-06	6845.142857142857	844.1428571428571
UK	United_Kingdom	66647112	2020-04-07	7744.428571428572	899.2857142857143
UK	United_Kingdom	66647112	2020-04-08	8656.142857142857	911.7142857142857
UK	United_Kingdom	66647112	2020-04-09	9576.142857142857	920.0
UK	United_Kingdom	66647112	2020-04-10	10518.57142857143	942.4285714285714
UK	United_Kingdom	66647112	2020-04-11	11456.857142857143	938.2857142857143
UK	United_Kingdom	66647112	2020-04-12	12373.714285714286	916.8571428571429
UK	United_Kingdom	66647112	2020-04-13	13279.142857142857	905.4285714285714
UK	United_Kingdom	66647112	2020-04-14	14154.714285714286	875.5714285714286
UK	United_Kingdom	66647112	2020-04-15	15067.714285714286	913.0
UK	United_Kingdom	66647112	2020-04-16	15948.57142857143	880.8571428571429
UK	United_Kingdom	66647112	2020-04-17	16807.428571428572	858.8571428571429
UK	United_Kingdom	66647112	2020-04-18	17687.428571428572	880.0
UK	United_Kingdom	66647112	2020-04-19	18562.714285714286	875.2857142857143
UK	United_Kingdom	66647112	2020-04-20	19387.428571428572	824.7142857142857
UK	United_Kingdom	66647112	2020-04-21	20226.0	838.5714285714286
UK	United_Kingdom	66647112	2020-04-22	21023.14285714286	797.1428571428571
UK	United_Kingdom	66647112	2020-04-23	21810.571428571428	787.4285714285714
UK	United_Kingdom	66647112	2020-04-24	22562.285714285714	751.7142857142857
UK	United_Kingdom	66647112	2020-04-25	23277.571428571428	715.2857142857143
UK	United_Kingdom	66647112	2020-04-26	23981.714285714286	704.1428571428571
UK	United_Kingdom	66647112	2020-04-27	24679.0	697.2857142857143
UK	United_Kingdom	66647112	2020-04-28	25331.714285714286	652.7142857142857
UK	United_Kingdom	66647112	2020-04-29	25951.428571428572	619.7142857142857
UK	United_Kingdom	66647112	2020-04-30	26555.285714285714	603.8571428571429
UK	United_Kingdom	66647112	2020-05-01	27152.285714285714	597.0
UK	United_Kingdom	66647112	2020-05-02	27714.571428571428	562.2857142857143
UK	United_Kingdom	66647112	2020-05-03	28259.428571428572	544.8571428571429
UK	United_Kingdom	66647112	2020-05-04	28779.14285714286	519.7142857142857
UK	United_Kingdom	66647112	2020-05-05	29281.85714285714	502.7142857142857
UK	United_Kingdom	66647112	2020-05-06	29740.428571428572	458.57142857142856
UK	United_Kingdom	66647112	2020-05-07	30193.85714285714	453.42857142857144
UK	United_Kingdom	66647112	2020-05-08	30635.14285714286	441.2857142857143
UK	United_Kingdom	66647112	2020-05-09	31060.428571428572	425.2857142857143
UK	United_Kingdom	66647112	2020-05-10	31457.14285714286	396.7142857142857
UK	United_Kingdom	66647112	2020-05-11	31838.714285714286	381.57142857142856
UK	United_Kingdom	66647112	2020-05-12	32187.571428571428	348.85714285714283
UK	United_Kingdom	66647112	2020-05-13	32555.85714285714	368.2857142857143
UK	United_Kingdom	66647112	2020-05-14	32902.71428571428	346.85714285714283
UK	United_Kingdom	66647112	2020-05-15	33243.71428571428	341.0
UK	United_Kingdom	66647112	2020-05-16	33568.42857142857	324.7142857142857
UK	United_Kingdom	66647112	2020-05-17	33876.142857142855	307.7142857142857
UK	United_Kingdom	66647112	2020-05-18	34172.57142857143	296.42857142857144
UK	United_Kingdom	66647112	2020-05-19	34460.57142857143	288.0
UK	United_Kingdom	66647112	2020-05-20	34721.28571428572	260.7142857142857
UK	United_Kingdom	66647112	2020-05-21	35026.57142857143	305.2857142857143
UK	United_Kingdom	66647112	2020-05-22	35325.857142857145	299.2857142857143
UK	United_Kingdom	66647112	2020-05-23	35572.42857142857	246.57142857142858
UK	United_Kingdom	66647112	2020-05-24	35832.42857142857	260.0
UK	United_Kingdom	66647112	2020-05-25	36102.42857142857	270.0
UK	United_Kingdom	66647112	2020-05-26	36370.0	267.57142857142856
UK	United_Kingdom	66647112	2020-05-27	36628.142857142855	258.14285714285717
UK	United_Kingdom	66647112	2020-05-28	36840.71428571428	212.57142857142858
UK	United_Kingdom	66647112	2020-05-29	37050.71428571428	210.0
UK	United_Kingdom	66647112	2020-05-30	37277.57142857143	226.85714285714286
UK	United_Kingdom	66647112	2020-05-31	37480.42857142857	202.85714285714286
UK	United_Kingdom	66647112	2020-06-01	37652.857142857145	172.42857142857142
[truncated: 290 more rows]
