# Supplementary material for: Predicting the cumulative medical load of COVID-19 outbreaks after the peak in daily fatalities
Source: PLoS One. 2021 Apr 1;16(4):e0247272. doi: 10.1371/journal.pone.0247272 (PMC8016333; doi:10.1371/journal.pone.0247272)
Supplement: S1 File — (ZIP) [file pone.0247272.s002.zip › PLOS_one_data/states_cases.csv]

geoId	region	population	date	X	Delta_X
US, GA	Georgia	10617423	2020-01-25	0.0	0.0
US, GA	Georgia	10617423	2020-01-26	0.0	0.0
US, GA	Georgia	10617423	2020-01-27	0.0	0.0
US, GA	Georgia	10617423	2020-01-28	0.0	0.0
US, GA	Georgia	10617423	2020-01-29	0.0	0.0
US, GA	Georgia	10617423	2020-01-30	0.0	0.0
US, GA	Georgia	10617423	2020-01-31	0.0	0.0
US, GA	Georgia	10617423	2020-02-01	0.0	0.0
US, GA	Georgia	10617423	2020-02-02	0.0	0.0
US, GA	Georgia	10617423	2020-02-03	0.0	0.0
US, GA	Georgia	10617423	2020-02-04	0.0	0.0
US, GA	Georgia	10617423	2020-02-05	0.0	0.0
US, GA	Georgia	10617423	2020-02-06	0.0	0.0
US, GA	Georgia	10617423	2020-02-07	0.0	0.0
US, GA	Georgia	10617423	2020-02-08	0.0	0.0
US, GA	Georgia	10617423	2020-02-09	0.0	0.0
US, GA	Georgia	10617423	2020-02-10	0.0	0.0
US, GA	Georgia	10617423	2020-02-11	0.0	0.0
US, GA	Georgia	10617423	2020-02-12	0.0	0.0
US, GA	Georgia	10617423	2020-02-13	0.0	0.0
US, GA	Georgia	10617423	2020-02-14	0.0	0.0
US, GA	Georgia	10617423	2020-02-15	0.0	0.0
US, GA	Georgia	10617423	2020-02-16	0.0	0.0
US, GA	Georgia	10617423	2020-02-17	0.0	0.0
US, GA	Georgia	10617423	2020-02-18	0.0	0.0
US, GA	Georgia	10617423	2020-02-19	0.0	0.0
US, GA	Georgia	10617423	2020-02-20	0.0	0.0
US, GA	Georgia	10617423	2020-02-21	0.0	0.0
US, GA	Georgia	10617423	2020-02-22	0.0	0.0
US, GA	Georgia	10617423	2020-02-23	0.0	0.0
US, GA	Georgia	10617423	2020-02-24	0.0	0.0
US, GA	Georgia	10617423	2020-02-25	0.0	0.0
US, GA	Georgia	10617423	2020-02-26	0.0	0.0
US, GA	Georgia	10617423	2020-02-27	0.0	0.0
US, GA	Georgia	10617423	2020-02-28	0.2857142857142857	0.2857142857142857
US, GA	Georgia	10617423	2020-02-29	0.5714285714285714	0.2857142857142857
US, GA	Georgia	10617423	2020-03-01	0.8571428571428571	0.2857142857142857
US, GA	Georgia	10617423	2020-03-02	1.2857142857142858	0.42857142857142855
US, GA	Georgia	10617423	2020-03-03	2.0	0.7142857142857143
US, GA	Georgia	10617423	2020-03-04	2.7142857142857144	0.7142857142857143
US, GA	Georgia	10617423	2020-03-05	4.142857142857143	1.4285714285714286
US, GA	Georgia	10617423	2020-03-06	6.285714285714286	2.142857142857143
US, GA	Georgia	10617423	2020-03-07	9.285714285714286	3.0
US, GA	Georgia	10617423	2020-03-08	13.428571428571429	4.142857142857143
US, GA	Georgia	10617423	2020-03-09	19.0	5.571428571428571
US, GA	Georgia	10617423	2020-03-10	28.714285714285715	9.714285714285714
US, GA	Georgia	10617423	2020-03-11	42.142857142857146	13.428571428571429
US, GA	Georgia	10617423	2020-03-12	58.0	15.857142857142858
US, GA	Georgia	10617423	2020-03-13	76.42857142857143	18.428571428571427
US, GA	Georgia	10617423	2020-03-14	101.28571428571429	24.857142857142858
US, GA	Georgia	10617423	2020-03-15	137.85714285714286	36.57142857142857
US, GA	Georgia	10617423	2020-03-16	201.14285714285714	63.285714285714285
US, GA	Georgia	10617423	2020-03-17	270.0	68.85714285714286
US, GA	Georgia	10617423	2020-03-18	344.57142857142856	74.57142857142857
US, GA	Georgia	10617423	2020-03-19	437.57142857142856	93.0
US, GA	Georgia	10617423	2020-03-20	563.2857142857143	125.71428571428571
US, GA	Georgia	10617423	2020-03-21	713.2857142857143	150.0
US, GA	Georgia	10617423	2020-03-22	890.1428571428571	176.85714285714286
US, GA	Georgia	10617423	2020-03-23	1106.5714285714287	216.42857142857142
US, GA	Georgia	10617423	2020-03-24	1365.2857142857142	258.7142857142857
US, GA	Georgia	10617423	2020-03-25	1655.2857142857142	290.0
US, GA	Georgia	10617423	2020-03-26	1946.142857142857	290.85714285714283
US, GA	Georgia	10617423	2020-03-27	2360.8571428571427	414.7142857142857
US, GA	Georgia	10617423	2020-03-28	2845.285714285714	484.42857142857144
US, GA	Georgia	10617423	2020-03-29	3391.4285714285716	546.1428571428571
US, GA	Georgia	10617423	2020-03-30	3938.714285714286	547.2857142857143
US, GA	Georgia	10617423	2020-03-31	4480.714285714285	542.0
US, GA	Georgia	10617423	2020-04-01	5051.571428571428	570.8571428571429
US, GA	Georgia	10617423	2020-04-02	5695.285714285715	643.7142857142857
US, GA	Georgia	10617423	2020-04-03	6394.285714285715	699.0
US, GA	Georgia	10617423	2020-04-04	7146.142857142857	751.8571428571429
US, GA	Georgia	10617423	2020-04-05	7891.571428571428	745.4285714285714
US, GA	Georgia	10617423	2020-04-06	8699.285714285714	807.7142857142857
US, GA	Georgia	10617423	2020-04-07	9556.285714285714	857.0
US, GA	Georgia	10617423	2020-04-08	10385.57142857143	829.2857142857143
US, GA	Georgia	10617423	2020-04-09	11242.857142857143	857.2857142857143
US, GA	Georgia	10617423	2020-04-10	12065.142857142857	822.2857142857143
US, GA	Georgia	10617423	2020-04-11	12791.714285714286	726.5714285714286
US, GA	Georgia	10617423	2020-04-12	13520.714285714286	729.0
US, GA	Georgia	10617423	2020-04-13	14336.285714285714	815.5714285714286
US, GA	Georgia	10617423	2020-04-14	15123.42857142857	787.1428571428571
US, GA	Georgia	10617423	2020-04-15	15959.0	835.5714285714286
US, GA	Georgia	10617423	2020-04-16	16829.285714285714	870.2857142857143
US, GA	Georgia	10617423	2020-04-17	17586.85714285714	757.5714285714286
US, GA	Georgia	10617423	2020-04-18	18476.428571428572	889.5714285714286
US, GA	Georgia	10617423	2020-04-19	19364.14285714286	887.7142857142857
US, GA	Georgia	10617423	2020-04-20	20120.85714285714	756.7142857142857
US, GA	Georgia	10617423	2020-04-21	20914.14285714286	793.2857142857143
US, GA	Georgia	10617423	2020-04-22	21654.85714285714	740.7142857142857
US, GA	Georgia	10617423	2020-04-23	22354.14285714286	699.2857142857143
US, GA	Georgia	10617423	2020-04-24	23074.285714285714	720.1428571428571
US, GA	Georgia	10617423	2020-04-25	23725.85714285714	651.5714285714286
US, GA	Georgia	10617423	2020-04-26	24351.714285714286	625.8571428571429
US, GA	Georgia	10617423	2020-04-27	25065.714285714286	714.0
US, GA	Georgia	10617423	2020-04-28	25795.571428571428	729.8571428571429
US, GA	Georgia	10617423	2020-04-29	26535.428571428572	739.8571428571429
US, GA	Georgia	10617423	2020-04-30	27271.0	735.5714285714286
US, GA	Georgia	10617423	2020-05-01	27996.14285714286	725.1428571428571
US, GA	Georgia	10617423	2020-05-02	28705.85714285714	709.7142857142857
US, GA	Georgia	10617423	2020-05-03	29470.714285714286	764.8571428571429
US, GA	Georgia	10617423	2020-05-04	30141.0	670.2857142857143
US, GA	Georgia	10617423	2020-05-05	30749.14285714286	608.1428571428571
US, GA	Georgia	10617423	2020-05-06	31451.285714285714	702.1428571428571
US, GA	Georgia	10617423	2020-05-07	32101.428571428572	650.1428571428571
US, GA	Georgia	10617423	2020-05-08	32805.142857142855	703.7142857142857
US, GA	Georgia	10617423	2020-05-09	33474.28571428572	669.1428571428571
US, GA	Georgia	10617423	2020-05-10	34097.0	622.7142857142857
US, GA	Georgia	10617423	2020-05-11	34752.857142857145	655.8571428571429
US, GA	Georgia	10617423	2020-05-12	35413.42857142857	660.5714285714286
US, GA	Georgia	10617423	2020-05-13	35984.71428571428	571.2857142857143
US, GA	Georgia	10617423	2020-05-14	36596.28571428572	611.5714285714286
US, GA	Georgia	10617423	2020-05-15	37157.857142857145	561.5714285714286
US, GA	Georgia	10617423	2020-05-16	37782.71428571428	624.8571428571429
US, GA	Georgia	10617423	2020-05-17	38452.142857142855	669.4285714285714
US, GA	Georgia	10617423	2020-05-18	39125.0	672.8571428571429
US, GA	Georgia	10617423	2020-05-19	39843.57142857143	718.5714285714286
US, GA	Georgia	10617423	2020-05-20	40604.0	760.4285714285714
US, GA	Georgia	10617423	2020-05-21	41335.0	731.0
US, GA	Georgia	10617423	2020-05-22	42067.57142857143	732.5714285714286
US, GA	Georgia	10617423	2020-05-23	42758.57142857143	691.0
US, GA	Georgia	10617423	2020-05-24	43416.142857142855	657.5714285714286
US, GA	Georgia	10617423	2020-05-25	44044.57142857143	628.4285714285714
US, GA	Georgia	10617423	2020-05-26	44628.71428571428	584.1428571428571
US, GA	Georgia	10617423	2020-05-27	45223.142857142855	594.4285714285714
US, GA	Georgia	10617423	2020-05-28	45866.28571428572	643.1428571428571
US, GA	Georgia	10617423	2020-05-29	46469.71428571428	603.4285714285714
US, GA	Georgia	10617423	2020-05-30	47077.71428571428	608.0
US, GA	Georgia	10617423	2020-05-31	47733.857142857145	656.1428571428571
US, GA	Georgia	10617423	2020-06-01	48411.0	677.1428571428571
US, GA	Georgia	10617423	2020-06-02	49129.28571428572	718.2857142857143
US, GA	Georgia	10617423	2020-06-03	49820.0	690.7142857142857
US, GA	Georgia	10617423	2020-06-04	50476.42857142857	656.4285714285714
US, GA	Georgia	10617423	2020-06-05	51196.71428571428	720.2857142857143
US, GA	Georgia	10617423	2020-06-06	51923.28571428572	726.5714285714286
US, GA	Georgia	10617423	2020-06-07	52653.857142857145	730.5714285714286
US, GA	Georgia	10617423	2020-06-08	53391.28571428572	737.4285714285714
US, GA	Georgia	10617423	2020-06-09	54169.142857142855	777.8571428571429
US, GA	Georgia	10617423	2020-06-10	54995.28571428572	826.1428571428571
US, GA	Georgia	10617423	2020-06-11	55840.57142857143	845.2857142857143
US, GA	Georgia	10617423	2020-06-12	56673.28571428572	832.7142857142857
US, GA	Georgia	10617423	2020-06-13	57537.57142857143	864.2857142857143
US, GA	Georgia	10617423	2020-06-14	58386.0	848.4285714285714
US, GA	Georgia	10617423	2020-06-15	59275.42857142857	889.4285714285714
US, GA	Georgia	10617423	2020-06-16	60276.142857142855	1000.7142857142857
US, GA	Georgia	10617423	2020-06-17	61279.0	1002.8571428571429
US, GA	Georgia	10617423	2020-06-18	62352.42857142857	1073.4285714285713
US, GA	Georgia	10617423	2020-06-19	63599.857142857145	1247.4285714285713
US, GA	Georgia	10617423	2020-06-20	64935.71428571428	1335.857142857143
US, GA	Georgia	10617423	2020-06-21	66390.42857142857	1454.7142857142858
US, GA	Georgia	10617423	2020-06-22	67959.85714285714	1569.4285714285713
US, GA	Georgia	10617423	2020-06-23	69556.42857142857	1596.5714285714287
US, GA	Georgia	10617423	2020-06-24	71343.42857142857	1787.0
US, GA	Georgia	10617423	2020-06-25	73270.42857142857	1927.0
US, GA	Georgia	10617423	2020-06-26	75196.28571428571	1925.857142857143
US, GA	Georgia	10617423	2020-06-27	77319.28571428571	2123.0
US, GA	Georgia	10617423	2020-06-28	79692.71428571429	2373.4285714285716
US, GA	Georgia	10617423	2020-06-29	82192.42857142857	2499.714285714286
US, GA	Georgia	10617423	2020-06-30	84811.57142857143	2619.1428571428573
US, GA	Georgia	10617423	2020-07-01	87426.71428571429	2615.1428571428573
US, GA	Georgia	10617423	2020-07-02	89947.71428571429	2521.0
US, GA	Georgia	10617423	2020-07-03	92687.57142857143	2739.8571428571427
US, GA	Georgia	10617423	2020-07-04	95494.42857142857	2806.8571428571427
US, GA	Georgia	10617423	2020-07-05	98211.28571428571	2716.8571428571427
US, GA	Georgia	10617423	2020-07-06	101171.85714285714	2960.5714285714284
US, GA	Georgia	10617423	2020-07-07	104183.57142857143	3011.714285714286
US, GA	Georgia	10617423	2020-07-08	107243.42857142857	3059.8571428571427
US, GA	Georgia	10617423	2020-07-09	110601.71428571429	3358.285714285714
US, GA	Georgia	10617423	2020-07-10	113957.85714285714	3356.1428571428573
US, GA	Georgia	10617423	2020-07-11	117379.0	3421.1428571428573
US, GA	Georgia	10617423	2020-07-12	120887.57142857143	3508.5714285714284
US, GA	Georgia	10617423	2020-07-13	124312.57142857143	3425.0
US, GA	Georgia	10617423	2020-07-14	127952.42857142857	3639.8571428571427
US, GA	Georgia	10617423	2020-07-15	131694.42857142858	3742.0
US, GA	Georgia	10617423	2020-07-16	135267.2857142857	3572.8571428571427
US, GA	Georgia	10617423	2020-07-17	138842.2857142857	3575.0
US, GA	Georgia	10617423	2020-07-18	142337.14285714287	3494.8571428571427
US, GA	Georgia	10617423	2020-07-19	145954.2857142857	3617.1428571428573
US, GA	Georgia	10617423	2020-07-20	149701.14285714287	3746.8571428571427
US, GA	Georgia	10617423	2020-07-21	153316.57142857142	3615.4285714285716
US, GA	Georgia	10617423	2020-07-22	156862.85714285713	3546.285714285714
US, GA	Georgia	10617423	2020-07-23	160471.57142857142	3608.714285714286
US, GA	Georgia	10617423	2020-07-24	164195.0	3723.4285714285716
US, GA	Georgia	10617423	2020-07-25	167912.2857142857	3717.285714285714
US, GA	Georgia	10617423	2020-07-26	171580.7142857143	3668.4285714285716
US, GA	Georgia	10617423	2020-07-27	175142.42857142858	3561.714285714286
US, GA	Georgia	10617423	2020-07-28	178688.7142857143	3546.285714285714
US, GA	Georgia	10617423	2020-07-29	182292.14285714287	3603.4285714285716
US, GA	Georgia	10617423	2020-07-30	185805.2857142857	3513.1428571428573
US, GA	Georgia	10617423	2020-07-31	189076.14285714287	3270.8571428571427
US, GA	Georgia	10617423	2020-08-01	192417.57142857142	3341.4285714285716
US, GA	Georgia	10617423	2020-08-02	195647.42857142858	3229.8571428571427
US, GA	Georgia	10617423	2020-08-03	198883.42857142858	3236.0
US, GA	Georgia	10617423	2020-08-04	202228.42857142858	3345.0
US, GA	Georgia	10617423	2020-08-05	205574.0	3345.5714285714284
US, GA	Georgia	10617423	2020-08-06	208944.0	3370.0
US, GA	Georgia	10617423	2020-08-07	212464.0	3520.0
US, GA	Georgia	10617423	2020-08-08	215955.42857142858	3491.4285714285716
US, GA	Georgia	10617423	2020-08-09	219351.57142857142	3396.1428571428573
US, IL	Illinois	12671821	2020-01-25	0.8571428571428571	0.14285714285714285
US, IL	Illinois	12671821	2020-01-26	1.0	0.14285714285714285
US, IL	Illinois	12671821	2020-01-27	1.1428571428571428	0.14285714285714285
US, IL	Illinois	12671821	2020-01-28	1.2857142857142858	0.14285714285714285
US, IL	Illinois	12671821	2020-01-29	1.4285714285714286	0.14285714285714285
US, IL	Illinois	12671821	2020-01-30	1.5714285714285714	0.14285714285714285
US, IL	Illinois	12671821	2020-01-31	1.7142857142857142	0.14285714285714285
US, IL	Illinois	12671821	2020-02-01	1.8571428571428572	0.14285714285714285
US, IL	Illinois	12671821	2020-02-02	2.0	0.14285714285714285
US, IL	Illinois	12671821	2020-02-03	2.0	0.0
US, IL	Illinois	12671821	2020-02-04	2.0	0.0
US, IL	Illinois	12671821	2020-02-05	2.0	0.0
US, IL	Illinois	12671821	2020-02-06	2.0	0.0
US, IL	Illinois	12671821	2020-02-07	2.0	0.0
US, IL	Illinois	12671821	2020-02-08	2.0	0.0
US, IL	Illinois	12671821	2020-02-09	2.0	0.0
US, IL	Illinois	12671821	2020-02-10	2.0	0.0
US, IL	Illinois	12671821	2020-02-11	2.0	0.0
US, IL	Illinois	12671821	2020-02-12	2.0	0.0
US, IL	Illinois	12671821	2020-02-13	2.0	0.0
US, IL	Illinois	12671821	2020-02-14	2.0	0.0
US, IL	Illinois	12671821	2020-02-15	2.0	0.0
US, IL	Illinois	12671821	2020-02-16	2.0	0.0
US, IL	Illinois	12671821	2020-02-17	2.0	0.0
US, IL	Illinois	12671821	2020-02-18	2.0	0.0
US, IL	Illinois	12671821	2020-02-19	2.0	0.0
US, IL	Illinois	12671821	2020-02-20	2.0	0.0
US, IL	Illinois	12671821	2020-02-21	2.0	0.0
US, IL	Illinois	12671821	2020-02-22	2.0	0.0
US, IL	Illinois	12671821	2020-02-23	2.0	0.0
US, IL	Illinois	12671821	2020-02-24	2.0	0.0
US, IL	Illinois	12671821	2020-02-25	2.0	0.0
US, IL	Illinois	12671821	2020-02-26	2.142857142857143	0.14285714285714285
US, IL	Illinois	12671821	2020-02-27	2.4285714285714284	0.2857142857142857
US, IL	Illinois	12671821	2020-02-28	2.7142857142857144	0.2857142857142857
US, IL	Illinois	12671821	2020-02-29	3.0	0.2857142857142857
US, IL	Illinois	12671821	2020-03-01	3.4285714285714284	0.42857142857142855
US, IL	Illinois	12671821	2020-03-02	3.857142857142857	0.42857142857142855
US, IL	Illinois	12671821	2020-03-03	4.428571428571429	0.5714285714285714
US, IL	Illinois	12671821	2020-03-04	5.0	0.5714285714285714
US, IL	Illinois	12671821	2020-03-05	5.428571428571429	0.42857142857142855
US, IL	Illinois	12671821	2020-03-06	6.571428571428571	1.1428571428571428
US, IL	Illinois	12671821	2020-03-07	9.571428571428571	3.0
US, IL	Illinois	12671821	2020-03-08	13.428571428571429	3.857142857142857
US, IL	Illinois	12671821	2020-03-09	19.285714285714285	5.857142857142857
US, IL	Illinois	12671821	2020-03-10	27.571428571428573	8.285714285714286
US, IL	Illinois	12671821	2020-03-11	36.0	8.428571428571429
US, IL	Illinois	12671821	2020-03-12	46.857142857142854	10.857142857142858
US, IL	Illinois	12671821	2020-03-13	68.14285714285714	21.285714285714285
US, IL	Illinois	12671821	2020-03-14	103.42857142857143	35.285714285714285
US, IL	Illinois	12671821	2020-03-15	159.14285714285714	55.714285714285715
US, IL	Illinois	12671821	2020-03-16	236.14285714285714	77.0
US, IL	Illinois	12671821	2020-03-17	334.57142857142856	98.42857142857143
US, IL	Illinois	12671821	2020-03-18	475.0	140.42857142857142
US, IL	Illinois	12671821	2020-03-19	646.7142857142857	171.71428571428572
US, IL	Illinois	12671821	2020-03-20	843.2857142857143	196.57142857142858
US, IL	Illinois	12671821	2020-03-21	1070.857142857143	227.57142857142858
US, IL	Illinois	12671821	2020-03-22	1373.142857142857	302.2857142857143
US, IL	Illinois	12671821	2020-03-23	1721.5714285714287	348.42857142857144
US, IL	Illinois	12671821	2020-03-24	2112.714285714286	391.14285714285717
US, IL	Illinois	12671821	2020-03-25	2619.4285714285716	506.7142857142857
US, IL	Illinois	12671821	2020-03-26	3158.1428571428573	538.7142857142857
US, IL	Illinois	12671821	2020-03-27	3794.8571428571427	636.7142857142857
US, IL	Illinois	12671821	2020-03-28	4525.571428571428	730.7142857142857
US, IL	Illinois	12671821	2020-03-29	5262.285714285715	736.7142857142857
US, IL	Illinois	12671821	2020-03-30	6102.285714285715	840.0
US, IL	Illinois	12671821	2020-03-31	7083.142857142857	980.8571428571429
US, IL	Illinois	12671821	2020-04-01	8035.0	951.8571428571429
US, IL	Illinois	12671821	2020-04-02	9064.42857142857	1029.4285714285713
US, IL	Illinois	12671821	2020-04-03	10144.285714285714	1079.857142857143
US, IL	Illinois	12671821	2020-04-04	11301.142857142857	1156.857142857143
US, IL	Illinois	12671821	2020-04-05	12547.857142857143	1246.7142857142858
US, IL	Illinois	12671821	2020-04-06	13831.142857142857	1283.2857142857142
US, IL	Illinois	12671821	2020-04-07	15091.57142857143	1260.4285714285713
US, IL	Illinois	12671821	2020-04-08	16462.0	1370.4285714285713
US, IL	Illinois	12671821	2020-04-09	17856.714285714286	1394.7142857142858
US, IL	Illinois	12671821	2020-04-10	19241.714285714286	1385.0
US, IL	Illinois	12671821	2020-04-11	20601.0	1359.2857142857142
US, IL	Illinois	12671821	2020-04-12	21931.285714285714	1330.2857142857142
US, IL	Illinois	12671821	2020-04-13	23315.714285714286	1384.4285714285713
US, IL	Illinois	12671821	2020-04-14	24741.428571428572	1425.7142857142858
US, IL	Illinois	12671821	2020-04-15	26099.285714285714	1357.857142857143
US, IL	Illinois	12671821	2020-04-16	27454.714285714286	1355.4285714285713
US, IL	Illinois	12671821	2020-04-17	28856.285714285714	1401.5714285714287
US, IL	Illinois	12671821	2020-04-18	30358.285714285714	1502.0
US, IL	Illinois	12671821	2020-04-19	31958.714285714286	1600.4285714285713
US, IL	Illinois	12671821	2020-04-20	33684.42857142857	1725.7142857142858
US, IL	Illinois	12671821	2020-04-21	35486.857142857145	1802.4285714285713
US, IL	Illinois	12671821	2020-04-22	37422.0	1935.142857142857
US, IL	Illinois	12671821	2020-04-23	39474.857142857145	2052.8571428571427
US, IL	Illinois	12671821	2020-04-24	41623.857142857145	2149.0
US, IL	Illinois	12671821	2020-04-25	43802.57142857143	2178.714285714286
US, IL	Illinois	12671821	2020-04-26	46085.57142857143	2283.0
US, IL	Illinois	12671821	2020-04-27	48428.0	2342.4285714285716
US, IL	Illinois	12671821	2020-04-28	50817.71428571428	2389.714285714286
US, IL	Illinois	12671821	2020-04-29	53331.42857142857	2513.714285714286
US, IL	Illinois	12671821	2020-04-30	55887.71428571428	2556.285714285714
US, IL	Illinois	12671821	2020-05-01	58428.71428571428	2541.0
US, IL	Illinois	12671821	2020-05-02	60982.142857142855	2553.4285714285716
US, IL	Illinois	12671821	2020-05-03	63546.857142857145	2564.714285714286
US, IL	Illinois	12671821	2020-05-04	66076.14285714286	2529.285714285714
US, IL	Illinois	12671821	2020-05-05	68587.57142857143	2511.4285714285716
US, IL	Illinois	12671821	2020-05-06	70907.85714285714	2320.285714285714
US, IL	Illinois	12671821	2020-05-07	73083.57142857143	2175.714285714286
US, IL	Illinois	12671821	2020-05-08	75531.0	2447.4285714285716
US, IL	Illinois	12671821	2020-05-09	77882.71428571429	2351.714285714286
US, IL	Illinois	12671821	2020-05-10	80320.71428571429	2438.0
US, IL	Illinois	12671821	2020-05-11	82693.42857142857	2372.714285714286
US, IL	Illinois	12671821	2020-05-12	85032.28571428571	2338.8571428571427
US, IL	Illinois	12671821	2020-05-13	87382.28571428571	2350.0
US, IL	Illinois	12671821	2020-05-14	89879.14285714286	2496.8571428571427
US, IL	Illinois	12671821	2020-05-15	92023.28571428571	2144.1428571428573
US, IL	Illinois	12671821	2020-05-16	94269.57142857143	2246.285714285714
US, IL	Illinois	12671821	2020-05-17	96376.85714285714	2107.285714285714
US, IL	Illinois	12671821	2020-05-18	98530.42857142857	2153.5714285714284
US, IL	Illinois	12671821	2020-05-19	100721.71428571429	2191.285714285714
US, IL	Illinois	12671821	2020-05-20	103023.57142857143	2301.8571428571427
US, IL	Illinois	12671821	2020-05-21	105242.42857142857	2218.8571428571427
US, IL	Illinois	12671821	2020-05-22	107408.85714285714	2166.4285714285716
US, IL	Illinois	12671821	2020-05-23	109392.85714285714	1984.0
US, IL	Illinois	12671821	2020-05-24	111270.71428571429	1877.857142857143
US, IL	Illinois	12671821	2020-05-25	112986.57142857143	1715.857142857143
US, IL	Illinois	12671821	2020-05-26	114575.28571428571	1588.7142857142858
US, IL	Illinois	12671821	2020-05-27	115997.57142857143	1422.2857142857142
US, IL	Illinois	12671821	2020-05-28	117314.28571428571	1316.7142857142858
US, IL	Illinois	12671821	2020-05-29	118693.28571428571	1379.0
US, IL	Illinois	12671821	2020-05-30	120053.85714285714	1360.5714285714287
US, IL	Illinois	12671821	2020-05-31	121329.0	1275.142857142857
US, IL	Illinois	12671821	2020-06-01	122537.57142857143	1208.5714285714287
US, IL	Illinois	12671821	2020-06-02	123676.57142857143	1139.0
US, IL	Illinois	12671821	2020-06-03	124747.57142857143	1071.0
US, IL	Illinois	12671821	2020-06-04	125773.42857142857	1025.857142857143
US, IL	Illinois	12671821	2020-06-05	126682.57142857143	909.1428571428571
US, IL	Illinois	12671821	2020-06-06	127540.71428571429	858.1428571428571
US, IL	Illinois	12671821	2020-06-07	128375.57142857143	834.8571428571429
US, IL	Illinois	12671821	2020-06-08	129130.28571428571	754.7142857142857
US, IL	Illinois	12671821	2020-06-09	129841.85714285714	711.5714285714286
US, IL	Illinois	12671821	2020-06-10	130525.57142857143	683.7142857142857
US, IL	Illinois	12671821	2020-06-11	131182.85714285713	657.2857142857143
US, IL	Illinois	12671821	2020-06-12	131815.2857142857	632.4285714285714
US, IL	Illinois	12671821	2020-06-13	132436.42857142858	621.1428571428571
US, IL	Illinois	12671821	2020-06-14	133032.85714285713	596.4285714285714
US, IL	Illinois	12671821	2020-06-15	133643.14285714287	610.2857142857143
US, IL	Illinois	12671821	2020-06-16	134247.85714285713	604.7142857142857
US, IL	Illinois	12671821	2020-06-17	134850.57142857142	602.7142857142857
US, IL	Illinois	12671821	2020-06-18	135451.7142857143	601.1428571428571
US, IL	Illinois	12671821	2020-06-19	136049.7142857143	598.0
US, IL	Illinois	12671821	2020-06-20	136671.85714285713	622.1428571428571
US, IL	Illinois	12671821	2020-06-21	137337.0	665.1428571428571
US, IL	Illinois	12671821	2020-06-22	138025.7142857143	688.7142857142857
US, IL	Illinois	12671821	2020-06-23	138736.14285714287	710.4285714285714
US, IL	Illinois	12671821	2020-06-24	139444.85714285713	708.7142857142857
US, IL	Illinois	12671821	2020-06-25	140193.0	748.1428571428571
US, IL	Illinois	12671821	2020-06-26	140958.7142857143	765.7142857142857
US, IL	Illinois	12671821	2020-06-27	141740.57142857142	781.8571428571429
US, IL	Illinois	12671821	2020-06-28	142518.85714285713	778.2857142857143
US, IL	Illinois	12671821	2020-06-29	143298.7142857143	779.8571428571429
US, IL	Illinois	12671821	2020-06-30	144089.42857142858	790.7142857142857
US, IL	Illinois	12671821	2020-07-01	144879.14285714287	789.7142857142857
US, IL	Illinois	12671821	2020-07-02	145651.14285714287	772.0
US, IL	Illinois	12671821	2020-07-03	146563.85714285713	912.7142857142857
US, IL	Illinois	12671821	2020-07-04	147498.2857142857	934.4285714285714
US, IL	Illinois	12671821	2020-07-05	148454.0	955.7142857142857
US, IL	Illinois	12671821	2020-07-06	149475.2857142857	1021.2857142857143
US, IL	Illinois	12671821	2020-07-07	150544.14285714287	1068.857142857143
US, IL	Illinois	12671821	2020-07-08	151658.0	1113.857142857143
US, IL	Illinois	12671821	2020-07-09	152810.2857142857	1152.2857142857142
US, IL	Illinois	12671821	2020-07-10	153819.42857142858	1009.1428571428571
US, IL	Illinois	12671821	2020-07-11	154858.14285714287	1038.7142857142858
US, IL	Illinois	12671821	2020-07-12	155931.0	1072.857142857143
US, IL	Illinois	12671821	2020-07-13	157018.14285714287	1087.142857142857
US, IL	Illinois	12671821	2020-07-14	158116.85714285713	1098.7142857142858
US, IL	Illinois	12671821	2020-07-15	159217.14285714287	1100.2857142857142
US, IL	Illinois	12671821	2020-07-16	160358.7142857143	1141.5714285714287
US, IL	Illinois	12671821	2020-07-17	161533.85714285713	1175.142857142857
US, IL	Illinois	12671821	2020-07-18	162769.57142857142	1235.7142857142858
US, IL	Illinois	12671821	2020-07-19	164057.2857142857	1287.7142857142858
US, IL	Illinois	12671821	2020-07-20	165369.7142857143	1312.4285714285713
US, IL	Illinois	12671821	2020-07-21	166703.57142857142	1333.857142857143
US, IL	Illinois	12671821	2020-07-22	168119.7142857143	1416.142857142857
US, IL	Illinois	12671821	2020-07-23	169544.2857142857	1424.5714285714287
US, IL	Illinois	12671821	2020-07-24	170987.7142857143	1443.4285714285713
US, IL	Illinois	12671821	2020-07-25	172400.2857142857	1412.5714285714287
US, IL	Illinois	12671821	2020-07-26	173834.42857142858	1434.142857142857
US, IL	Illinois	12671821	2020-07-27	175322.85714285713	1488.4285714285713
US, IL	Illinois	12671821	2020-07-28	176841.7142857143	1518.857142857143
US, IL	Illinois	12671821	2020-07-29	178350.42857142858	1508.7142857142858
US, IL	Illinois	12671821	2020-07-30	179868.7142857143	1518.2857142857142
US, IL	Illinois	12671821	2020-07-31	181443.7142857143	1575.0
US, IL	Illinois	12671821	2020-08-01	183070.7142857143	1627.0
US, IL	Illinois	12671821	2020-08-02	184723.57142857142	1652.857142857143
US, IL	Illinois	12671821	2020-08-03	186394.0	1670.4285714285713
US, IL	Illinois	12671821	2020-08-04	188143.14285714287	1749.142857142857
US, IL	Illinois	12671821	2020-08-05	189879.7142857143	1736.5714285714287
US, IL	Illinois	12671821	2020-08-06	191619.2857142857	1739.5714285714287
US, IL	Illinois	12671821	2020-08-07	193370.0	1750.7142857142858
US, IL	Illinois	12671821	2020-08-08	195104.42857142858	1734.4285714285713
US, IL	Illinois	12671821	2020-08-09	196821.85714285713	1717.4285714285713
US, MA	Massachusetts	6892503	2020-01-25	0.0	0.0
US, MA	Massachusetts	6892503	2020-01-26	0.0	0.0
US, MA	Massachusetts	6892503	2020-01-27	0.0	0.0
US, MA	Massachusetts	6892503	2020-01-28	0.14285714285714285	0.14285714285714285
US, MA	Massachusetts	6892503	2020-01-29	0.2857142857142857	0.14285714285714285
US, MA	Massachusetts	6892503	2020-01-30	0.42857142857142855	0.14285714285714285
US, MA	Massachusetts	6892503	2020-01-31	0.5714285714285714	0.14285714285714285
US, MA	Massachusetts	6892503	2020-02-01	0.7142857142857143	0.14285714285714285
US, MA	Massachusetts	6892503	2020-02-02	0.8571428571428571	0.14285714285714285
US, MA	Massachusetts	6892503	2020-02-03	1.0	0.14285714285714285
US, MA	Massachusetts	6892503	2020-02-04	1.0	0.0
US, MA	Massachusetts	6892503	2020-02-05	1.0	0.0
US, MA	Massachusetts	6892503	2020-02-06	1.0	0.0
US, MA	Massachusetts	6892503	2020-02-07	1.0	0.0
US, MA	Massachusetts	6892503	2020-02-08	1.0	0.0
US, MA	Massachusetts	6892503	2020-02-09	1.0	0.0
US, MA	Massachusetts	6892503	2020-02-10	1.0	0.0
US, MA	Massachusetts	6892503	2020-02-11	1.0	0.0
US, MA	Massachusetts	6892503	2020-02-12	1.0	0.0
US, MA	Massachusetts	6892503	2020-02-13	1.0	0.0
US, MA	Massachusetts	6892503	2020-02-14	1.0	0.0
US, MA	Massachusetts	6892503	2020-02-15	1.0	0.0
US, MA	Massachusetts	6892503	2020-02-16	1.0	0.0
US, MA	Massachusetts	6892503	2020-02-17	1.0	0.0
US, MA	Massachusetts	6892503	2020-02-18	1.0	0.0
US, MA	Massachusetts	6892503	2020-02-19	1.0	0.0
US, MA	Massachusetts	6892503	2020-02-20	1.0	0.0
US, MA	Massachusetts	6892503	2020-02-21	1.0	0.0
US, MA	Massachusetts	6892503	2020-02-22	1.0	0.0
US, MA	Massachusetts	6892503	2020-02-23	1.0	0.0
US, MA	Massachusetts	6892503	2020-02-24	1.0	0.0
US, MA	Massachusetts	6892503	2020-02-25	1.0	0.0
US, MA	Massachusetts	6892503	2020-02-26	1.0	0.0
US, MA	Massachusetts	6892503	2020-02-27	1.0	0.0
US, MA	Massachusetts	6892503	2020-02-28	1.1428571428571428	0.14285714285714285
US, MA	Massachusetts	6892503	2020-02-29	1.2857142857142858	0.14285714285714285
US, MA	Massachusetts	6892503	2020-03-01	1.4285714285714286	0.14285714285714285
US, MA	Massachusetts	6892503	2020-03-02	2.142857142857143	0.7142857142857143
US, MA	Massachusetts	6892503	2020-03-03	2.857142857142857	0.7142857142857143
US, MA	Massachusetts	6892503	2020-03-04	5.857142857142857	3.0
US, MA	Massachusetts	6892503	2020-03-05	8.857142857142858	3.0
US, MA	Massachusetts	6892503	2020-03-06	14.428571428571429	5.571428571428571
US, MA	Massachusetts	6892503	2020-03-07	27.285714285714285	12.857142857142858
US, MA	Massachusetts	6892503	2020-03-08	42.285714285714285	15.0
US, MA	Massachusetts	6892503	2020-03-09	59.0	16.714285714285715
US, MA	Massachusetts	6892503	2020-03-10	77.85714285714286	18.857142857142858
US, MA	Massachusetts	6892503	2020-03-11	94.42857142857143	16.571428571428573
US, MA	Massachusetts	6892503	2020-03-12	118.0	23.571428571428573
US, MA	Massachusetts	6892503	2020-03-13	143.14285714285714	25.142857142857142
US, MA	Massachusetts	6892503	2020-03-14	166.0	22.857142857142858
US, MA	Massachusetts	6892503	2020-03-15	197.57142857142858	31.571428571428573
US, MA	Massachusetts	6892503	2020-03-16	239.0	41.42857142857143
US, MA	Massachusetts	6892503	2020-03-17	294.0	55.0
US, MA	Massachusetts	6892503	2020-03-18	365.7142857142857	71.71428571428571
US, MA	Massachusetts	6892503	2020-03-19	450.0	84.28571428571429
US, MA	Massachusetts	6892503	2020-03-20	584.5714285714286	134.57142857142858
US, MA	Massachusetts	6892503	2020-03-21	811.1428571428571	226.57142857142858
US, MA	Massachusetts	6892503	2020-03-22	1109.5714285714287	298.42857142857144
US, MA	Massachusetts	6892503	2020-03-23	1513.4285714285713	403.85714285714283
US, MA	Massachusetts	6892503	2020-03-24	2046.857142857143	533.4285714285714
US, MA	Massachusetts	6892503	2020-03-25	2663.285714285714	616.4285714285714
US, MA	Massachusetts	6892503	2020-03-26	3374.0	710.7142857142857
US, MA	Massachusetts	6892503	2020-03-27	4154.142857142857	780.1428571428571
US, MA	Massachusetts	6892503	2020-03-28	4997.0	842.8571428571429
US, MA	Massachusetts	6892503	2020-03-29	5932.571428571428	935.5714285714286
US, MA	Massachusetts	6892503	2020-03-30	6955.714285714285	1023.1428571428571
US, MA	Massachusetts	6892503	2020-03-31	8024.142857142857	1068.4285714285713
US, MA	Massachusetts	6892503	2020-04-01	9102.0	1077.857142857143
US, MA	Massachusetts	6892503	2020-04-02	10257.0	1155.0
US, MA	Massachusetts	6892503	2020-04-03	11483.0	1226.0
US, MA	Massachusetts	6892503	2020-04-04	12776.142857142857	1293.142857142857
US, MA	Massachusetts	6892503	2020-04-05	14201.142857142857	1425.0
US, MA	Massachusetts	6892503	2020-04-06	15711.42857142857	1510.2857142857142
US, MA	Massachusetts	6892503	2020-04-07	17300.571428571428	1589.142857142857
US, MA	Massachusetts	6892503	2020-04-08	19154.14285714286	1853.5714285714287
US, MA	Massachusetts	6892503	2020-04-09	21015.571428571428	1861.4285714285713
US, MA	Massachusetts	6892503	2020-04-10	22867.285714285714	1851.7142857142858
US, MA	Massachusetts	6892503	2020-04-11	24742.85714285714	1875.5714285714287
US, MA	Massachusetts	6892503	2020-04-12	26634.285714285714	1891.4285714285713
US, MA	Massachusetts	6892503	2020-04-13	28635.85714285714	2001.5714285714287
US, MA	Massachusetts	6892503	2020-04-14	30650.571428571428	2014.7142857142858
US, MA	Massachusetts	6892503	2020-04-15	32536.14285714286	1885.5714285714287
US, MA	Massachusetts	6892503	2020-04-16	34448.28571428572	1912.142857142857
US, MA	Massachusetts	6892503	2020-04-17	36400.857142857145	1952.5714285714287
US, MA	Massachusetts	6892503	2020-04-18	38357.28571428572	1956.4285714285713
US, MA	Massachusetts	6892503	2020-04-19	40435.28571428572	2078.0
US, MA	Massachusetts	6892503	2020-04-20	42823.142857142855	2387.8571428571427
US, MA	Massachusetts	6892503	2020-04-21	45276.28571428572	2453.1428571428573
US, MA	Massachusetts	6892503	2020-04-22	47716.142857142855	2439.8571428571427
US, MA	Massachusetts	6892503	2020-04-23	50150.857142857145	2434.714285714286
US, MA	Massachusetts	6892503	2020-04-24	52631.0	2480.1428571428573
US, MA	Massachusetts	6892503	2020-04-25	55143.42857142857	2512.4285714285716
US, MA	Massachusetts	6892503	2020-04-26	57498.28571428572	2354.8571428571427
US, MA	Massachusetts	6892503	2020-04-27	59453.71428571428	1955.4285714285713
US, MA	Massachusetts	6892503	2020-04-28	61354.142857142855	1900.4285714285713
US, MA	Massachusetts	6892503	2020-04-29	63292.0	1937.857142857143
US, MA	Massachusetts	6892503	2020-04-30	65162.42857142857	1870.4285714285713
US, MA	Massachusetts	6892503	2020-05-01	66942.57142857143	1780.142857142857
US, MA	Massachusetts	6892503	2020-05-02	68705.0	1762.4285714285713
US, MA	Massachusetts	6892503	2020-05-03	70437.42857142857	1732.4285714285713
US, MA	Massachusetts	6892503	2020-05-04	72109.14285714286	1671.7142857142858
US, MA	Massachusetts	6892503	2020-05-05	73698.14285714286	1589.0
US, MA	Massachusetts	6892503	2020-05-06	75177.85714285714	1479.7142857142858
US, MA	Massachusetts	6892503	2020-05-07	76609.42857142857	1431.5714285714287
US, MA	Massachusetts	6892503	2020-05-08	77997.42857142857	1388.0
US, MA	Massachusetts	6892503	2020-05-09	79300.14285714286	1302.7142857142858
US, MA	Massachusetts	6892503	2020-05-10	80603.28571428571	1303.142857142857
US, MA	Massachusetts	6892503	2020-05-11	81845.57142857143	1242.2857142857142
US, MA	Massachusetts	6892503	2020-05-12	83104.57142857143	1259.0
US, MA	Massachusetts	6892503	2020-05-13	84365.14285714286	1260.5714285714287
US, MA	Massachusetts	6892503	2020-05-14	85673.28571428571	1308.142857142857
US, MA	Massachusetts	6892503	2020-05-15	86980.57142857143	1307.2857142857142
US, MA	Massachusetts	6892503	2020-05-16	88265.85714285714	1285.2857142857142
US, MA	Massachusetts	6892503	2020-05-17	89465.85714285714	1200.0
US, MA	Massachusetts	6892503	2020-05-18	90610.14285714286	1144.2857142857142
US, MA	Massachusetts	6892503	2020-05-19	91648.28571428571	1038.142857142857
US, MA	Massachusetts	6892503	2020-05-20	92678.0	1029.7142857142858
US, MA	Massachusetts	6892503	2020-05-21	93649.42857142857	971.4285714285714
US, MA	Massachusetts	6892503	2020-05-22	94550.14285714286	900.7142857142857
US, MA	Massachusetts	6892503	2020-05-23	95375.0	824.8571428571429
US, MA	Massachusetts	6892503	2020-05-24	96137.57142857143	762.5714285714286
US, MA	Massachusetts	6892503	2020-05-25	96863.85714285714	726.2857142857143
US, MA	Massachusetts	6892503	2020-05-26	97597.0	733.1428571428571
US, MA	Massachusetts	6892503	2020-05-27	98277.0	680.0
US, MA	Massachusetts	6892503	2020-05-28	98911.14285714286	634.1428571428571
US, MA	Massachusetts	6892503	2020-05-29	99530.71428571429	619.5714285714286
US, MA	Massachusetts	6892503	2020-05-30	100125.57142857143	594.8571428571429
US, MA	Massachusetts	6892503	2020-05-31	100677.71428571429	552.1428571428571
US, MA	Massachusetts	6892503	2020-06-01	101203.0	525.2857142857143
US, MA	Massachusetts	6892503	2020-06-02	101682.85714285714	479.85714285714283
US, MA	Massachusetts	6892503	2020-06-03	102106.85714285714	424.0
US, MA	Massachusetts	6892503	2020-06-04	102509.85714285714	403.0
US, MA	Massachusetts	6892503	2020-06-05	102899.28571428571	389.42857142857144
US, MA	Massachusetts	6892503	2020-06-06	103265.57142857143	366.2857142857143
US, MA	Massachusetts	6892503	2020-06-07	103637.57142857143	372.0
US, MA	Massachusetts	6892503	2020-06-08	103995.0	357.42857142857144
US, MA	Massachusetts	6892503	2020-06-09	104318.28571428571	323.2857142857143
US, MA	Massachusetts	6892503	2020-06-10	104627.85714285714	309.57142857142856
US, MA	Massachusetts	6892503	2020-06-11	104922.71428571429	294.85714285714283
US, MA	Massachusetts	6892503	2020-06-12	105207.85714285714	285.14285714285717
US, MA	Massachusetts	6892503	2020-06-13	105492.85714285714	285.0
US, MA	Massachusetts	6892503	2020-06-14	105743.57142857143	250.71428571428572
US, MA	Massachusetts	6892503	2020-06-15	105970.85714285714	227.28571428571428
US, MA	Massachusetts	6892503	2020-06-16	106191.0	220.14285714285714
US, MA	Massachusetts	6892503	2020-06-17	106399.28571428571	208.28571428571428
US, MA	Massachusetts	6892503	2020-06-18	106616.42857142857	217.14285714285714
US, MA	Massachusetts	6892503	2020-06-19	106838.42857142857	222.0
US, MA	Massachusetts	6892503	2020-06-20	107047.0	208.57142857142858
US, MA	Massachusetts	6892503	2020-06-21	107249.14285714286	202.14285714285714
US, MA	Massachusetts	6892503	2020-06-22	107452.0	202.85714285714286
US, MA	Massachusetts	6892503	2020-06-23	107667.28571428571	215.28571428571428
US, MA	Massachusetts	6892503	2020-06-24	107896.71428571429	229.42857142857142
US, MA	Massachusetts	6892503	2020-06-25	108119.28571428571	222.57142857142858
US, MA	Massachusetts	6892503	2020-06-26	108325.42857142857	206.14285714285714
US, MA	Massachusetts	6892503	2020-06-27	108544.28571428571	218.85714285714286
US, MA	Massachusetts	6892503	2020-06-28	108758.71428571429	214.42857142857142
US, MA	Massachusetts	6892503	2020-06-29	108981.28571428571	222.57142857142858
US, MA	Massachusetts	6892503	2020-06-30	109180.57142857143	199.28571428571428
US, MA	Massachusetts	6892503	2020-07-01	109367.28571428571	186.71428571428572
US, MA	Massachusetts	6892503	2020-07-02	109562.85714285714	195.57142857142858
US, MA	Massachusetts	6892503	2020-07-03	109770.85714285714	208.0
US, MA	Massachusetts	6892503	2020-07-04	109979.28571428571	208.42857142857142
US, MA	Massachusetts	6892503	2020-07-05	110202.0	222.71428571428572
US, MA	Massachusetts	6892503	2020-07-06	110413.71428571429	211.71428571428572
US, MA	Massachusetts	6892503	2020-07-07	110636.57142857143	222.85714285714286
US, MA	Massachusetts	6892503	2020-07-08	110868.42857142857	231.85714285714286
US, MA	Massachusetts	6892503	2020-07-09	111109.85714285714	241.42857142857142
US, MA	Massachusetts	6892503	2020-07-10	111365.85714285714	256.0
US, MA	Massachusetts	6892503	2020-07-11	111615.14285714286	249.28571428571428
US, MA	Massachusetts	6892503	2020-07-12	111855.71428571429	240.57142857142858
US, MA	Massachusetts	6892503	2020-07-13	112108.42857142857	252.71428571428572
US, MA	Massachusetts	6892503	2020-07-14	112371.28571428571	262.85714285714283
US, MA	Massachusetts	6892503	2020-07-15	112648.0	276.7142857142857
US, MA	Massachusetts	6892503	2020-07-16	112928.28571428571	280.2857142857143
US, MA	Massachusetts	6892503	2020-07-17	113200.14285714286	271.85714285714283
US, MA	Massachusetts	6892503	2020-07-18	113482.0	281.85714285714283
US, MA	Massachusetts	6892503	2020-07-19	113777.14285714286	295.14285714285717
US, MA	Massachusetts	6892503	2020-07-20	114078.0	300.85714285714283
US, MA	Massachusetts	6892503	2020-07-21	114368.0	290.0
US, MA	Massachusetts	6892503	2020-07-22	114668.42857142857	300.42857142857144
US, MA	Massachusetts	6892503	2020-07-23	114973.71428571429	305.2857142857143
US, MA	Massachusetts	6892503	2020-07-24	115280.71428571429	307.0
US, MA	Massachusetts	6892503	2020-07-25	115618.42857142857	337.7142857142857
US, MA	Massachusetts	6892503	2020-07-26	115968.57142857143	350.14285714285717
US, MA	Massachusetts	6892503	2020-07-27	116343.85714285714	375.2857142857143
US, MA	Massachusetts	6892503	2020-07-28	116739.85714285714	396.0
US, MA	Massachusetts	6892503	2020-07-29	117142.85714285714	403.0
US, MA	Massachusetts	6892503	2020-07-30	117533.0	390.14285714285717
US, MA	Massachusetts	6892503	2020-07-31	117964.57142857143	431.57142857142856
US, MA	Massachusetts	6892503	2020-08-01	118387.28571428571	422.7142857142857
US, MA	Massachusetts	6892503	2020-08-02	118783.85714285714	396.57142857142856
US, MA	Massachusetts	6892503	2020-08-03	119166.57142857143	382.7142857142857
US, MA	Massachusetts	6892503	2020-08-04	119548.14285714286	381.57142857142856
US, MA	Massachusetts	6892503	2020-08-05	119917.0	368.85714285714283
US, MA	Massachusetts	6892503	2020-08-06	120296.71428571429	379.7142857142857
US, MA	Massachusetts	6892503	2020-08-07	120654.42857142857	357.7142857142857
US, MA	Massachusetts	6892503	2020-08-08	120991.14285714286	336.7142857142857
US, MA	Massachusetts	6892503	2020-08-09	121340.42857142857	349.2857142857143
US, MI	Michigan	9986857	2020-01-25	0.0	0.0
US, MI	Michigan	9986857	2020-01-26	0.0	0.0
US, MI	Michigan	9986857	2020-01-27	0.0	0.0
US, MI	Michigan	9986857	2020-01-28	0.0	0.0
US, MI	Michigan	9986857	2020-01-29	0.0	0.0
US, MI	Michigan	9986857	2020-01-30	0.0	0.0
US, MI	Michigan	9986857	2020-01-31	0.0	0.0
US, MI	Michigan	9986857	2020-02-01	0.0	0.0
US, MI	Michigan	9986857	2020-02-02	0.0	0.0
US, MI	Michigan	9986857	2020-02-03	0.0	0.0
US, MI	Michigan	9986857	2020-02-04	0.0	0.0
US, MI	Michigan	9986857	2020-02-05	0.0	0.0
US, MI	Michigan	9986857	2020-02-06	0.0	0.0
US, MI	Michigan	9986857	2020-02-07	0.0	0.0
US, MI	Michigan	9986857	2020-02-08	0.0	0.0
US, MI	Michigan	9986857	2020-02-09	0.0	0.0
US, MI	Michigan	9986857	2020-02-10	0.0	0.0
US, MI	Michigan	9986857	2020-02-11	0.0	0.0
US, MI	Michigan	9986857	2020-02-12	0.0	0.0
US, MI	Michigan	9986857	2020-02-13	0.0	0.0
US, MI	Michigan	9986857	2020-02-14	0.0	0.0
US, MI	Michigan	9986857	2020-02-15	0.0	0.0
US, MI	Michigan	9986857	2020-02-16	0.0	0.0
US, MI	Michigan	9986857	2020-02-17	0.0	0.0
US, MI	Michigan	9986857	2020-02-18	0.0	0.0
US, MI	Michigan	9986857	2020-02-19	0.0	0.0
US, MI	Michigan	9986857	2020-02-20	0.0	0.0
US, MI	Michigan	9986857	2020-02-21	0.0	0.0
US, MI	Michigan	9986857	2020-02-22	0.0	0.0
US, MI	Michigan	9986857	2020-02-23	0.0	0.0
US, MI	Michigan	9986857	2020-02-24	0.0	0.0
US, MI	Michigan	9986857	2020-02-25	0.0	0.0
US, MI	Michigan	9986857	2020-02-26	0.0	0.0
US, MI	Michigan	9986857	2020-02-27	0.0	0.0
US, MI	Michigan	9986857	2020-02-28	0.0	0.0
US, MI	Michigan	9986857	2020-02-29	0.0	0.0
US, MI	Michigan	9986857	2020-03-01	0.0	0.0
US, MI	Michigan	9986857	2020-03-02	0.0	0.0
US, MI	Michigan	9986857	2020-03-03	0.0	0.0
US, MI	Michigan	9986857	2020-03-04	0.0	0.0
US, MI	Michigan	9986857	2020-03-05	0.0	0.0
US, MI	Michigan	9986857	2020-03-06	0.0	0.0
US, MI	Michigan	9986857	2020-03-07	0.2857142857142857	0.2857142857142857
US, MI	Michigan	9986857	2020-03-08	0.7142857142857143	0.42857142857142855
US, MI	Michigan	9986857	2020-03-09	4.142857142857143	3.4285714285714284
US, MI	Michigan	9986857	2020-03-10	9.285714285714286	5.142857142857143
US, MI	Michigan	9986857	2020-03-11	15.714285714285714	6.428571428571429
US, MI	Michigan	9986857	2020-03-12	26.571428571428573	10.857142857142858
US, MI	Michigan	9986857	2020-03-13	39.42857142857143	12.857142857142858
US, MI	Michigan	9986857	2020-03-14	61.857142857142854	22.428571428571427
US, MI	Michigan	9986857	2020-03-15	106.28571428571429	44.42857142857143
US, MI	Michigan	9986857	2020-03-16	170.14285714285714	63.857142857142854
US, MI	Michigan	9986857	2020-03-17	254.28571428571428	84.14285714285714
US, MI	Michigan	9986857	2020-03-18	409.42857142857144	155.14285714285714
US, MI	Michigan	9986857	2020-03-19	606.2857142857143	196.85714285714286
US, MI	Michigan	9986857	2020-03-20	870.8571428571429	264.57142857142856
US, MI	Michigan	9986857	2020-03-21	1200.7142857142858	329.85714285714283
US, MI	Michigan	9986857	2020-03-22	1589.0	388.2857142857143
US, MI	Michigan	9986857	2020-03-23	2071.4285714285716	482.42857142857144
US, MI	Michigan	9986857	2020-03-24	2680.714285714286	609.2857142857143
US, MI	Michigan	9986857	2020-03-25	3341.0	660.2857142857143
US, MI	Michigan	9986857	2020-03-26	4105.142857142857	764.1428571428571
US, MI	Michigan	9986857	2020-03-27	4963.571428571428	858.4285714285714
US, MI	Michigan	9986857	2020-03-28	5999.142857142857	1035.5714285714287
US, MI	Michigan	9986857	2020-03-29	7170.285714285715	1171.142857142857
US, MI	Michigan	9986857	2020-03-30	8509.285714285714	1339.0
US, MI	Michigan	9986857	2020-03-31	9915.714285714286	1406.4285714285713
US, MI	Michigan	9986857	2020-04-01	11417.857142857143	1502.142857142857
US, MI	Michigan	9986857	2020-04-02	12991.714285714286	1573.857142857143
US, MI	Michigan	9986857	2020-04-03	14662.142857142857	1670.4285714285713
US, MI	Michigan	9986857	2020-04-04	16284.857142857143	1622.7142857142858
US, MI	Michigan	9986857	2020-04-05	17865.85714285714	1581.0
US, MI	Michigan	9986857	2020-04-06	19302.714285714286	1436.857142857143
US, MI	Michigan	9986857	2020-04-07	20697.714285714286	1395.0
US, MI	Michigan	9986857	2020-04-08	21971.285714285714	1273.5714285714287
US, MI	Michigan	9986857	2020-04-09	23228.714285714286	1257.4285714285713
US, MI	Michigan	9986857	2020-04-10	24428.428571428572	1199.7142857142858
US, MI	Michigan	9986857	2020-04-11	25581.0	1152.5714285714287
US, MI	Michigan	9986857	2020-04-12	26676.571428571428	1095.5714285714287
US, MI	Michigan	9986857	2020-04-13	27811.714285714286	1135.142857142857
US, MI	Michigan	9986857	2020-04-14	28887.571428571428	1075.857142857143
US, MI	Michigan	9986857	2020-04-15	29959.714285714286	1072.142857142857
US, MI	Michigan	9986857	2020-04-16	30917.14285714286	957.4285714285714
US, MI	Michigan	9986857	2020-04-17	31775.14285714286	858.0
US, MI	Michigan	9986857	2020-04-18	32669.428571428572	894.2857142857143
US, MI	Michigan	9986857	2020-04-19	33652.142857142855	982.7142857142857
US, MI	Michigan	9986857	2020-04-20	34667.142857142855	1015.0
US, MI	Michigan	9986857	2020-04-21	35632.57142857143	965.4285714285714
US, MI	Michigan	9986857	2020-04-22	36611.42857142857	978.8571428571429
US, MI	Michigan	9986857	2020-04-23	37570.0	958.5714285714286
US, MI	Michigan	9986857	2020-04-24	38586.857142857145	1016.8571428571429
US, MI	Michigan	9986857	2020-04-25	39583.28571428572	996.4285714285714
US, MI	Michigan	9986857	2020-04-26	40530.857142857145	947.5714285714286
US, MI	Michigan	9986857	2020-04-27	41415.71428571428	884.8571428571429
US, MI	Michigan	9986857	2020-04-28	42363.57142857143	947.8571428571429
US, MI	Michigan	9986857	2020-04-29	43293.142857142855	929.5714285714286
US, MI	Michigan	9986857	2020-04-30	44195.142857142855	902.0
US, MI	Michigan	9986857	2020-05-01	45016.28571428572	821.1428571428571
US, MI	Michigan	9986857	2020-05-02	45781.857142857145	765.5714285714286
US, MI	Michigan	9986857	2020-05-03	46486.71428571428	704.8571428571429
US, MI	Michigan	9986857	2020-05-04	47150.42857142857	663.7142857142857
US, MI	Michigan	9986857	2020-05-05	47757.857142857145	607.4285714285714
US, MI	Michigan	9986857	2020-05-06	48334.857142857145	577.0
US, MI	Michigan	9986857	2020-05-07	48946.71428571428	611.8571428571429
US, MI	Michigan	9986857	2020-05-08	49568.0	621.2857142857143
US, MI	Michigan	9986857	2020-05-09	50151.0	583.0
US, MI	Michigan	9986857	2020-05-10	50830.28571428572	679.2857142857143
US, MI	Michigan	9986857	2020-05-11	51493.142857142855	662.8571428571429
US, MI	Michigan	9986857	2020-05-12	52155.857142857145	662.7142857142857
US, MI	Michigan	9986857	2020-05-13	52852.57142857143	696.7142857142857
US, MI	Michigan	9986857	2020-05-14	53598.857142857145	746.2857142857143
US, MI	Michigan	9986857	2020-05-15	54342.0	743.1428571428571
US, MI	Michigan	9986857	2020-05-16	55128.142857142855	786.1428571428571
US, MI	Michigan	9986857	2020-05-17	55816.857142857145	688.7142857142857
US, MI	Michigan	9986857	2020-05-18	56493.0	676.1428571428571
US, MI	Michigan	9986857	2020-05-19	57168.857142857145	675.8571428571429
US, MI	Michigan	9986857	2020-05-20	57802.0	633.1428571428571
US, MI	Michigan	9986857	2020-05-21	58340.0	538.0
US, MI	Michigan	9986857	2020-05-22	58841.28571428572	501.2857142857143
US, MI	Michigan	9986857	2020-05-23	59308.42857142857	467.14285714285717
US, MI	Michigan	9986857	2020-05-24	59755.28571428572	446.85714285714283
US, MI	Michigan	9986857	2020-05-25	60225.28571428572	470.0
US, MI	Michigan	9986857	2020-05-26	60679.42857142857	454.14285714285717
US, MI	Michigan	9986857	2020-05-27	61153.142857142855	473.7142857142857
US, MI	Michigan	9986857	2020-05-28	61625.57142857143	472.42857142857144
US, MI	Michigan	9986857	2020-05-29	62092.142857142855	466.57142857142856
US, MI	Michigan	9986857	2020-05-30	62530.0	437.85714285714283
US, MI	Michigan	9986857	2020-05-31	62939.0	409.0
US, MI	Michigan	9986857	2020-06-01	63365.857142857145	426.85714285714283
US, MI	Michigan	9986857	2020-06-02	63750.0	384.14285714285717
US, MI	Michigan	9986857	2020-06-03	64072.57142857143	322.57142857142856
US, MI	Michigan	9986857	2020-06-04	64383.42857142857	310.85714285714283
US, MI	Michigan	9986857	2020-06-05	64658.71428571428	275.2857142857143
US, MI	Michigan	9986857	2020-06-06	64876.57142857143	217.85714285714286
US, MI	Michigan	9986857	2020-06-07	65086.57142857143	210.0
US, MI	Michigan	9986857	2020-06-08	65208.142857142855	121.57142857142857
US, MI	Michigan	9986857	2020-06-09	65339.857142857145	131.71428571428572
US, MI	Michigan	9986857	2020-06-10	65494.857142857145	155.0
US, MI	Michigan	9986857	2020-06-11	65635.0	140.14285714285714
US, MI	Michigan	9986857	2020-06-12	65792.42857142857	157.42857142857142
US, MI	Michigan	9986857	2020-06-13	65980.28571428571	187.85714285714286
US, MI	Michigan	9986857	2020-06-14	66173.0	192.71428571428572
US, MI	Michigan	9986857	2020-06-15	66376.57142857143	203.57142857142858
US, MI	Michigan	9986857	2020-06-16	66620.71428571429	244.14285714285714
US, MI	Michigan	9986857	2020-06-17	66857.42857142857	236.71428571428572
US, MI	Michigan	9986857	2020-06-18	67124.85714285714	267.42857142857144
US, MI	Michigan	9986857	2020-06-19	67400.28571428571	275.42857142857144
US, MI	Michigan	9986857	2020-06-20	67694.28571428571	294.0
US, MI	Michigan	9986857	2020-06-21	68007.28571428571	313.0
US, MI	Michigan	9986857	2020-06-22	68326.14285714286	318.85714285714283
US, MI	Michigan	9986857	2020-06-23	68631.0	304.85714285714283
US, MI	Michigan	9986857	2020-06-24	68950.28571428571	319.2857142857143
US, MI	Michigan	9986857	2020-06-25	69274.0	323.7142857142857
US, MI	Michigan	9986857	2020-06-26	69635.57142857143	361.57142857142856
US, MI	Michigan	9986857	2020-06-27	69997.57142857143	362.0
US, MI	Michigan	9986857	2020-06-28	70381.71428571429	384.14285714285717
US, MI	Michigan	9986857	2020-06-29	70788.28571428571	406.57142857142856
US, MI	Michigan	9986857	2020-06-30	71202.85714285714	414.57142857142856
US, MI	Michigan	9986857	2020-07-01	71630.71428571429	427.85714285714283
US, MI	Michigan	9986857	2020-07-02	72065.57142857143	434.85714285714283
US, MI	Michigan	9986857	2020-07-03	72518.71428571429	453.14285714285717
US, MI	Michigan	9986857	2020-07-04	73013.28571428571	494.57142857142856
US, MI	Michigan	9986857	2020-07-05	73496.85714285714	483.57142857142856
US, MI	Michigan	9986857	2020-07-06	73998.28571428571	501.42857142857144
US, MI	Michigan	9986857	2020-07-07	74539.57142857143	541.2857142857143
US, MI	Michigan	9986857	2020-07-08	75087.42857142857	547.8571428571429
US, MI	Michigan	9986857	2020-07-09	75649.0	561.5714285714286
US, MI	Michigan	9986857	2020-07-10	76215.28571428571	566.2857142857143
US, MI	Michigan	9986857	2020-07-11	76838.42857142857	623.1428571428571
US, MI	Michigan	9986857	2020-07-12	77520.71428571429	682.2857142857143
US, MI	Michigan	9986857	2020-07-13	78221.85714285714	701.1428571428571
US, MI	Michigan	9986857	2020-07-14	78931.57142857143	709.7142857142857
US, MI	Michigan	9986857	2020-07-15	79659.0	727.4285714285714
US, MI	Michigan	9986857	2020-07-16	80401.42857142857	742.4285714285714
US, MI	Michigan	9986857	2020-07-17	81143.57142857143	742.1428571428571
US, MI	Michigan	9986857	2020-07-18	81831.71428571429	688.1428571428571
US, MI	Michigan	9986857	2020-07-19	82487.71428571429	656.0
US, MI	Michigan	9986857	2020-07-20	83127.57142857143	639.8571428571429
US, MI	Michigan	9986857	2020-07-21	83739.57142857143	612.0
US, MI	Michigan	9986857	2020-07-22	84424.28571428571	684.7142857142857
US, MI	Michigan	9986857	2020-07-23	85106.85714285714	682.5714285714286
US, MI	Michigan	9986857	2020-07-24	85806.71428571429	699.8571428571429
US, MI	Michigan	9986857	2020-07-25	86555.85714285714	749.1428571428571
US, MI	Michigan	9986857	2020-07-26	87320.14285714286	764.2857142857143
US, MI	Michigan	9986857	2020-07-27	88106.14285714286	786.0
US, MI	Michigan	9986857	2020-07-28	88921.85714285714	815.7142857142857
US, MI	Michigan	9986857	2020-07-29	89650.0	728.1428571428571
US, MI	Michigan	9986857	2020-07-30	90393.0	743.0
US, MI	Michigan	9986857	2020-07-31	91138.28571428571	745.2857142857143
US, MI	Michigan	9986857	2020-08-01	91841.0	702.7142857142857
US, MI	Michigan	9986857	2020-08-02	92537.42857142857	696.4285714285714
US, MI	Michigan	9986857	2020-08-03	93236.85714285714	699.4285714285714
US, MI	Michigan	9986857	2020-08-04	93931.0	694.1428571428571
US, MI	Michigan	9986857	2020-08-05	94640.71428571429	709.7142857142857
US, MI	Michigan	9986857	2020-08-06	95345.28571428571	704.5714285714286
US, MI	Michigan	9986857	2020-08-07	96065.0	719.7142857142857
US, MI	Michigan	9986857	2020-08-08	96750.14285714286	685.1428571428571
US, MI	Michigan	9986857	2020-08-09	97493.0	742.8571428571429
US, NJ	New Jersey	8882190	2020-01-25	0.0	0.0
US, NJ	New Jersey	8882190	2020-01-26	0.0	0.0
US, NJ	New Jersey	8882190	2020-01-27	0.0	0.0
US, NJ	New Jersey	8882190	2020-01-28	0.0	0.0
US, NJ	New Jersey	8882190	2020-01-29	0.0	0.0
US, NJ	New Jersey	8882190	2020-01-30	0.0	0.0
US, NJ	New Jersey	8882190	2020-01-31	0.0	0.0
US, NJ	New Jersey	8882190	2020-02-01	0.0	0.0
US, NJ	New Jersey	8882190	2020-02-02	0.0	0.0
US, NJ	New Jersey	8882190	2020-02-03	0.0	0.0
US, NJ	New Jersey	8882190	2020-02-04	0.0	0.0
US, NJ	New Jersey	8882190	2020-02-05	0.0	0.0
US, NJ	New Jersey	8882190	2020-02-06	0.0	0.0
US, NJ	New Jersey	8882190	2020-02-07	0.0	0.0
US, NJ	New Jersey	8882190	2020-02-08	0.0	0.0
US, NJ	New Jersey	8882190	2020-02-09	0.0	0.0
US, NJ	New Jersey	8882190	2020-02-10	0.0	0.0
US, NJ	New Jersey	8882190	2020-02-11	0.0	0.0
US, NJ	New Jersey	8882190	2020-02-12	0.0	0.0
US, NJ	New Jersey	8882190	2020-02-13	0.0	0.0
US, NJ	New Jersey	8882190	2020-02-14	0.0	0.0
US, NJ	New Jersey	8882190	2020-02-15	0.0	0.0
US, NJ	New Jersey	8882190	2020-02-16	0.0	0.0
US, NJ	New Jersey	8882190	2020-02-17	0.0	0.0
US, NJ	New Jersey	8882190	2020-02-18	0.0	0.0
US, NJ	New Jersey	8882190	2020-02-19	0.0	0.0
US, NJ	New Jersey	8882190	2020-02-20	0.0	0.0
US, NJ	New Jersey	8882190	2020-02-21	0.0	0.0
US, NJ	New Jersey	8882190	2020-02-22	0.0	0.0
US, NJ	New Jersey	8882190	2020-02-23	0.0	0.0
US, NJ	New Jersey	8882190	2020-02-24	0.0	0.0
US, NJ	New Jersey	8882190	2020-02-25	0.0	0.0
US, NJ	New Jersey	8882190	2020-02-26	0.0	0.0
US, NJ	New Jersey	8882190	2020-02-27	0.0	0.0
US, NJ	New Jersey	8882190	2020-02-28	0.0	0.0
US, NJ	New Jersey	8882190	2020-02-29	0.0	0.0
US, NJ	New Jersey	8882190	2020-03-01	0.2857142857142857	0.2857142857142857
US, NJ	New Jersey	8882190	2020-03-02	0.5714285714285714	0.2857142857142857
US, NJ	New Jersey	8882190	2020-03-03	1.1428571428571428	0.5714285714285714
US, NJ	New Jersey	8882190	2020-03-04	1.8571428571428572	0.7142857142857143
US, NJ	New Jersey	8882190	2020-03-05	2.5714285714285716	0.7142857142857143
US, NJ	New Jersey	8882190	2020-03-06	4.714285714285714	2.142857142857143
US, NJ	New Jersey	8882190	2020-03-07	8.0	3.2857142857142856
US, NJ	New Jersey	8882190	2020-03-08	11.857142857142858	3.857142857142857
US, NJ	New Jersey	8882190	2020-03-09	18.571428571428573	6.714285714285714
US, NJ	New Jersey	8882190	2020-03-10	27.857142857142858	9.285714285714286
US, NJ	New Jersey	8882190	2020-03-11	37.42857142857143	9.571428571428571
US, NJ	New Jersey	8882190	2020-03-12	61.857142857142854	24.428571428571427
US, NJ	New Jersey	8882190	2020-03-13	95.42857142857143	33.57142857142857
US, NJ	New Jersey	8882190	2020-03-14	148.85714285714286	53.42857142857143
US, NJ	New Jersey	8882190	2020-03-15	250.57142857142858	101.71428571428571
US, NJ	New Jersey	8882190	2020-03-16	370.7142857142857	120.14285714285714
US, NJ	New Jersey	8882190	2020-03-17	550.4285714285714	179.71428571428572
US, NJ	New Jersey	8882190	2020-03-18	813.5714285714286	263.14285714285717
US, NJ	New Jersey	8882190	2020-03-19	1194.7142857142858	381.14285714285717
US, NJ	New Jersey	8882190	2020-03-20	1684.0	489.2857142857143
US, NJ	New Jersey	8882190	2020-03-21	2256.1428571428573	572.1428571428571
US, NJ	New Jersey	8882190	2020-03-22	3132.5714285714284	876.4285714285714
US, NJ	New Jersey	8882190	2020-03-23	4266.142857142857	1133.5714285714287
US, NJ	New Jersey	8882190	2020-03-24	5665.714285714285	1399.5714285714287
US, NJ	New Jersey	8882190	2020-03-25	7304.571428571428	1638.857142857143
US, NJ	New Jersey	8882190	2020-03-26	9274.857142857143	1970.2857142857142
US, NJ	New Jersey	8882190	2020-03-27	11420.714285714286	2145.8571428571427
US, NJ	New Jersey	8882190	2020-03-28	13971.142857142857	2550.4285714285716
US, NJ	New Jersey	8882190	2020-03-29	16644.571428571428	2673.4285714285716
US, NJ	New Jersey	8882190	2020-03-30	19654.571428571428	3010.0
US, NJ	New Jersey	8882190	2020-03-31	22940.285714285714	3285.714285714286
US, NJ	New Jersey	8882190	2020-04-01	26385.85714285714	3445.5714285714284
US, NJ	New Jersey	8882190	2020-04-02	29879.285714285714	3493.4285714285716
US, NJ	New Jersey	8882190	2020-04-03	33553.57142857143	3674.285714285714
US, NJ	New Jersey	8882190	2020-04-04	37151.0	3597.4285714285716
US, NJ	New Jersey	8882190	2020-04-05	40784.857142857145	3633.8571428571427
US, NJ	New Jersey	8882190	2020-04-06	44312.42857142857	3527.5714285714284
US, NJ	New Jersey	8882190	2020-04-07	47744.857142857145	3432.4285714285716
US, NJ	New Jersey	8882190	2020-04-08	51222.71428571428	3477.8571428571427
US, NJ	New Jersey	8882190	2020-04-09	54579.0	3356.285714285714
US, NJ	New Jersey	8882190	2020-04-10	58065.857142857145	3486.8571428571427
US, NJ	New Jersey	8882190	2020-04-11	61436.28571428572	3370.4285714285716
US, NJ	New Jersey	8882190	2020-04-12	64906.28571428572	3470.0
US, NJ	New Jersey	8882190	2020-04-13	68317.57142857143	3411.285714285714
US, NJ	New Jersey	8882190	2020-04-14	71641.71428571429	3324.1428571428573
US, NJ	New Jersey	8882190	2020-04-15	74991.85714285714	3350.1428571428573
US, NJ	New Jersey	8882190	2020-04-16	78440.14285714286	3448.285714285714
US, NJ	New Jersey	8882190	2020-04-17	81806.28571428571	3366.1428571428573
US, NJ	New Jersey	8882190	2020-04-18	85361.14285714286	3554.8571428571427
US, NJ	New Jersey	8882190	2020-04-19	88890.85714285714	3529.714285714286
US, NJ	New Jersey	8882190	2020-04-20	92280.71428571429	3389.8571428571427
US, NJ	New Jersey	8882190	2020-04-21	95720.42857142857	3439.714285714286
US, NJ	New Jersey	8882190	2020-04-22	99111.42857142857	3391.0
US, NJ	New Jersey	8882190	2020-04-23	102320.85714285714	3209.4285714285716
US, NJ	New Jersey	8882190	2020-04-24	105387.85714285714	3067.0
US, NJ	New Jersey	8882190	2020-04-25	108309.42857142857	2921.5714285714284
US, NJ	New Jersey	8882190	2020-04-26	110970.42857142857	2661.0
US, NJ	New Jersey	8882190	2020-04-27	113683.85714285714	2713.4285714285716
US, NJ	New Jersey	8882190	2020-04-28	116286.57142857143	2602.714285714286
US, NJ	New Jersey	8882190	2020-04-29	118816.0	2529.4285714285716
US, NJ	New Jersey	8882190	2020-04-30	121256.14285714286	2440.1428571428573
US, NJ	New Jersey	8882190	2020-05-01	123647.14285714286	2391.0
US, NJ	New Jersey	8882190	2020-05-02	125865.0	2217.8571428571427
US, NJ	New Jersey	8882190	2020-05-03	128056.28571428571	2191.285714285714
US, NJ	New Jersey	8882190	2020-05-04	130149.14285714286	2092.8571428571427
US, NJ	New Jersey	8882190	2020-05-05	132103.42857142858	1954.2857142857142
US, NJ	New Jersey	8882190	2020-05-06	133819.14285714287	1715.7142857142858
US, NJ	New Jersey	8882190	2020-05-07	135524.42857142858	1705.2857142857142
US, NJ	New Jersey	8882190	2020-05-08	136999.2857142857	1474.857142857143
US, NJ	New Jersey	8882190	2020-05-09	138380.7142857143	1381.4285714285713
US, NJ	New Jersey	8882190	2020-05-10	139625.42857142858	1244.7142857142858
US, NJ	New Jersey	8882190	2020-05-11	140788.85714285713	1163.4285714285713
US, NJ	New Jersey	8882190	2020-05-12	141887.7142857143	1098.857142857143
US, NJ	New Jersey	8882190	2020-05-13	142994.85714285713	1107.142857142857
US, NJ	New Jersey	8882190	2020-05-14	144142.57142857142	1147.7142857142858
US, NJ	New Jersey	8882190	2020-05-15	145348.14285714287	1205.5714285714287
US, NJ	New Jersey	8882190	2020-05-16	146664.7142857143	1316.5714285714287
US, NJ	New Jersey	8882190	2020-05-17	147933.57142857142	1268.857142857143
US, NJ	New Jersey	8882190	2020-05-18	149161.42857142858	1227.857142857143
US, NJ	New Jersey	8882190	2020-05-19	150311.57142857142	1150.142857142857
US, NJ	New Jersey	8882190	2020-05-20	151404.42857142858	1092.857142857143
US, NJ	New Jersey	8882190	2020-05-21	152383.2857142857	978.8571428571429
US, NJ	New Jersey	8882190	2020-05-22	153298.7142857143	915.4285714285714
US, NJ	New Jersey	8882190	2020-05-23	154134.7142857143	836.0
US, NJ	New Jersey	8882190	2020-05-24	154934.57142857142	799.8571428571429
US, NJ	New Jersey	8882190	2020-05-25	155829.57142857142	895.0
US, NJ	New Jersey	8882190	2020-05-26	156753.57142857142	924.0
US, NJ	New Jersey	8882190	2020-05-27	157652.2857142857	898.7142857142857
US, NJ	New Jersey	8882190	2020-05-28	158484.57142857142	832.2857142857143
US, NJ	New Jersey	8882190	2020-05-29	159310.42857142858	825.8571428571429
US, NJ	New Jersey	8882190	2020-05-30	160087.57142857142	777.1428571428571
US, NJ	New Jersey	8882190	2020-05-31	160851.14285714287	763.5714285714286
US, NJ	New Jersey	8882190	2020-06-01	161492.85714285713	641.7142857142857
US, NJ	New Jersey	8882190	2020-06-02	162105.0	612.1428571428571
US, NJ	New Jersey	8882190	2020-06-03	162636.2857142857	531.2857142857143
US, NJ	New Jersey	8882190	2020-06-04	163147.57142857142	511.2857142857143
US, NJ	New Jersey	8882190	2020-06-05	163612.0	464.42857142857144
US, NJ	New Jersey	8882190	2020-06-06	164080.2857142857	468.2857142857143
US, NJ	New Jersey	8882190	2020-06-07	164549.7142857143	469.42857142857144
US, NJ	New Jersey	8882190	2020-06-08	164953.7142857143	404.0
US, NJ	New Jersey	8882190	2020-06-09	165341.14285714287	387.42857142857144
US, NJ	New Jersey	8882190	2020-06-10	165729.2857142857	388.14285714285717
US, NJ	New Jersey	8882190	2020-06-11	166101.57142857142	372.2857142857143
US, NJ	New Jersey	8882190	2020-06-12	166477.2857142857	375.7142857142857
US, NJ	New Jersey	8882190	2020-06-13	166814.0	336.7142857142857
US, NJ	New Jersey	8882190	2020-06-14	167141.2857142857	327.2857142857143
US, NJ	New Jersey	8882190	2020-06-15	167474.42857142858	333.14285714285717
US, NJ	New Jersey	8882190	2020-06-16	167792.85714285713	318.42857142857144
US, NJ	New Jersey	8882190	2020-06-17	168115.85714285713	323.0
US, NJ	New Jersey	8882190	2020-06-18	168446.14285714287	330.2857142857143
US, NJ	New Jersey	8882190	2020-06-19	168775.85714285713	329.7142857142857
US, NJ	New Jersey	8882190	2020-06-20	169088.57142857142	312.7142857142857
US, NJ	New Jersey	8882190	2020-06-21	169387.0	298.42857142857144
US, NJ	New Jersey	8882190	2020-06-22	169685.2857142857	298.2857142857143
US, NJ	New Jersey	8882190	2020-06-23	169976.57142857142	291.2857142857143
US, NJ	New Jersey	8882190	2020-06-24	170268.0	291.42857142857144
US, NJ	New Jersey	8882190	2020-06-25	170533.2857142857	265.2857142857143
US, NJ	New Jersey	8882190	2020-06-26	170809.42857142858	276.14285714285717
US, NJ	New Jersey	8882190	2020-06-27	171100.2857142857	290.85714285714283
US, NJ	New Jersey	8882190	2020-06-28	171408.85714285713	308.57142857142856
US, NJ	New Jersey	8882190	2020-06-29	171717.14285714287	308.2857142857143
US, NJ	New Jersey	8882190	2020-06-30	172025.7142857143	308.57142857142856
US, NJ	New Jersey	8882190	2020-07-01	172342.85714285713	317.14285714285717
US, NJ	New Jersey	8882190	2020-07-02	172677.0	334.14285714285717
US, NJ	New Jersey	8882190	2020-07-03	172992.85714285713	315.85714285714283
US, NJ	New Jersey	8882190	2020-07-04	173294.42857142858	301.57142857142856
US, NJ	New Jersey	8882190	2020-07-05	173567.85714285713	273.42857142857144
US, NJ	New Jersey	8882190	2020-07-06	173837.2857142857	269.42857142857144
US, NJ	New Jersey	8882190	2020-07-07	174112.42857142858	275.14285714285717
US, NJ	New Jersey	8882190	2020-07-08	174383.2857142857	270.85714285714283
US, NJ	New Jersey	8882190	2020-07-09	174656.2857142857	273.0
US, NJ	New Jersey	8882190	2020-07-10	174947.2857142857	291.0
US, NJ	New Jersey	8882190	2020-07-11	175267.14285714287	319.85714285714283
US, NJ	New Jersey	8882190	2020-07-12	175585.85714285713	318.7142857142857
US, NJ	New Jersey	8882190	2020-07-13	175860.57142857142	274.7142857142857
US, NJ	New Jersey	8882190	2020-07-14	176125.57142857142	265.0
US, NJ	New Jersey	8882190	2020-07-15	176363.42857142858	242.28571428571428
US, NJ	New Jersey	8882190	2020-07-16	176611.14285714287	252.14285714285714
US, NJ	New Jersey	8882190	2020-07-17	176858.2857142857	251.57142857142858
US, NJ	New Jersey	8882190	2020-07-18	177088.14285714287	234.28571428571428
US, NJ	New Jersey	8882190	2020-07-20	177351.57142857142	267.85714285714283
US, NJ	New Jersey	8882190	2020-07-21	177681.14285714287	334.0
US, NJ	New Jersey	8882190	2020-07-22	178045.2857142857	368.57142857142856
US, NJ	New Jersey	8882190	2020-07-23	178452.2857142857	407.0
US, NJ	New Jersey	8882190	2020-07-24	178886.42857142858	434.14285714285717
US, NJ	New Jersey	8882190	2020-07-25	179308.57142857142	422.14285714285717
US, NJ	New Jersey	8882190	2020-07-26	179749.0	440.42857142857144
US, NJ	New Jersey	8882190	2020-07-27	180222.57142857142	473.57142857142856
US, NJ	New Jersey	8882190	2020-07-28	180675.57142857142	453.0
US, NJ	New Jersey	8882190	2020-07-29	181102.2857142857	426.7142857142857
US, NJ	New Jersey	8882190	2020-07-30	181502.57142857142	400.2857142857143
US, NJ	New Jersey	8882190	2020-07-31	181884.7142857143	382.14285714285717
US, NJ	New Jersey	8882190	2020-08-01	182274.2857142857	389.57142857142856
US, NJ	New Jersey	8882190	2020-08-02	182664.42857142858	390.14285714285717
US, NJ	New Jersey	8882190	2020-08-03	183007.42857142858	343.0
US, NJ	New Jersey	8882190	2020-08-04	183350.2857142857	342.85714285714283
US, NJ	New Jersey	8882190	2020-08-05	183696.42857142858	346.14285714285717
US, NJ	New Jersey	8882190	2020-08-06	184041.7142857143	345.2857142857143
US, NJ	New Jersey	8882190	2020-08-07	184399.57142857142	357.85714285714283
US, NJ	New Jersey	8882190	2020-08-08	184772.57142857142	373.0
US, NJ	New Jersey	8882190	2020-08-09	185185.85714285713	413.2857142857143
US, NY	New York	19453561	2020-01-25	0.0	0.0
US, NY	New York	19453561	2020-01-26	0.0	0.0
US, NY	New York	19453561	2020-01-27	0.0	0.0
US, NY	New York	19453561	2020-01-28	0.0	0.0
US, NY	New York	19453561	2020-01-29	0.0	0.0
US, NY	New York	19453561	2020-01-30	0.0	0.0
US, NY	New York	19453561	2020-01-31	0.0	0.0
US, NY	New York	19453561	2020-02-01	0.0	0.0
US, NY	New York	19453561	2020-02-02	0.0	0.0
US, NY	New York	19453561	2020-02-03	0.0	0.0
US, NY	New York	19453561	2020-02-04	0.0	0.0
US, NY	New York	19453561	2020-02-05	0.0	0.0
US, NY	New York	19453561	2020-02-06	0.0	0.0
US, NY	New York	19453561	2020-02-07	0.0	0.0
US, NY	New York	19453561	2020-02-08	0.0	0.0
US, NY	New York	19453561	2020-02-09	0.0	0.0
US, NY	New York	19453561	2020-02-10	0.0	0.0
US, NY	New York	19453561	2020-02-11	0.0	0.0
US, NY	New York	19453561	2020-02-12	0.0	0.0
US, NY	New York	19453561	2020-02-13	0.0	0.0
US, NY	New York	19453561	2020-02-14	0.0	0.0
US, NY	New York	19453561	2020-02-15	0.0	0.0
US, NY	New York	19453561	2020-02-16	0.0	0.0
US, NY	New York	19453561	2020-02-17	0.0	0.0
US, NY	New York	19453561	2020-02-18	0.0	0.0
US, NY	New York	19453561	2020-02-19	0.0	0.0
US, NY	New York	19453561	2020-02-20	0.0	0.0
US, NY	New York	19453561	2020-02-21	0.0	0.0
US, NY	New York	19453561	2020-02-22	0.0	0.0
US, NY	New York	19453561	2020-02-23	0.0	0.0
US, NY	New York	19453561	2020-02-24	0.0	0.0
US, NY	New York	19453561	2020-02-25	0.0	0.0
US, NY	New York	19453561	2020-02-26	0.0	0.0
US, NY	New York	19453561	2020-02-27	0.14285714285714285	0.14285714285714285
US, NY	New York	19453561	2020-02-28	0.42857142857142855	0.2857142857142857
US, NY	New York	19453561	2020-02-29	2.0	1.5714285714285714
US, NY	New York	19453561	2020-03-01	5.285714285714286	3.2857142857142856
US, NY	New York	19453561	2020-03-02	9.714285714285714	4.428571428571429
US, NY	New York	19453561	2020-03-03	20.571428571428573	10.857142857142858
US, NY	New York	19453561	2020-03-04	35.714285714285715	15.142857142857142
US, NY	New York	19453561	2020-03-05	55.857142857142854	20.142857142857142
US, NY	New York	19453561	2020-03-06	77.0	21.142857142857142
US, NY	New York	19453561	2020-03-07	106.85714285714286	29.857142857142858
US, NY	New York	19453561	2020-03-08	150.28571428571428	43.42857142857143
US, NY	New York	19453561	2020-03-09	206.0	55.714285714285715
US, NY	New York	19453561	2020-03-10	282.7142857142857	76.71428571428571
US, NY	New York	19453561	2020-03-11	355.42857142857144	72.71428571428571
US, NY	New York	19453561	2020-03-12	473.2857142857143	117.85714285714286
US, NY	New York	19453561	2020-03-13	677.2857142857143	204.0
US, NY	New York	19453561	2020-03-14	1079.857142857143	402.57142857142856
US, NY	New York	19453561	2020-03-15	1848.0	768.1428571428571
US, NY	New York	19453561	2020-03-16	2988.285714285714	1140.2857142857142
US, NY	New York	19453561	2020-03-17	4576.0	1587.7142857142858
US, NY	New York	19453561	2020-03-18	6745.285714285715	2169.285714285714
US, NY	New York	19453561	2020-03-19	9590.57142857143	2845.285714285714
US, NY	New York	19453561	2020-03-20	13033.857142857143	3443.285714285714
US, NY	New York	19453561	2020-03-21	17005.714285714286	3971.8571428571427
US, NY	New York	19453561	2020-03-22	21601.85714285714	4596.142857142857
US, NY	New York	19453561	2020-03-23	26812.285714285714	5210.428571428572
US, NY	New York	19453561	2020-03-24	32624.14285714286	5811.857142857143
US, NY	New York	19453561	2020-03-25	38888.142857142855	6264.0
US, NY	New York	19453561	2020-03-26	45428.0	6539.857142857143
US, NY	New York	19453561	2020-03-27	52592.57142857143	7164.571428571428
US, NY	New York	19453561	2020-03-28	60179.28571428572	7586.714285714285
US, NY	New York	19453561	2020-03-29	67983.42857142857	7804.142857142857
US, NY	New York	19453561	2020-03-30	76285.0	8301.57142857143
US, NY	New York	19453561	2020-03-31	85059.71428571429	8774.714285714286
US, NY	New York	19453561	2020-04-01	94132.85714285714	9073.142857142857
US, NY	New York	19453561	2020-04-02	103440.28571428571	9307.42857142857
US, NY	New York	19453561	2020-04-03	112589.14285714286	9148.857142857143
US, NY	New York	19453561	2020-04-04	122176.71428571429	9587.57142857143
US, NY	New York	19453561	2020-04-05	132072.85714285713	9896.142857142857
US, NY	New York	19453561	2020-04-06	141981.57142857142	9908.714285714286
US, NY	New York	19453561	2020-04-07	151580.57142857142	9599.0
US, NY	New York	19453561	2020-04-08	160991.0	9410.42857142857
US, NY	New York	19453561	2020-04-09	170124.42857142858	9133.42857142857
US, NY	New York	19453561	2020-04-10	179145.14285714287	9020.714285714286
US, NY	New York	19453561	2020-04-11	188201.2857142857	9056.142857142857
US, NY	New York	19453561	2020-04-12	197045.85714285713	8844.57142857143
US, NY	New York	19453561	2020-04-13	205367.14285714287	8321.285714285714
US, NY	New York	19453561	2020-04-14	213431.14285714287	8064.0
US, NY	New York	19453561	2020-04-15	221195.2857142857	7764.142857142857
US, NY	New York	19453561	2020-04-16	228719.14285714287	7523.857142857143
US, NY	New York	19453561	2020-04-17	235933.2857142857	7214.142857142857
US, NY	New York	19453561	2020-04-18	242185.85714285713	6252.571428571428
US, NY	New York	19453561	2020-04-19	247867.14285714287	5681.285714285715
US, NY	New York	19453561	2020-04-20	253723.2857142857	5856.142857142857
US, NY	New York	19453561	2020-04-21	260104.57142857142	6381.285714285715
US, NY	New York	19453561	2020-04-22	266485.0	6380.428571428572
US, NY	New York	19453561	2020-04-23	272710.71428571426	6225.714285714285
US, NY	New York	19453561	2020-04-24	278651.71428571426	5941.0
US, NY	New York	19453561	2020-04-25	284575.85714285716	5924.142857142857
US, NY	New York	19453561	2020-04-26	290420.4285714286	5844.571428571428
US, NY	New York	19453561	2020-04-27	295666.71428571426	5246.285714285715
US, NY	New York	19453561	2020-04-28	300071.5714285714	4404.857142857143
US, NY	New York	19453561	2020-04-29	304124.4285714286	4052.8571428571427
US, NY	New York	19453561	2020-04-30	307975.4285714286	3851.0
US, NY	New York	19453561	2020-05-01	311702.0	3726.5714285714284
US, NY	New York	19453561	2020-05-02	315171.5714285714	3469.5714285714284
US, NY	New York	19453561	2020-05-03	318471.14285714284	3299.5714285714284
US, NY	New York	19453561	2020-05-04	321627.28571428574	3156.1428571428573
US, NY	New York	19453561	2020-05-05	324505.14285714284	2877.8571428571427
US, NY	New York	19453561	2020-05-06	327216.5714285714	2711.4285714285716
US, NY	New York	19453561	2020-05-07	329802.5714285714	2586.0
US, NY	New York	19453561	2020-05-08	332273.0	2470.4285714285716
US, NY	New York	19453561	2020-05-09	334656.28571428574	2383.285714285714
US, NY	New York	19453561	2020-05-10	336882.28571428574	2226.0
US, NY	New York	19453561	2020-05-11	339083.14285714284	2200.8571428571427
US, NY	New York	19453561	2020-05-12	341241.71428571426	2158.5714285714284
US, NY	New York	19453561	2020-05-13	343345.4285714286	2103.714285714286
US, NY	New York	19453561	2020-05-14	345390.5714285714	2045.142857142857
US, NY	New York	19453561	2020-05-15	347442.0	2051.4285714285716
US, NY	New York	19453561	2020-05-16	349400.4285714286	1958.4285714285713
US, NY	New York	19453561	2020-05-17	351315.71428571426	1915.2857142857142
US, NY	New York	19453561	2020-05-18	353078.71428571426	1763.0
US, NY	New York	19453561	2020-05-19	354749.28571428574	1670.5714285714287
US, NY	New York	19453561	2020-05-20	356377.0	1627.7142857142858
US, NY	New York	19453561	2020-05-21	358004.5714285714	1627.5714285714287
US, NY	New York	19453561	2020-05-22	359574.71428571426	1570.142857142857
US, NY	New York	19453561	2020-05-23	361088.28571428574	1513.5714285714287
US, NY	New York	19453561	2020-05-24	362556.14285714284	1467.857142857143
US, NY	New York	19453561	2020-05-25	364003.28571428574	1447.142857142857
US, NY	New York	19453561	2020-05-26	365393.85714285716	1390.5714285714287
US, NY	New York	19453561	2020-05-27	366716.0	1322.142857142857
US, NY	New York	19453561	2020-05-28	367994.14285714284	1278.142857142857
US, NY	New York	19453561	2020-05-29	369309.0	1314.857142857143
US, NY	New York	19453561	2020-05-30	370611.85714285716	1302.857142857143
US, NY	New York	19453561	2020-05-31	371811.85714285716	1200.0
US, NY	New York	19453561	2020-06-01	372943.85714285716	1132.0
US, NY	New York	19453561	2020-06-02	374037.5714285714	1093.7142857142858
US, NY	New York	19453561	2020-06-03	375084.28571428574	1046.7142857142858
US, NY	New York	19453561	2020-06-04	376096.85714285716	1012.5714285714286
US, NY	New York	19453561	2020-06-05	377017.14285714284	920.2857142857143
US, NY	New York	19453561	2020-06-06	377884.4285714286	867.2857142857143
US, NY	New York	19453561	2020-06-07	378707.14285714284	822.7142857142857
US, NY	New York	19453561	2020-06-08	379493.71428571426	786.5714285714286
US, NY	New York	19453561	2020-06-09	380252.85714285716	759.1428571428571
US, NY	New York	19453561	2020-06-10	380999.5714285714	746.7142857142857
US, NY	New York	19453561	2020-06-11	381734.5714285714	735.0
US, NY	New York	19453561	2020-06-12	382462.14285714284	727.5714285714286
US, NY	New York	19453561	2020-06-13	383174.4285714286	712.2857142857143
US, NY	New York	19453561	2020-06-14	383869.85714285716	695.4285714285714
US, NY	New York	19453561	2020-06-15	384561.5714285714	691.7142857142857
US, NY	New York	19453561	2020-06-16	385224.71428571426	663.1428571428571
US, NY	New York	19453561	2020-06-17	385883.5714285714	658.8571428571429
US, NY	New York	19453561	2020-06-18	386532.71428571426	649.1428571428571
US, NY	New York	19453561	2020-06-19	387177.0	644.2857142857143
US, NY	New York	19453561	2020-06-20	387823.28571428574	646.2857142857143
US, NY	New York	19453561	2020-06-21	388488.28571428574	665.0
US, NY	New York	19453561	2020-06-22	389154.5714285714	666.2857142857143
US, NY	New York	19453561	2020-06-23	389819.0	664.4285714285714
US, NY	New York	19453561	2020-06-24	390476.5714285714	657.5714285714286
US, NY	New York	19453561	2020-06-25	391111.14285714284	634.5714285714286
US, NY	New York	19453561	2020-06-26	391735.28571428574	624.1428571428571
US, NY	New York	19453561	2020-06-27	392365.71428571426	630.4285714285714
US, NY	New York	19453561	2020-06-28	393014.14285714284	648.4285714285714
US, NY	New York	19453561	2020-06-29	393678.71428571426	664.5714285714286
US, NY	New York	19453561	2020-06-30	394346.5714285714	667.8571428571429
US, NY	New York	19453561	2020-07-01	395002.5714285714	656.0
US, NY	New York	19453561	2020-07-02	395676.71428571426	674.1428571428571
US, NY	New York	19453561	2020-07-03	396360.0	683.2857142857143
US, NY	New York	19453561	2020-07-04	397052.85714285716	692.8571428571429
US, NY	New York	19453561	2020-07-05	397704.14285714284	651.2857142857143
US, NY	New York	19453561	2020-07-06	398336.5714285714	632.4285714285714
US, NY	New York	19453561	2020-07-07	398969.5714285714	633.0
US, NY	New York	19453561	2020-07-08	399623.14285714284	653.5714285714286
US, NY	New York	19453561	2020-07-09	400282.28571428574	659.1428571428571
US, NY	New York	19453561	2020-07-10	400987.71428571426	705.4285714285714
US, NY	New York	19453561	2020-07-11	401713.0	725.2857142857143
US, NY	New York	19453561	2020-07-12	402464.71428571426	751.7142857142857
US, NY	New York	19453561	2020-07-13	403215.0	750.2857142857143
US, NY	New York	19453561	2020-07-14	403968.71428571426	753.7142857142857
US, NY	New York	19453561	2020-07-15	404697.4285714286	728.7142857142857
US, NY	New York	19453561	2020-07-16	405420.71428571426	723.2857142857143
US, NY	New York	19453561	2020-07-17	406135.85714285716	715.1428571428571
US, NY	New York	19453561	2020-07-18	406833.0	697.1428571428571
US, NY	New York	19453561	2020-07-19	407536.14285714284	703.1428571428571
US, NY	New York	19453561	2020-07-20	408236.0	699.8571428571429
US, NY	New York	19453561	2020-07-21	408935.28571428574	699.2857142857143
US, NY	New York	19453561	2020-07-22	409639.4285714286	704.1428571428571
US, NY	New York	19453561	2020-07-23	410356.28571428574	716.8571428571429
US, NY	New York	19453561	2020-07-24	411027.28571428574	671.0
US, NY	New York	19453561	2020-07-25	411699.71428571426	672.4285714285714
US, NY	New York	19453561	2020-07-26	412367.28571428574	667.5714285714286
US, NY	New York	19453561	2020-07-27	413019.28571428574	652.0
US, NY	New York	19453561	2020-07-28	413671.71428571426	652.4285714285714
US, NY	New York	19453561	2020-07-29	414323.4285714286	651.7142857142857
US, NY	New York	19453561	2020-07-30	414966.14285714284	642.7142857142857
US, NY	New York	19453561	2020-07-31	415639.14285714284	673.0
US, NY	New York	19453561	2020-08-01	416300.85714285716	661.7142857142857
US, NY	New York	19453561	2020-08-02	416952.0	651.1428571428571
US, NY	New York	19453561	2020-08-03	417613.14285714284	661.1428571428571
US, NY	New York	19453561	2020-08-04	418267.14285714284	654.0
US, NY	New York	19453561	2020-08-05	418918.85714285716	651.7142857142857
US, NY	New York	19453561	2020-08-06	419560.71428571426	641.8571428571429
US, NY	New York	19453561	2020-08-07	420191.28571428574	630.5714285714286
US, NY	New York	19453561	2020-08-08	420831.0	639.7142857142857
US, NY	New York	19453561	2020-08-09	421475.5714285714	644.5714285714286
US, PA	Pennsylvania	12801989	2020-01-25	0.0	0.0
US, PA	Pennsylvania	12801989	2020-01-26	0.0	0.0
US, PA	Pennsylvania	12801989	2020-01-27	0.0	0.0
US, PA	Pennsylvania	12801989	2020-01-28	0.0	0.0
US, PA	Pennsylvania	12801989	2020-01-29	0.0	0.0
US, PA	Pennsylvania	12801989	2020-01-30	0.0	0.0
US, PA	Pennsylvania	12801989	2020-01-31	0.0	0.0
US, PA	Pennsylvania	12801989	2020-02-01	0.0	0.0
US, PA	Pennsylvania	12801989	2020-02-02	0.0	0.0
US, PA	Pennsylvania	12801989	2020-02-03	0.0	0.0
US, PA	Pennsylvania	12801989	2020-02-04	0.0	0.0
US, PA	Pennsylvania	12801989	2020-02-05	0.0	0.0
US, PA	Pennsylvania	12801989	2020-02-06	0.0	0.0
US, PA	Pennsylvania	12801989	2020-02-07	0.0	0.0
US, PA	Pennsylvania	12801989	2020-02-08	0.0	0.0
US, PA	Pennsylvania	12801989	2020-02-09	0.0	0.0
US, PA	Pennsylvania	12801989	2020-02-10	0.0	0.0
US, PA	Pennsylvania	12801989	2020-02-11	0.0	0.0
US, PA	Pennsylvania	12801989	2020-02-12	0.0	0.0
US, PA	Pennsylvania	12801989	2020-02-13	0.0	0.0
US, PA	Pennsylvania	12801989	2020-02-14	0.0	0.0
US, PA	Pennsylvania	12801989	2020-02-15	0.0	0.0
US, PA	Pennsylvania	12801989	2020-02-16	0.0	0.0
US, PA	Pennsylvania	12801989	2020-02-17	0.0	0.0
US, PA	Pennsylvania	12801989	2020-02-18	0.0	0.0
US, PA	Pennsylvania	12801989	2020-02-19	0.0	0.0
US, PA	Pennsylvania	12801989	2020-02-20	0.0	0.0
US, PA	Pennsylvania	12801989	2020-02-21	0.0	0.0
US, PA	Pennsylvania	12801989	2020-02-22	0.0	0.0
US, PA	Pennsylvania	12801989	2020-02-23	0.0	0.0
US, PA	Pennsylvania	12801989	2020-02-24	0.0	0.0
US, PA	Pennsylvania	12801989	2020-02-25	0.0	0.0
US, PA	Pennsylvania	12801989	2020-02-26	0.0	0.0
US, PA	Pennsylvania	12801989	2020-02-27	0.0	0.0
US, PA	Pennsylvania	12801989	2020-02-28	0.0	0.0
US, PA	Pennsylvania	12801989	2020-02-29	0.0	0.0
US, PA	Pennsylvania	12801989	2020-03-01	0.0	0.0
US, PA	Pennsylvania	12801989	2020-03-02	0.2857142857142857	0.2857142857142857
US, PA	Pennsylvania	12801989	2020-03-03	0.5714285714285714	0.2857142857142857
US, PA	Pennsylvania	12801989	2020-03-04	1.4285714285714286	0.8571428571428571
US, PA	Pennsylvania	12801989	2020-03-05	2.4285714285714284	1.0
US, PA	Pennsylvania	12801989	2020-03-06	4.142857142857143	1.7142857142857142
US, PA	Pennsylvania	12801989	2020-03-07	6.428571428571429	2.2857142857142856
US, PA	Pennsylvania	12801989	2020-03-08	9.571428571428571	3.142857142857143
US, PA	Pennsylvania	12801989	2020-03-09	15.142857142857142	5.571428571428571
US, PA	Pennsylvania	12801989	2020-03-10	21.571428571428573	6.428571428571429
US, PA	Pennsylvania	12801989	2020-03-11	27.428571428571427	5.857142857142857
US, PA	Pennsylvania	12801989	2020-03-12	37.714285714285715	10.285714285714286
US, PA	Pennsylvania	12801989	2020-03-13	52.0	14.285714285714286
US, PA	Pennsylvania	12801989	2020-03-14	71.85714285714286	19.857142857142858
US, PA	Pennsylvania	12801989	2020-03-15	98.14285714285714	26.285714285714285
US, PA	Pennsylvania	12801989	2020-03-16	136.71428571428572	38.57142857142857
US, PA	Pennsylvania	12801989	2020-03-17	187.0	50.285714285714285
US, PA	Pennsylvania	12801989	2020-03-18	253.0	66.0
US, PA	Pennsylvania	12801989	2020-03-19	341.42857142857144	88.42857142857143
US, PA	Pennsylvania	12801989	2020-03-20	460.57142857142856	119.14285714285714
US, PA	Pennsylvania	12801989	2020-03-21	618.4285714285714	157.85714285714286
US, PA	Pennsylvania	12801989	2020-03-22	845.4285714285714	227.0
US, PA	Pennsylvania	12801989	2020-03-23	1136.0	290.57142857142856
US, PA	Pennsylvania	12801989	2020-03-24	1485.4285714285713	349.42857142857144
US, PA	Pennsylvania	12801989	2020-03-25	1903.0	417.57142857142856
US, PA	Pennsylvania	12801989	2020-03-26	2396.8571428571427	493.85714285714283
US, PA	Pennsylvania	12801989	2020-03-27	2970.714285714286	573.8571428571429
US, PA	Pennsylvania	12801989	2020-03-28	3649.1428571428573	678.4285714285714
US, PA	Pennsylvania	12801989	2020-03-29	4431.0	781.8571428571429
US, PA	Pennsylvania	12801989	2020-03-30	5320.285714285715	889.2857142857143
US, PA	Pennsylvania	12801989	2020-03-31	6405.857142857143	1085.5714285714287
US, PA	Pennsylvania	12801989	2020-04-01	7571.142857142857	1165.2857142857142
US, PA	Pennsylvania	12801989	2020-04-02	8852.857142857143	1281.7142857142858
US, PA	Pennsylvania	12801989	2020-04-03	10265.714285714286	1412.857142857143
US, PA	Pennsylvania	12801989	2020-04-04	11783.142857142857	1517.4285714285713
US, PA	Pennsylvania	12801989	2020-04-05	13359.142857142857	1576.0
US, PA	Pennsylvania	12801989	2020-04-06	14999.285714285714	1640.142857142857
US, PA	Pennsylvania	12801989	2020-04-07	16610.0	1610.7142857142858
US, PA	Pennsylvania	12801989	2020-04-08	18231.285714285714	1621.2857142857142
US, PA	Pennsylvania	12801989	2020-04-09	19826.285714285714	1595.0
US, PA	Pennsylvania	12801989	2020-04-10	21342.285714285714	1516.0
US, PA	Pennsylvania	12801989	2020-04-11	22788.285714285714	1446.0
US, PA	Pennsylvania	12801989	2020-04-12	24210.85714285714	1422.5714285714287
US, PA	Pennsylvania	12801989	2020-04-13	25616.14285714286	1405.2857142857142
US, PA	Pennsylvania	12801989	2020-04-14	27035.14285714286	1419.0
US, PA	Pennsylvania	12801989	2020-04-15	28458.571428571428	1423.4285714285713
US, PA	Pennsylvania	12801989	2020-04-16	29833.14285714286	1374.5714285714287
US, PA	Pennsylvania	12801989	2020-04-17	31230.85714285714	1397.7142857142858
US, PA	Pennsylvania	12801989	2020-04-18	32563.571428571428	1332.7142857142858
US, PA	Pennsylvania	12801989	2020-04-19	34009.42857142857	1445.857142857143
US, PA	Pennsylvania	12801989	2020-04-20	35483.71428571428	1474.2857142857142
US, PA	Pennsylvania	12801989	2020-04-21	36841.0	1357.2857142857142
US, PA	Pennsylvania	12801989	2020-04-22	38228.71428571428	1387.7142857142858
US, PA	Pennsylvania	12801989	2020-04-23	39606.42857142857	1377.7142857142858
US, PA	Pennsylvania	12801989	2020-04-24	41019.0	1412.5714285714287
US, PA	Pennsylvania	12801989	2020-04-25	42482.57142857143	1463.5714285714287
US, PA	Pennsylvania	12801989	2020-04-26	43852.857142857145	1370.2857142857142
US, PA	Pennsylvania	12801989	2020-04-27	45191.57142857143	1338.7142857142858
US, PA	Pennsylvania	12801989	2020-04-28	46526.0	1334.4285714285713
US, PA	Pennsylvania	12801989	2020-04-29	47755.857142857145	1229.857142857143
US, PA	Pennsylvania	12801989	2020-04-30	49078.42857142857	1322.5714285714287
US, PA	Pennsylvania	12801989	2020-05-01	50325.142857142855	1246.7142857142858
US, PA	Pennsylvania	12801989	2020-05-02	51535.57142857143	1210.4285714285713
US, PA	Pennsylvania	12801989	2020-05-03	52676.28571428572	1140.7142857142858
US, PA	Pennsylvania	12801989	2020-05-04	53789.42857142857	1113.142857142857
US, PA	Pennsylvania	12801989	2020-05-05	54941.71428571428	1152.2857142857142
US, PA	Pennsylvania	12801989	2020-05-06	56186.57142857143	1244.857142857143
US, PA	Pennsylvania	12801989	2020-05-07	57278.42857142857	1091.857142857143
US, PA	Pennsylvania	12801989	2020-05-08	58342.142857142855	1063.7142857142858
US, PA	Pennsylvania	12801989	2020-05-09	59385.142857142855	1043.0
US, PA	Pennsylvania	12801989	2020-05-10	60406.42857142857	1021.2857142857143
US, PA	Pennsylvania	12801989	2020-05-11	61372.857142857145	966.4285714285714
US, PA	Pennsylvania	12801989	2020-05-12	62319.28571428572	946.4285714285714
US, PA	Pennsylvania	12801989	2020-05-13	63142.28571428572	823.0
US, PA	Pennsylvania	12801989	2020-05-14	64029.42857142857	887.1428571428571
US, PA	Pennsylvania	12801989	2020-05-15	64886.71428571428	857.2857142857143
US, PA	Pennsylvania	12801989	2020-05-16	65747.42857142857	860.7142857142857
US, PA	Pennsylvania	12801989	2020-05-17	66625.57142857143	878.1428571428571
US, PA	Pennsylvania	12801989	2020-05-18	67493.42857142857	867.8571428571429
US, PA	Pennsylvania	12801989	2020-05-19	68325.42857142857	832.0
US, PA	Pennsylvania	12801989	2020-05-20	69163.0	837.5714285714286
US, PA	Pennsylvania	12801989	2020-05-21	69913.85714285714	750.8571428571429
US, PA	Pennsylvania	12801989	2020-05-22	70694.85714285714	781.0
US, PA	Pennsylvania	12801989	2020-05-23	71470.71428571429	775.8571428571429
US, PA	Pennsylvania	12801989	2020-05-24	72180.42857142857	709.7142857142857
US, PA	Pennsylvania	12801989	2020-05-25	72862.28571428571	681.8571428571429
US, PA	Pennsylvania	12801989	2020-05-26	73532.0	669.7142857142857
US, PA	Pennsylvania	12801989	2020-05-27	74184.28571428571	652.2857142857143
US, PA	Pennsylvania	12801989	2020-05-28	74858.71428571429	674.4285714285714
US, PA	Pennsylvania	12801989	2020-05-29	75494.0	635.2857142857143
US, PA	Pennsylvania	12801989	2020-05-30	76097.28571428571	603.2857142857143
US, PA	Pennsylvania	12801989	2020-05-31	76685.14285714286	587.8571428571429
US, PA	Pennsylvania	12801989	2020-06-01	77232.42857142857	547.2857142857143
US, PA	Pennsylvania	12801989	2020-06-02	77776.42857142857	544.0
US, PA	Pennsylvania	12801989	2020-06-03	78316.28571428571	539.8571428571429
US, PA	Pennsylvania	12801989	2020-06-04	78843.85714285714	527.5714285714286
US, PA	Pennsylvania	12801989	2020-06-05	79364.57142857143	520.7142857142857
US, PA	Pennsylvania	12801989	2020-06-06	79869.71428571429	505.14285714285717
US, PA	Pennsylvania	12801989	2020-06-07	80371.57142857143	501.85714285714283
US, PA	Pennsylvania	12801989	2020-06-08	80895.28571428571	523.7142857142857
US, PA	Pennsylvania	12801989	2020-06-09	81386.57142857143	491.2857142857143
US, PA	Pennsylvania	12801989	2020-06-10	81857.28571428571	470.7142857142857
US, PA	Pennsylvania	12801989	2020-06-11	82321.57142857143	464.2857142857143
US, PA	Pennsylvania	12801989	2020-06-12	82765.57142857143	444.0
US, PA	Pennsylvania	12801989	2020-06-13	83190.28571428571	424.7142857142857
US, PA	Pennsylvania	12801989	2020-06-14	83595.28571428571	405.0
US, PA	Pennsylvania	12801989	2020-06-15	83983.57142857143	388.2857142857143
US, PA	Pennsylvania	12801989	2020-06-16	84361.57142857143	378.0
US, PA	Pennsylvania	12801989	2020-06-17	84751.85714285714	390.2857142857143
US, PA	Pennsylvania	12801989	2020-06-18	85178.57142857143	426.7142857142857
US, PA	Pennsylvania	12801989	2020-06-19	85640.0	461.42857142857144
US, PA	Pennsylvania	12801989	2020-06-20	86125.14285714286	485.14285714285717
US, PA	Pennsylvania	12801989	2020-06-21	86619.14285714286	494.0
US, PA	Pennsylvania	12801989	2020-06-22	87142.14285714286	523.0
US, PA	Pennsylvania	12801989	2020-06-23	87693.0	550.8571428571429
US, PA	Pennsylvania	12801989	2020-06-24	88254.14285714286	561.1428571428571
US, PA	Pennsylvania	12801989	2020-06-25	88810.0	555.8571428571429
US, PA	Pennsylvania	12801989	2020-06-26	89371.57142857143	561.5714285714286
US, PA	Pennsylvania	12801989	2020-06-27	89955.85714285714	584.2857142857143
US, PA	Pennsylvania	12801989	2020-06-28	90594.57142857143	638.7142857142857
US, PA	Pennsylvania	12801989	2020-06-29	91242.0	647.4285714285714
US, PA	Pennsylvania	12801989	2020-06-30	91881.42857142857	639.4285714285714
US, PA	Pennsylvania	12801989	2020-07-01	92530.0	648.5714285714286
US, PA	Pennsylvania	12801989	2020-07-02	93191.85714285714	661.8571428571429
US, PA	Pennsylvania	12801989	2020-07-03	93871.71428571429	679.8571428571429
US, PA	Pennsylvania	12801989	2020-07-04	94578.85714285714	707.1428571428571
US, PA	Pennsylvania	12801989	2020-07-05	95283.14285714286	704.2857142857143
US, PA	Pennsylvania	12801989	2020-07-06	96010.28571428571	727.1428571428571
US, PA	Pennsylvania	12801989	2020-07-07	96766.57142857143	756.2857142857143
US, PA	Pennsylvania	12801989	2020-07-08	97536.71428571429	770.1428571428571
US, PA	Pennsylvania	12801989	2020-07-09	98283.85714285714	747.1428571428571
US, PA	Pennsylvania	12801989	2020-07-10	99050.71428571429	766.8571428571429
US, PA	Pennsylvania	12801989	2020-07-11	99842.71428571429	792.0
US, PA	Pennsylvania	12801989	2020-07-12	100633.14285714286	790.4285714285714
US, PA	Pennsylvania	12801989	2020-07-13	101432.71428571429	799.5714285714286
US, PA	Pennsylvania	12801989	2020-07-14	102227.57142857143	794.8571428571429
US, PA	Pennsylvania	12801989	2020-07-15	103026.14285714286	798.5714285714286
US, PA	Pennsylvania	12801989	2020-07-16	103894.0	867.8571428571429
US, PA	Pennsylvania	12801989	2020-07-17	104778.85714285714	884.8571428571429
US, PA	Pennsylvania	12801989	2020-07-18	105629.42857142857	850.5714285714286
US, PA	Pennsylvania	12801989	2020-07-19	106490.85714285714	861.4285714285714
US, PA	Pennsylvania	12801989	2020-07-20	107378.42857142857	887.5714285714286
US, PA	Pennsylvania	12801989	2020-07-21	108283.42857142857	905.0
US, PA	Pennsylvania	12801989	2020-07-22	109192.14285714286	908.7142857142857
US, PA	Pennsylvania	12801989	2020-07-23	110133.57142857143	941.4285714285714
US, PA	Pennsylvania	12801989	2020-07-24	111079.71428571429	946.1428571428571
US, PA	Pennsylvania	12801989	2020-07-25	112039.14285714286	959.4285714285714
US, PA	Pennsylvania	12801989	2020-07-26	112996.57142857143	957.4285714285714
US, PA	Pennsylvania	12801989	2020-07-27	113924.42857142857	927.8571428571429
US, PA	Pennsylvania	12801989	2020-07-28	114832.0	907.5714285714286
US, PA	Pennsylvania	12801989	2020-07-29	115730.28571428571	898.2857142857143
US, PA	Pennsylvania	12801989	2020-07-30	116573.0	842.7142857142857
US, PA	Pennsylvania	12801989	2020-07-31	117378.85714285714	805.8571428571429
US, PA	Pennsylvania	12801989	2020-08-01	118165.57142857143	786.7142857142857
US, PA	Pennsylvania	12801989	2020-08-02	118942.71428571429	777.1428571428571
US, PA	Pennsylvania	12801989	2020-08-03	119691.42857142857	748.7142857142857
US, PA	Pennsylvania	12801989	2020-08-04	120433.85714285714	742.4285714285714
US, PA	Pennsylvania	12801989	2020-08-05	121188.0	754.1428571428571
US, PA	Pennsylvania	12801989	2020-08-06	121949.0	761.0
US, PA	Pennsylvania	12801989	2020-08-07	122705.0	756.0
US, PA	Pennsylvania	12801989	2020-08-08	123486.71428571429	781.7142857142857
US, PA	Pennsylvania	12801989	2020-08-09	124295.0	808.2857142857143
