# Supplementary material for: Predicting the cumulative medical load of COVID-19 outbreaks after the peak in daily fatalities
Source: PLoS One. 2021 Apr 1;16(4):e0247272. doi: 10.1371/journal.pone.0247272 (PMC8016333; doi:10.1371/journal.pone.0247272)
Supplement: S1 File — (ZIP) [file pone.0247272.s002.zip › PLOS_one_data/states_deaths.csv]

geoId	region	population	date	F	Delta_F
US, GA	Georgia	10617423	2020-01-25	0.0	0.0
US, GA	Georgia	10617423	2020-01-26	0.0	0.0
US, GA	Georgia	10617423	2020-01-27	0.0	0.0
US, GA	Georgia	10617423	2020-01-28	0.0	0.0
US, GA	Georgia	10617423	2020-01-29	0.0	0.0
US, GA	Georgia	10617423	2020-01-30	0.0	0.0
US, GA	Georgia	10617423	2020-01-31	0.0	0.0
US, GA	Georgia	10617423	2020-02-01	0.0	0.0
US, GA	Georgia	10617423	2020-02-02	0.0	0.0
US, GA	Georgia	10617423	2020-02-03	0.0	0.0
US, GA	Georgia	10617423	2020-02-04	0.0	0.0
US, GA	Georgia	10617423	2020-02-05	0.0	0.0
US, GA	Georgia	10617423	2020-02-06	0.0	0.0
US, GA	Georgia	10617423	2020-02-07	0.0	0.0
US, GA	Georgia	10617423	2020-02-08	0.0	0.0
US, GA	Georgia	10617423	2020-02-09	0.0	0.0
US, GA	Georgia	10617423	2020-02-10	0.0	0.0
US, GA	Georgia	10617423	2020-02-11	0.0	0.0
US, GA	Georgia	10617423	2020-02-12	0.0	0.0
US, GA	Georgia	10617423	2020-02-13	0.0	0.0
US, GA	Georgia	10617423	2020-02-14	0.0	0.0
US, GA	Georgia	10617423	2020-02-15	0.0	0.0
US, GA	Georgia	10617423	2020-02-16	0.0	0.0
US, GA	Georgia	10617423	2020-02-17	0.0	0.0
US, GA	Georgia	10617423	2020-02-18	0.0	0.0
US, GA	Georgia	10617423	2020-02-19	0.0	0.0
US, GA	Georgia	10617423	2020-02-20	0.0	0.0
US, GA	Georgia	10617423	2020-02-21	0.0	0.0
US, GA	Georgia	10617423	2020-02-22	0.0	0.0
US, GA	Georgia	10617423	2020-02-23	0.0	0.0
US, GA	Georgia	10617423	2020-02-24	0.0	0.0
US, GA	Georgia	10617423	2020-02-25	0.0	0.0
US, GA	Georgia	10617423	2020-02-26	0.0	0.0
US, GA	Georgia	10617423	2020-02-27	0.0	0.0
US, GA	Georgia	10617423	2020-02-28	0.0	0.0
US, GA	Georgia	10617423	2020-02-29	0.0	0.0
US, GA	Georgia	10617423	2020-03-01	0.0	0.0
US, GA	Georgia	10617423	2020-03-02	0.0	0.0
US, GA	Georgia	10617423	2020-03-03	0.0	0.0
US, GA	Georgia	10617423	2020-03-04	0.0	0.0
US, GA	Georgia	10617423	2020-03-05	0.0	0.0
US, GA	Georgia	10617423	2020-03-06	0.0	0.0
US, GA	Georgia	10617423	2020-03-07	0.0	0.0
US, GA	Georgia	10617423	2020-03-08	0.14285714285714285	0.14285714285714285
US, GA	Georgia	10617423	2020-03-09	0.2857142857142857	0.14285714285714285
US, GA	Georgia	10617423	2020-03-10	0.42857142857142855	0.14285714285714285
US, GA	Georgia	10617423	2020-03-11	0.5714285714285714	0.14285714285714285
US, GA	Georgia	10617423	2020-03-12	0.7142857142857143	0.14285714285714285
US, GA	Georgia	10617423	2020-03-13	0.8571428571428571	0.14285714285714285
US, GA	Georgia	10617423	2020-03-14	1.2857142857142858	0.42857142857142855
US, GA	Georgia	10617423	2020-03-15	2.5714285714285716	1.2857142857142858
US, GA	Georgia	10617423	2020-03-16	4.428571428571429	1.8571428571428572
US, GA	Georgia	10617423	2020-03-17	7.142857142857143	2.7142857142857144
US, GA	Georgia	10617423	2020-03-18	10.571428571428571	3.4285714285714284
US, GA	Georgia	10617423	2020-03-19	14.0	3.4285714285714284
US, GA	Georgia	10617423	2020-03-20	18.428571428571427	4.428571428571429
US, GA	Georgia	10617423	2020-03-21	23.714285714285715	5.285714285714286
US, GA	Georgia	10617423	2020-03-22	29.142857142857142	5.428571428571429
US, GA	Georgia	10617423	2020-03-23	36.285714285714285	7.142857142857143
US, GA	Georgia	10617423	2020-03-24	43.285714285714285	7.0
US, GA	Georgia	10617423	2020-03-25	51.142857142857146	7.857142857142857
US, GA	Georgia	10617423	2020-03-26	60.0	8.857142857142858
US, GA	Georgia	10617423	2020-03-27	71.28571428571429	11.285714285714286
US, GA	Georgia	10617423	2020-03-28	85.42857142857143	14.142857142857142
US, GA	Georgia	10617423	2020-03-29	101.85714285714286	16.428571428571427
US, GA	Georgia	10617423	2020-03-30	119.0	17.142857142857142
US, GA	Georgia	10617423	2020-03-31	137.85714285714286	18.857142857142858
US, GA	Georgia	10617423	2020-04-01	156.57142857142858	18.714285714285715
US, GA	Georgia	10617423	2020-04-02	176.85714285714286	20.285714285714285
US, GA	Georgia	10617423	2020-04-03	208.0	31.142857142857142
US, GA	Georgia	10617423	2020-04-04	239.85714285714286	31.857142857142858
US, GA	Georgia	10617423	2020-04-05	270.7142857142857	30.857142857142858
US, GA	Georgia	10617423	2020-04-06	303.85714285714283	33.142857142857146
US, GA	Georgia	10617423	2020-04-07	336.42857142857144	32.57142857142857
US, GA	Georgia	10617423	2020-04-08	368.14285714285717	31.714285714285715
US, GA	Georgia	10617423	2020-04-09	401.85714285714283	33.714285714285715
US, GA	Georgia	10617423	2020-04-10	429.85714285714283	28.0
US, GA	Georgia	10617423	2020-04-11	457.0	27.142857142857142
US, GA	Georgia	10617423	2020-04-12	486.7142857142857	29.714285714285715
US, GA	Georgia	10617423	2020-04-13	520.1428571428571	33.42857142857143
US, GA	Georgia	10617423	2020-04-14	555.0	34.857142857142854
US, GA	Georgia	10617423	2020-04-15	591.2857142857143	36.285714285714285
US, GA	Georgia	10617423	2020-04-16	635.5714285714286	44.285714285714285
US, GA	Georgia	10617423	2020-04-17	674.5714285714286	39.0
US, GA	Georgia	10617423	2020-04-18	716.8571428571429	42.285714285714285
US, GA	Georgia	10617423	2020-04-19	758.8571428571429	42.0
US, GA	Georgia	10617423	2020-04-20	794.4285714285714	35.57142857142857
US, GA	Georgia	10617423	2020-04-21	827.8571428571429	33.42857142857143
US, GA	Georgia	10617423	2020-04-22	860.5714285714286	32.714285714285715
US, GA	Georgia	10617423	2020-04-23	892.0	31.428571428571427
US, GA	Georgia	10617423	2020-04-24	926.0	34.0
US, GA	Georgia	10617423	2020-04-25	962.1428571428571	36.142857142857146
US, GA	Georgia	10617423	2020-04-26	998.0	35.857142857142854
US, GA	Georgia	10617423	2020-04-27	1036.5714285714287	38.57142857142857
US, GA	Georgia	10617423	2020-04-28	1075.142857142857	38.57142857142857
US, GA	Georgia	10617423	2020-04-29	1113.4285714285713	38.285714285714285
US, GA	Georgia	10617423	2020-04-30	1149.2857142857142	35.857142857142854
US, GA	Georgia	10617423	2020-05-01	1186.857142857143	37.57142857142857
US, GA	Georgia	10617423	2020-05-02	1219.142857142857	32.285714285714285
US, GA	Georgia	10617423	2020-05-03	1251.0	31.857142857142858
US, GA	Georgia	10617423	2020-05-04	1284.0	33.0
US, GA	Georgia	10617423	2020-05-05	1316.2857142857142	32.285714285714285
US, GA	Georgia	10617423	2020-05-06	1348.0	31.714285714285715
US, GA	Georgia	10617423	2020-05-07	1376.2857142857142	28.285714285714285
US, GA	Georgia	10617423	2020-05-08	1404.7142857142858	28.428571428571427
US, GA	Georgia	10617423	2020-05-09	1431.857142857143	27.142857142857142
US, GA	Georgia	10617423	2020-05-10	1459.0	27.142857142857142
US, GA	Georgia	10617423	2020-05-11	1485.857142857143	26.857142857142858
US, GA	Georgia	10617423	2020-05-12	1513.7142857142858	27.857142857142858
US, GA	Georgia	10617423	2020-05-13	1542.857142857143	29.142857142857142
US, GA	Georgia	10617423	2020-05-14	1572.142857142857	29.285714285714285
US, GA	Georgia	10617423	2020-05-15	1597.4285714285713	25.285714285714285
US, GA	Georgia	10617423	2020-05-16	1623.142857142857	25.714285714285715
US, GA	Georgia	10617423	2020-05-17	1656.0	32.857142857142854
US, GA	Georgia	10617423	2020-05-18	1687.4285714285713	31.428571428571427
US, GA	Georgia	10617423	2020-05-19	1719.4285714285713	32.0
US, GA	Georgia	10617423	2020-05-20	1750.4285714285713	31.0
US, GA	Georgia	10617423	2020-05-21	1778.857142857143	28.428571428571427
US, GA	Georgia	10617423	2020-05-22	1810.4285714285713	31.571428571428573
US, GA	Georgia	10617423	2020-05-23	1844.142857142857	33.714285714285715
US, GA	Georgia	10617423	2020-05-24	1872.4285714285713	28.285714285714285
US, GA	Georgia	10617423	2020-05-25	1898.0	25.571428571428573
US, GA	Georgia	10617423	2020-05-26	1924.0	26.0
US, GA	Georgia	10617423	2020-05-27	1956.2857142857142	32.285714285714285
US, GA	Georgia	10617423	2020-05-28	1991.4285714285713	35.142857142857146
US, GA	Georgia	10617423	2020-05-29	2020.857142857143	29.428571428571427
US, GA	Georgia	10617423	2020-05-30	2048.0	27.142857142857142
US, GA	Georgia	10617423	2020-05-31	2073.1428571428573	25.142857142857142
US, GA	Georgia	10617423	2020-06-01	2099.8571428571427	26.714285714285715
US, GA	Georgia	10617423	2020-06-02	2124.714285714286	24.857142857142858
US, GA	Georgia	10617423	2020-06-03	2142.8571428571427	18.142857142857142
US, GA	Georgia	10617423	2020-06-04	2159.1428571428573	16.285714285714285
US, GA	Georgia	10617423	2020-06-05	2185.285714285714	26.142857142857142
US, GA	Georgia	10617423	2020-06-06	2214.714285714286	29.428571428571427
US, GA	Georgia	10617423	2020-06-07	2247.0	32.285714285714285
US, GA	Georgia	10617423	2020-06-08	2281.8571428571427	34.857142857142854
US, GA	Georgia	10617423	2020-06-09	2320.285714285714	38.42857142857143
US, GA	Georgia	10617423	2020-06-10	2359.0	38.714285714285715
US, GA	Georgia	10617423	2020-06-11	2399.8571428571427	40.857142857142854
US, GA	Georgia	10617423	2020-06-12	2434.714285714286	34.857142857142854
US, GA	Georgia	10617423	2020-06-13	2469.8571428571427	35.142857142857146
US, GA	Georgia	10617423	2020-06-14	2502.714285714286	32.857142857142854
US, GA	Georgia	10617423	2020-06-15	2533.8571428571427	31.142857142857142
US, GA	Georgia	10617423	2020-06-16	2561.714285714286	27.857142857142858
US, GA	Georgia	10617423	2020-06-17	2589.1428571428573	27.428571428571427
US, GA	Georgia	10617423	2020-06-18	2611.1428571428573	22.0
US, GA	Georgia	10617423	2020-06-19	2634.8571428571427	23.714285714285715
US, GA	Georgia	10617423	2020-06-20	2652.4285714285716	17.571428571428573
US, GA	Georgia	10617423	2020-06-21	2672.4285714285716	20.0
US, GA	Georgia	10617423	2020-06-22	2691.5714285714284	19.142857142857142
US, GA	Georgia	10617423	2020-06-23	2710.714285714286	19.142857142857142
US, GA	Georgia	10617423	2020-06-24	2730.0	19.285714285714285
US, GA	Georgia	10617423	2020-06-25	2749.4285714285716	19.428571428571427
US, GA	Georgia	10617423	2020-06-26	2765.1428571428573	15.714285714285714
US, GA	Georgia	10617423	2020-06-27	2783.5714285714284	18.428571428571427
US, GA	Georgia	10617423	2020-06-28	2798.4285714285716	14.857142857142858
US, GA	Georgia	10617423	2020-06-29	2810.8571428571427	12.428571428571429
US, GA	Georgia	10617423	2020-06-30	2822.4285714285716	11.571428571428571
US, GA	Georgia	10617423	2020-07-01	2834.1428571428573	11.714285714285714
US, GA	Georgia	10617423	2020-07-02	2847.5714285714284	13.428571428571429
US, GA	Georgia	10617423	2020-07-03	2861.0	13.428571428571429
US, GA	Georgia	10617423	2020-07-04	2874.5714285714284	13.571428571428571
US, GA	Georgia	10617423	2020-07-05	2886.1428571428573	11.571428571428571
US, GA	Georgia	10617423	2020-07-06	2901.5714285714284	15.428571428571429
US, GA	Georgia	10617423	2020-07-07	2921.4285714285716	19.857142857142858
US, GA	Georgia	10617423	2020-07-08	2941.8571428571427	20.428571428571427
US, GA	Georgia	10617423	2020-07-09	2963.0	21.142857142857142
US, GA	Georgia	10617423	2020-07-10	2985.1428571428573	22.142857142857142
US, GA	Georgia	10617423	2020-07-11	3009.285714285714	24.142857142857142
US, GA	Georgia	10617423	2020-07-12	3034.285714285714	25.0
US, GA	Georgia	10617423	2020-07-13	3058.1428571428573	23.857142857142858
US, GA	Georgia	10617423	2020-07-14	3082.8571428571427	24.714285714285715
US, GA	Georgia	10617423	2020-07-15	3107.285714285714	24.428571428571427
US, GA	Georgia	10617423	2020-07-16	3128.8571428571427	21.571428571428573
US, GA	Georgia	10617423	2020-07-17	3157.4285714285716	28.571428571428573
US, GA	Georgia	10617423	2020-07-18	3192.285714285714	34.857142857142854
US, GA	Georgia	10617423	2020-07-19	3228.8571428571427	36.57142857142857
US, GA	Georgia	10617423	2020-07-20	3273.285714285714	44.42857142857143
US, GA	Georgia	10617423	2020-07-21	3319.714285714286	46.42857142857143
US, GA	Georgia	10617423	2020-07-22	3366.0	46.285714285714285
US, GA	Georgia	10617423	2020-07-23	3413.4285714285716	47.42857142857143
US, GA	Georgia	10617423	2020-07-24	3457.5714285714284	44.142857142857146
US, GA	Georgia	10617423	2020-07-25	3501.4285714285716	43.857142857142854
US, GA	Georgia	10617423	2020-07-26	3545.714285714286	44.285714285714285
US, GA	Georgia	10617423	2020-07-27	3589.8571428571427	44.142857142857146
US, GA	Georgia	10617423	2020-07-28	3637.1428571428573	47.285714285714285
US, GA	Georgia	10617423	2020-07-29	3686.0	48.857142857142854
US, GA	Georgia	10617423	2020-07-30	3733.5714285714284	47.57142857142857
US, GA	Georgia	10617423	2020-07-31	3784.714285714286	51.142857142857146
US, GA	Georgia	10617423	2020-08-01	3833.5714285714284	48.857142857142854
US, GA	Georgia	10617423	2020-08-02	3884.285714285714	50.714285714285715
US, GA	Georgia	10617423	2020-08-03	3936.4285714285716	52.142857142857146
US, GA	Georgia	10617423	2020-08-04	3988.0	51.57142857142857
US, GA	Georgia	10617423	2020-08-05	4039.285714285714	51.285714285714285
US, GA	Georgia	10617423	2020-08-06	4094.5714285714284	55.285714285714285
US, GA	Georgia	10617423	2020-08-07	4156.0	61.42857142857143
US, GA	Georgia	10617423	2020-08-08	4223.428571428572	67.42857142857143
US, GA	Georgia	10617423	2020-08-09	4296.571428571428	73.14285714285714
US, IL	Illinois	12671821	2020-01-25	0.0	0.0
US, IL	Illinois	12671821	2020-01-26	0.0	0.0
US, IL	Illinois	12671821	2020-01-27	0.0	0.0
US, IL	Illinois	12671821	2020-01-28	0.0	0.0
US, IL	Illinois	12671821	2020-01-29	0.0	0.0
US, IL	Illinois	12671821	2020-01-30	0.0	0.0
US, IL	Illinois	12671821	2020-01-31	0.0	0.0
US, IL	Illinois	12671821	2020-02-01	0.0	0.0
US, IL	Illinois	12671821	2020-02-02	0.0	0.0
US, IL	Illinois	12671821	2020-02-03	0.0	0.0
US, IL	Illinois	12671821	2020-02-04	0.0	0.0
US, IL	Illinois	12671821	2020-02-05	0.0	0.0
US, IL	Illinois	12671821	2020-02-06	0.0	0.0
US, IL	Illinois	12671821	2020-02-07	0.0	0.0
US, IL	Illinois	12671821	2020-02-08	0.0	0.0
US, IL	Illinois	12671821	2020-02-09	0.0	0.0
US, IL	Illinois	12671821	2020-02-10	0.0	0.0
US, IL	Illinois	12671821	2020-02-11	0.0	0.0
US, IL	Illinois	12671821	2020-02-12	0.0	0.0
US, IL	Illinois	12671821	2020-02-13	0.0	0.0
US, IL	Illinois	12671821	2020-02-14	0.0	0.0
US, IL	Illinois	12671821	2020-02-15	0.0	0.0
US, IL	Illinois	12671821	2020-02-16	0.0	0.0
US, IL	Illinois	12671821	2020-02-17	0.0	0.0
US, IL	Illinois	12671821	2020-02-18	0.0	0.0
US, IL	Illinois	12671821	2020-02-19	0.0	0.0
US, IL	Illinois	12671821	2020-02-20	0.0	0.0
US, IL	Illinois	12671821	2020-02-21	0.0	0.0
US, IL	Illinois	12671821	2020-02-22	0.0	0.0
US, IL	Illinois	12671821	2020-02-23	0.0	0.0
US, IL	Illinois	12671821	2020-02-24	0.0	0.0
US, IL	Illinois	12671821	2020-02-25	0.0	0.0
US, IL	Illinois	12671821	2020-02-26	0.0	0.0
US, IL	Illinois	12671821	2020-02-27	0.0	0.0
US, IL	Illinois	12671821	2020-02-28	0.0	0.0
US, IL	Illinois	12671821	2020-02-29	0.0	0.0
US, IL	Illinois	12671821	2020-03-01	0.0	0.0
US, IL	Illinois	12671821	2020-03-02	0.0	0.0
US, IL	Illinois	12671821	2020-03-03	0.0	0.0
US, IL	Illinois	12671821	2020-03-04	0.0	0.0
US, IL	Illinois	12671821	2020-03-05	0.0	0.0
US, IL	Illinois	12671821	2020-03-06	0.0	0.0
US, IL	Illinois	12671821	2020-03-07	0.0	0.0
US, IL	Illinois	12671821	2020-03-08	0.0	0.0
US, IL	Illinois	12671821	2020-03-09	0.0	0.0
US, IL	Illinois	12671821	2020-03-10	0.0	0.0
US, IL	Illinois	12671821	2020-03-11	0.0	0.0
US, IL	Illinois	12671821	2020-03-12	0.0	0.0
US, IL	Illinois	12671821	2020-03-13	0.14285714285714285	0.14285714285714285
US, IL	Illinois	12671821	2020-03-14	0.2857142857142857	0.14285714285714285
US, IL	Illinois	12671821	2020-03-15	0.8571428571428571	0.5714285714285714
US, IL	Illinois	12671821	2020-03-16	1.5714285714285714	0.7142857142857143
US, IL	Illinois	12671821	2020-03-17	2.4285714285714284	0.8571428571428571
US, IL	Illinois	12671821	2020-03-18	3.7142857142857144	1.2857142857142858
US, IL	Illinois	12671821	2020-03-19	5.428571428571429	1.7142857142857142
US, IL	Illinois	12671821	2020-03-20	7.571428571428571	2.142857142857143
US, IL	Illinois	12671821	2020-03-21	10.142857142857142	2.5714285714285716
US, IL	Illinois	12671821	2020-03-22	13.285714285714286	3.142857142857143
US, IL	Illinois	12671821	2020-03-23	17.428571428571427	4.142857142857143
US, IL	Illinois	12671821	2020-03-24	23.285714285714285	5.857142857142857
US, IL	Illinois	12671821	2020-03-25	31.428571428571427	8.142857142857142
US, IL	Illinois	12671821	2020-03-26	40.142857142857146	8.714285714285714
US, IL	Illinois	12671821	2020-03-27	52.0	11.857142857142858
US, IL	Illinois	12671821	2020-03-28	69.42857142857143	17.428571428571427
US, IL	Illinois	12671821	2020-03-29	89.0	19.571428571428573
US, IL	Illinois	12671821	2020-03-30	114.14285714285714	25.142857142857142
US, IL	Illinois	12671821	2020-03-31	142.28571428571428	28.142857142857142
US, IL	Illinois	12671821	2020-04-01	172.0	29.714285714285715
US, IL	Illinois	12671821	2020-04-02	205.42857142857142	33.42857142857143
US, IL	Illinois	12671821	2020-04-03	245.57142857142858	40.142857142857146
US, IL	Illinois	12671821	2020-04-04	291.42857142857144	45.857142857142854
US, IL	Illinois	12671821	2020-04-05	343.57142857142856	52.142857142857146
US, IL	Illinois	12671821	2020-04-06	398.85714285714283	55.285714285714285
US, IL	Illinois	12671821	2020-04-07	460.7142857142857	61.857142857142854
US, IL	Illinois	12671821	2020-04-08	524.4285714285714	63.714285714285715
US, IL	Illinois	12671821	2020-04-09	594.5714285714286	70.14285714285714
US, IL	Illinois	12671821	2020-04-10	664.2857142857143	69.71428571428571
US, IL	Illinois	12671821	2020-04-11	733.8571428571429	69.57142857142857
US, IL	Illinois	12671821	2020-04-12	811.5714285714286	77.71428571428571
US, IL	Illinois	12671821	2020-04-13	888.0	76.42857142857143
US, IL	Illinois	12671821	2020-04-14	971.1428571428571	83.14285714285714
US, IL	Illinois	12671821	2020-04-15	1052.5714285714287	81.42857142857143
US, IL	Illinois	12671821	2020-04-16	1131.2857142857142	78.71428571428571
US, IL	Illinois	12671821	2020-04-17	1217.0	85.71428571428571
US, IL	Illinois	12671821	2020-04-18	1305.0	88.0
US, IL	Illinois	12671821	2020-04-19	1393.0	88.0
US, IL	Illinois	12671821	2020-04-20	1487.7142857142858	94.71428571428571
US, IL	Illinois	12671821	2020-04-21	1575.7142857142858	88.0
US, IL	Illinois	12671821	2020-04-22	1667.5714285714287	91.85714285714286
US, IL	Illinois	12671821	2020-04-23	1758.142857142857	90.57142857142857
US, IL	Illinois	12671821	2020-04-24	1852.0	93.85714285714286
US, IL	Illinois	12671821	2020-04-25	1944.857142857143	92.85714285714286
US, IL	Illinois	12671821	2020-04-26	2040.142857142857	95.28571428571429
US, IL	Illinois	12671821	2020-04-27	2134.714285714286	94.57142857142857
US, IL	Illinois	12671821	2020-04-28	2232.4285714285716	97.71428571428571
US, IL	Illinois	12671821	2020-04-29	2330.285714285714	97.85714285714286
US, IL	Illinois	12671821	2020-04-30	2426.8571428571427	96.57142857142857
US, IL	Illinois	12671821	2020-05-01	2528.1428571428573	101.28571428571429
US, IL	Illinois	12671821	2020-05-02	2636.5714285714284	108.42857142857143
US, IL	Illinois	12671821	2020-05-03	2744.5714285714284	108.0
US, IL	Illinois	12671821	2020-05-04	2856.5714285714284	112.0
US, IL	Illinois	12671821	2020-05-05	2969.4285714285716	112.85714285714286
US, IL	Illinois	12671821	2020-05-06	3082.0	112.57142857142857
US, IL	Illinois	12671821	2020-05-07	3196.285714285714	114.28571428571429
US, IL	Illinois	12671821	2020-05-08	3305.8571428571427	109.57142857142857
US, IL	Illinois	12671821	2020-05-09	3422.714285714286	116.85714285714286
US, IL	Illinois	12671821	2020-05-10	3539.4285714285716	116.71428571428571
US, IL	Illinois	12671821	2020-05-11	3656.285714285714	116.85714285714286
US, IL	Illinois	12671821	2020-05-12	3767.714285714286	111.42857142857143
US, IL	Illinois	12671821	2020-05-13	3877.8571428571427	110.14285714285714
US, IL	Illinois	12671821	2020-05-14	3988.5714285714284	110.71428571428571
US, IL	Illinois	12671821	2020-05-15	4099.714285714285	111.14285714285714
US, IL	Illinois	12671821	2020-05-16	4204.428571428572	104.71428571428571
US, IL	Illinois	12671821	2020-05-17	4301.428571428572	97.0
US, IL	Illinois	12671821	2020-05-18	4395.142857142857	93.71428571428571
US, IL	Illinois	12671821	2020-05-19	4489.571428571428	94.42857142857143
US, IL	Illinois	12671821	2020-05-20	4586.571428571428	97.0
US, IL	Illinois	12671821	2020-05-21	4679.571428571428	93.0
US, IL	Illinois	12671821	2020-05-22	4757.285714285715	77.71428571428571
US, IL	Illinois	12671821	2020-05-23	4837.0	79.71428571428571
US, IL	Illinois	12671821	2020-05-24	4919.714285714285	82.71428571428571
US, IL	Illinois	12671821	2020-05-25	4999.0	79.28571428571429
US, IL	Illinois	12671821	2020-05-26	5076.142857142857	77.14285714285714
US, IL	Illinois	12671821	2020-05-27	5152.428571428572	76.28571428571429
US, IL	Illinois	12671821	2020-05-28	5227.714285714285	75.28571428571429
US, IL	Illinois	12671821	2020-05-29	5313.714285714285	86.0
US, IL	Illinois	12671821	2020-05-30	5390.571428571428	76.85714285714286
US, IL	Illinois	12671821	2020-05-31	5469.142857142857	78.57142857142857
US, IL	Illinois	12671821	2020-06-01	5544.142857142857	75.0
US, IL	Illinois	12671821	2020-06-02	5620.428571428572	76.28571428571429
US, IL	Illinois	12671821	2020-06-03	5693.857142857143	73.42857142857143
US, IL	Illinois	12671821	2020-06-04	5767.0	73.14285714285714
US, IL	Illinois	12671821	2020-06-05	5837.428571428572	70.42857142857143
US, IL	Illinois	12671821	2020-06-06	5905.142857142857	67.71428571428571
US, IL	Illinois	12671821	2020-06-07	5969.285714285715	64.14285714285714
US, IL	Illinois	12671821	2020-06-08	6035.714285714285	66.42857142857143
US, IL	Illinois	12671821	2020-06-09	6096.428571428572	60.714285714285715
US, IL	Illinois	12671821	2020-06-10	6154.142857142857	57.714285714285715
US, IL	Illinois	12671821	2020-06-11	6211.571428571428	57.42857142857143
US, IL	Illinois	12671821	2020-06-12	6265.857142857143	54.285714285714285
US, IL	Illinois	12671821	2020-06-13	6321.571428571428	55.714285714285715
US, IL	Illinois	12671821	2020-06-14	6371.857142857143	50.285714285714285
US, IL	Illinois	12671821	2020-06-15	6417.571428571428	45.714285714285715
US, IL	Illinois	12671821	2020-06-16	6465.571428571428	48.0
US, IL	Illinois	12671821	2020-06-17	6514.0	48.42857142857143
US, IL	Illinois	12671821	2020-06-18	6563.285714285715	49.285714285714285
US, IL	Illinois	12671821	2020-06-19	6607.428571428572	44.142857142857146
US, IL	Illinois	12671821	2020-06-20	6648.142857142857	40.714285714285715
US, IL	Illinois	12671821	2020-06-21	6687.142857142857	39.0
US, IL	Illinois	12671821	2020-06-22	6725.285714285715	38.142857142857146
US, IL	Illinois	12671821	2020-06-23	6760.714285714285	35.42857142857143
US, IL	Illinois	12671821	2020-06-24	6795.142857142857	34.42857142857143
US, IL	Illinois	12671821	2020-06-25	6828.142857142857	33.0
US, IL	Illinois	12671821	2020-06-26	6859.0	30.857142857142858
US, IL	Illinois	12671821	2020-06-27	6884.857142857143	25.857142857142858
US, IL	Illinois	12671821	2020-06-28	6910.142857142857	25.285714285714285
US, IL	Illinois	12671821	2020-06-29	6932.714285714285	22.571428571428573
US, IL	Illinois	12671821	2020-06-30	6952.857142857143	20.142857142857142
US, IL	Illinois	12671821	2020-07-01	6971.714285714285	18.857142857142858
US, IL	Illinois	12671821	2020-07-02	6989.428571428572	17.714285714285715
US, IL	Illinois	12671821	2020-07-03	7039.428571428572	50.0
US, IL	Illinois	12671821	2020-07-04	7090.571428571428	51.142857142857146
US, IL	Illinois	12671821	2020-07-05	7139.428571428572	48.857142857142854
US, IL	Illinois	12671821	2020-07-06	7188.0	48.57142857142857
US, IL	Illinois	12671821	2020-07-07	7238.714285714285	50.714285714285715
US, IL	Illinois	12671821	2020-07-08	7291.285714285715	52.57142857142857
US, IL	Illinois	12671821	2020-07-09	7343.857142857143	52.57142857142857
US, IL	Illinois	12671821	2020-07-10	7364.714285714285	20.857142857142858
US, IL	Illinois	12671821	2020-07-11	7381.571428571428	16.857142857142858
US, IL	Illinois	12671821	2020-07-12	7399.142857142857	17.571428571428573
US, IL	Illinois	12671821	2020-07-13	7416.285714285715	17.142857142857142
US, IL	Illinois	12671821	2020-07-14	7432.571428571428	16.285714285714285
US, IL	Illinois	12671821	2020-07-15	7446.857142857143	14.285714285714286
US, IL	Illinois	12671821	2020-07-16	7461.142857142857	14.285714285714286
US, IL	Illinois	12671821	2020-07-17	7475.142857142857	14.0
US, IL	Illinois	12671821	2020-07-18	7491.285714285715	16.142857142857142
US, IL	Illinois	12671821	2020-07-19	7506.714285714285	15.428571428571429
US, IL	Illinois	12671821	2020-07-20	7522.714285714285	16.0
US, IL	Illinois	12671821	2020-07-21	7537.857142857143	15.142857142857142
US, IL	Illinois	12671821	2020-07-22	7552.428571428572	14.571428571428571
US, IL	Illinois	12671821	2020-07-23	7568.714285714285	16.285714285714285
US, IL	Illinois	12671821	2020-07-24	7586.0	17.285714285714285
US, IL	Illinois	12671821	2020-07-25	7602.285714285715	16.285714285714285
US, IL	Illinois	12671821	2020-07-26	7618.0	15.714285714285714
US, IL	Illinois	12671821	2020-07-27	7634.428571428572	16.428571428571427
US, IL	Illinois	12671821	2020-07-28	7650.285714285715	15.857142857142858
US, IL	Illinois	12671821	2020-07-29	7668.0	17.714285714285715
US, IL	Illinois	12671821	2020-07-30	7684.428571428572	16.428571428571427
US, IL	Illinois	12671821	2020-07-31	7699.285714285715	14.857142857142858
US, IL	Illinois	12671821	2020-08-01	7715.857142857143	16.571428571428573
US, IL	Illinois	12671821	2020-08-02	7733.142857142857	17.285714285714285
US, IL	Illinois	12671821	2020-08-03	7751.714285714285	18.571428571428573
US, IL	Illinois	12671821	2020-08-04	7771.714285714285	20.0
US, IL	Illinois	12671821	2020-08-05	7790.428571428572	18.714285714285715
US, IL	Illinois	12671821	2020-08-06	7808.0	17.571428571428573
US, IL	Illinois	12671821	2020-08-07	7825.714285714285	17.714285714285715
US, IL	Illinois	12671821	2020-08-08	7841.571428571428	15.857142857142858
US, IL	Illinois	12671821	2020-08-09	7857.857142857143	16.285714285714285
US, MA	Massachusetts	6892503	2020-01-25	0.0	0.0
US, MA	Massachusetts	6892503	2020-01-26	0.0	0.0
US, MA	Massachusetts	6892503	2020-01-27	0.0	0.0
US, MA	Massachusetts	6892503	2020-01-28	0.0	0.0
US, MA	Massachusetts	6892503	2020-01-29	0.0	0.0
US, MA	Massachusetts	6892503	2020-01-30	0.0	0.0
US, MA	Massachusetts	6892503	2020-01-31	0.0	0.0
US, MA	Massachusetts	6892503	2020-02-01	0.0	0.0
US, MA	Massachusetts	6892503	2020-02-02	0.0	0.0
US, MA	Massachusetts	6892503	2020-02-03	0.0	0.0
US, MA	Massachusetts	6892503	2020-02-04	0.0	0.0
US, MA	Massachusetts	6892503	2020-02-05	0.0	0.0
US, MA	Massachusetts	6892503	2020-02-06	0.0	0.0
US, MA	Massachusetts	6892503	2020-02-07	0.0	0.0
US, MA	Massachusetts	6892503	2020-02-08	0.0	0.0
US, MA	Massachusetts	6892503	2020-02-09	0.0	0.0
US, MA	Massachusetts	6892503	2020-02-10	0.0	0.0
US, MA	Massachusetts	6892503	2020-02-11	0.0	0.0
US, MA	Massachusetts	6892503	2020-02-12	0.0	0.0
US, MA	Massachusetts	6892503	2020-02-13	0.0	0.0
US, MA	Massachusetts	6892503	2020-02-14	0.0	0.0
US, MA	Massachusetts	6892503	2020-02-15	0.0	0.0
US, MA	Massachusetts	6892503	2020-02-16	0.0	0.0
US, MA	Massachusetts	6892503	2020-02-17	0.0	0.0
US, MA	Massachusetts	6892503	2020-02-18	0.0	0.0
US, MA	Massachusetts	6892503	2020-02-19	0.0	0.0
US, MA	Massachusetts	6892503	2020-02-20	0.0	0.0
US, MA	Massachusetts	6892503	2020-02-21	0.0	0.0
US, MA	Massachusetts	6892503	2020-02-22	0.0	0.0
US, MA	Massachusetts	6892503	2020-02-23	0.0	0.0
US, MA	Massachusetts	6892503	2020-02-24	0.0	0.0
US, MA	Massachusetts	6892503	2020-02-25	0.0	0.0
US, MA	Massachusetts	6892503	2020-02-26	0.0	0.0
US, MA	Massachusetts	6892503	2020-02-27	0.0	0.0
US, MA	Massachusetts	6892503	2020-02-28	0.0	0.0
US, MA	Massachusetts	6892503	2020-02-29	0.0	0.0
US, MA	Massachusetts	6892503	2020-03-01	0.0	0.0
US, MA	Massachusetts	6892503	2020-03-02	0.0	0.0
US, MA	Massachusetts	6892503	2020-03-03	0.0	0.0
US, MA	Massachusetts	6892503	2020-03-04	0.0	0.0
US, MA	Massachusetts	6892503	2020-03-05	0.0	0.0
US, MA	Massachusetts	6892503	2020-03-06	0.0	0.0
US, MA	Massachusetts	6892503	2020-03-07	0.0	0.0
US, MA	Massachusetts	6892503	2020-03-08	0.0	0.0
US, MA	Massachusetts	6892503	2020-03-09	0.0	0.0
US, MA	Massachusetts	6892503	2020-03-10	0.0	0.0
US, MA	Massachusetts	6892503	2020-03-11	0.0	0.0
US, MA	Massachusetts	6892503	2020-03-12	0.0	0.0
US, MA	Massachusetts	6892503	2020-03-13	0.0	0.0
US, MA	Massachusetts	6892503	2020-03-14	0.0	0.0
US, MA	Massachusetts	6892503	2020-03-15	0.0	0.0
US, MA	Massachusetts	6892503	2020-03-16	0.14285714285714285	0.14285714285714285
US, MA	Massachusetts	6892503	2020-03-17	0.2857142857142857	0.14285714285714285
US, MA	Massachusetts	6892503	2020-03-18	1.0	0.7142857142857143
US, MA	Massachusetts	6892503	2020-03-19	2.2857142857142856	1.2857142857142858
US, MA	Massachusetts	6892503	2020-03-20	3.857142857142857	1.5714285714285714
US, MA	Massachusetts	6892503	2020-03-21	6.0	2.142857142857143
US, MA	Massachusetts	6892503	2020-03-22	9.571428571428571	3.5714285714285716
US, MA	Massachusetts	6892503	2020-03-23	14.428571428571429	4.857142857142857
US, MA	Massachusetts	6892503	2020-03-24	20.571428571428573	6.142857142857143
US, MA	Massachusetts	6892503	2020-03-25	26.714285714285715	6.142857142857143
US, MA	Massachusetts	6892503	2020-03-26	33.42857142857143	6.714285714285714
US, MA	Massachusetts	6892503	2020-03-27	44.57142857142857	11.142857142857142
US, MA	Massachusetts	6892503	2020-03-28	59.857142857142854	15.285714285714286
US, MA	Massachusetts	6892503	2020-03-29	78.28571428571429	18.428571428571427
US, MA	Massachusetts	6892503	2020-03-30	100.71428571428571	22.428571428571427
US, MA	Massachusetts	6892503	2020-03-31	125.28571428571429	24.571428571428573
US, MA	Massachusetts	6892503	2020-04-01	151.42857142857142	26.142857142857142
US, MA	Massachusetts	6892503	2020-04-02	180.57142857142858	29.142857142857142
US, MA	Massachusetts	6892503	2020-04-03	218.71428571428572	38.142857142857146
US, MA	Massachusetts	6892503	2020-04-04	263.14285714285717	44.42857142857143
US, MA	Massachusetts	6892503	2020-04-05	313.0	49.857142857142854
US, MA	Massachusetts	6892503	2020-04-06	371.14285714285717	58.142857142857146
US, MA	Massachusetts	6892503	2020-04-07	438.2857142857143	67.14285714285714
US, MA	Massachusetts	6892503	2020-04-08	513.2857142857143	75.0
US, MA	Massachusetts	6892503	2020-04-09	596.7142857142857	83.42857142857143
US, MA	Massachusetts	6892503	2020-04-10	666.4285714285714	69.71428571428571
US, MA	Massachusetts	6892503	2020-04-11	762.8571428571429	96.42857142857143
US, MA	Massachusetts	6892503	2020-04-12	849.2857142857143	86.42857142857143
US, MA	Massachusetts	6892503	2020-04-13	941.5714285714286	92.28571428571429
US, MA	Massachusetts	6892503	2020-04-14	1044.142857142857	102.57142857142857
US, MA	Massachusetts	6892503	2020-04-15	1179.857142857143	135.71428571428572
US, MA	Massachusetts	6892503	2020-04-16	1303.0	123.14285714285714
US, MA	Massachusetts	6892503	2020-04-17	1462.5714285714287	159.57142857142858
US, MA	Massachusetts	6892503	2020-04-18	1616.0	153.42857142857142
US, MA	Massachusetts	6892503	2020-04-19	1794.857142857143	178.85714285714286
US, MA	Massachusetts	6892503	2020-04-20	1982.142857142857	187.28571428571428
US, MA	Massachusetts	6892503	2020-04-21	2171.5714285714284	189.42857142857142
US, MA	Massachusetts	6892503	2020-04-22	2342.0	170.42857142857142
US, MA	Massachusetts	6892503	2020-04-23	2527.285714285714	185.28571428571428
US, MA	Massachusetts	6892503	2020-04-24	2697.5714285714284	170.28571428571428
US, MA	Massachusetts	6892503	2020-04-25	2872.285714285714	174.71428571428572
US, MA	Massachusetts	6892503	2020-04-26	3044.0	171.71428571428572
US, MA	Massachusetts	6892503	2020-04-27	3209.714285714286	165.71428571428572
US, MA	Massachusetts	6892503	2020-04-28	3369.1428571428573	159.42857142857142
US, MA	Massachusetts	6892503	2020-04-29	3527.0	157.85714285714286
US, MA	Massachusetts	6892503	2020-04-30	3682.285714285714	155.28571428571428
US, MA	Massachusetts	6892503	2020-05-01	3833.5714285714284	151.28571428571428
US, MA	Massachusetts	6892503	2020-05-02	3978.5714285714284	145.0
US, MA	Massachusetts	6892503	2020-05-03	4120.0	141.42857142857142
US, MA	Massachusetts	6892503	2020-05-04	4260.857142857143	140.85714285714286
US, MA	Massachusetts	6892503	2020-05-05	4402.857142857143	142.0
US, MA	Massachusetts	6892503	2020-05-06	4542.142857142857	139.28571428571428
US, MA	Massachusetts	6892503	2020-05-07	4687.571428571428	145.42857142857142
US, MA	Massachusetts	6892503	2020-05-08	4820.285714285715	132.71428571428572
US, MA	Massachusetts	6892503	2020-05-09	4948.142857142857	127.85714285714286
US, MA	Massachusetts	6892503	2020-05-10	5081.0	132.85714285714286
US, MA	Massachusetts	6892503	2020-05-11	5208.142857142857	127.14285714285714
US, MA	Massachusetts	6892503	2020-05-12	5331.714285714285	123.57142857142857
US, MA	Massachusetts	6892503	2020-05-13	5448.571428571428	116.85714285714286
US, MA	Massachusetts	6892503	2020-05-14	5556.285714285715	107.71428571428571
US, MA	Massachusetts	6892503	2020-05-15	5670.142857142857	113.85714285714286
US, MA	Massachusetts	6892503	2020-05-16	5777.428571428572	107.28571428571429
US, MA	Massachusetts	6892503	2020-05-17	5872.571428571428	95.14285714285714
US, MA	Massachusetts	6892503	2020-05-18	5963.428571428572	90.85714285714286
US, MA	Massachusetts	6892503	2020-05-19	6049.0	85.57142857142857
US, MA	Massachusetts	6892503	2020-05-20	6131.142857142857	82.14285714285714
US, MA	Massachusetts	6892503	2020-05-21	6210.285714285715	79.14285714285714
US, MA	Massachusetts	6892503	2020-05-22	6286.714285714285	76.42857142857143
US, MA	Massachusetts	6892503	2020-05-23	6355.428571428572	68.71428571428571
US, MA	Massachusetts	6892503	2020-05-24	6425.714285714285	70.28571428571429
US, MA	Massachusetts	6892503	2020-05-25	6495.714285714285	70.0
US, MA	Massachusetts	6892503	2020-05-26	6562.0	66.28571428571429
US, MA	Massachusetts	6892503	2020-05-27	6629.714285714285	67.71428571428571
US, MA	Massachusetts	6892503	2020-05-28	6718.142857142857	88.42857142857143
US, MA	Massachusetts	6892503	2020-05-29	6805.571428571428	87.42857142857143
US, MA	Massachusetts	6892503	2020-05-30	6892.0	86.42857142857143
US, MA	Massachusetts	6892503	2020-05-31	6972.142857142857	80.14285714285714
US, MA	Massachusetts	6892503	2020-06-01	7046.0	73.85714285714286
US, MA	Massachusetts	6892503	2020-06-02	7120.428571428572	74.42857142857143
US, MA	Massachusetts	6892503	2020-06-03	7187.571428571428	67.14285714285714
US, MA	Massachusetts	6892503	2020-06-04	7233.0	45.42857142857143
US, MA	Massachusetts	6892503	2020-06-05	7279.142857142857	46.142857142857146
US, MA	Massachusetts	6892503	2020-06-06	7322.285714285715	43.142857142857146
US, MA	Massachusetts	6892503	2020-06-07	7363.857142857143	41.57142857142857
US, MA	Massachusetts	6892503	2020-06-08	7407.142857142857	43.285714285714285
US, MA	Massachusetts	6892503	2020-06-09	7448.142857142857	41.0
US, MA	Massachusetts	6892503	2020-06-10	7492.142857142857	44.0
US, MA	Massachusetts	6892503	2020-06-11	7534.142857142857	42.0
US, MA	Massachusetts	6892503	2020-06-12	7570.857142857143	36.714285714285715
US, MA	Massachusetts	6892503	2020-06-13	7610.857142857143	40.0
US, MA	Massachusetts	6892503	2020-06-14	7650.571428571428	39.714285714285715
US, MA	Massachusetts	6892503	2020-06-15	7688.0	37.42857142857143
US, MA	Massachusetts	6892503	2020-06-16	7724.0	36.0
US, MA	Massachusetts	6892503	2020-06-17	7757.428571428572	33.42857142857143
US, MA	Massachusetts	6892503	2020-06-18	7789.857142857143	32.42857142857143
US, MA	Massachusetts	6892503	2020-06-19	7822.0	32.142857142857146
US, MA	Massachusetts	6892503	2020-06-20	7851.142857142857	29.142857142857142
US, MA	Massachusetts	6892503	2020-06-21	7878.714285714285	27.571428571428573
US, MA	Massachusetts	6892503	2020-06-22	7909.142857142857	30.428571428571427
US, MA	Massachusetts	6892503	2020-06-23	7939.571428571428	30.428571428571427
US, MA	Massachusetts	6892503	2020-06-24	7968.428571428572	28.857142857142858
US, MA	Massachusetts	6892503	2020-06-25	8000.0	31.571428571428573
US, MA	Massachusetts	6892503	2020-06-26	8027.285714285715	33.142857142857146
US, MA	Massachusetts	6892503	2020-06-27	8055.0	33.57142857142857
US, MA	Massachusetts	6892503	2020-06-28	8081.571428571428	32.42857142857143
US, MA	Massachusetts	6892503	2020-06-29	8104.285714285715	28.571428571428573
US, MA	Massachusetts	6892503	2020-07-01	8124.571428571428	26.142857142857142
US, MA	Massachusetts	6892503	2020-07-02	8144.285714285715	25.571428571428573
US, MA	Massachusetts	6892503	2020-07-03	8161.142857142857	22.714285714285715
US, MA	Massachusetts	6892503	2020-07-04	8184.285714285715	23.142857142857142
US, MA	Massachusetts	6892503	2020-07-05	8203.714285714286	19.428571428571427
US, MA	Massachusetts	6892503	2020-07-06	8224.714285714286	21.0
US, MA	Massachusetts	6892503	2020-07-07	8244.42857142857	19.714285714285715
US, MA	Massachusetts	6892503	2020-07-08	8264.714285714286	20.285714285714285
US, MA	Massachusetts	6892503	2020-07-09	8283.57142857143	18.857142857142858
US, MA	Massachusetts	6892503	2020-07-10	8301.714285714286	18.142857142857142
US, MA	Massachusetts	6892503	2020-07-11	8319.57142857143	17.857142857142858
US, MA	Massachusetts	6892503	2020-07-12	8335.57142857143	16.0
US, MA	Massachusetts	6892503	2020-07-13	8350.714285714286	15.142857142857142
US, MA	Massachusetts	6892503	2020-07-14	8366.285714285714	15.571428571428571
US, MA	Massachusetts	6892503	2020-07-15	8381.42857142857	15.142857142857142
US, MA	Massachusetts	6892503	2020-07-16	8396.142857142857	14.714285714285714
US, MA	Massachusetts	6892503	2020-07-17	8411.857142857143	15.714285714285714
US, MA	Massachusetts	6892503	2020-07-18	8426.142857142857	14.285714285714286
US, MA	Massachusetts	6892503	2020-07-19	8441.0	14.857142857142858
US, MA	Massachusetts	6892503	2020-07-20	8454.714285714286	13.714285714285714
US, MA	Massachusetts	6892503	2020-07-21	8467.714285714286	13.0
US, MA	Massachusetts	6892503	2020-07-22	8481.714285714286	14.0
US, MA	Massachusetts	6892503	2020-07-23	8496.42857142857	14.714285714285714
US, MA	Massachusetts	6892503	2020-07-24	8510.857142857143	14.428571428571429
US, MA	Massachusetts	6892503	2020-07-25	8526.857142857143	16.0
US, MA	Massachusetts	6892503	2020-07-26	8540.57142857143	13.714285714285714
US, MA	Massachusetts	6892503	2020-07-27	8556.42857142857	15.857142857142858
US, MA	Massachusetts	6892503	2020-07-28	8573.0	16.571428571428573
US, MA	Massachusetts	6892503	2020-07-29	8588.57142857143	15.571428571428571
US, MA	Massachusetts	6892503	2020-07-30	8604.57142857143	16.0
US, MA	Massachusetts	6892503	2020-07-31	8619.714285714286	15.142857142857142
US, MA	Massachusetts	6892503	2020-08-01	8631.0	11.285714285714286
US, MA	Massachusetts	6892503	2020-08-02	8646.857142857143	15.857142857142858
US, MA	Massachusetts	6892503	2020-08-03	8661.142857142857	14.285714285714286
US, MA	Massachusetts	6892503	2020-08-04	8674.714285714286	13.571428571428571
US, MA	Massachusetts	6892503	2020-08-05	8688.57142857143	13.857142857142858
US, MA	Massachusetts	6892503	2020-08-06	8701.857142857143	13.285714285714286
US, MA	Massachusetts	6892503	2020-08-07	8715.285714285714	13.428571428571429
US, MA	Massachusetts	6892503	2020-08-08	8731.0	15.714285714285714
US, MA	Massachusetts	6892503	2020-08-09	8745.142857142857	14.142857142857142
US, MI	Michigan	9986857	2020-01-25	0.0	0.0
US, MI	Michigan	9986857	2020-01-26	0.0	0.0
US, MI	Michigan	9986857	2020-01-27	0.0	0.0
US, MI	Michigan	9986857	2020-01-28	0.0	0.0
US, MI	Michigan	9986857	2020-01-29	0.0	0.0
US, MI	Michigan	9986857	2020-01-30	0.0	0.0
US, MI	Michigan	9986857	2020-01-31	0.0	0.0
US, MI	Michigan	9986857	2020-02-01	0.0	0.0
US, MI	Michigan	9986857	2020-02-02	0.0	0.0
US, MI	Michigan	9986857	2020-02-03	0.0	0.0
US, MI	Michigan	9986857	2020-02-04	0.0	0.0
US, MI	Michigan	9986857	2020-02-05	0.0	0.0
US, MI	Michigan	9986857	2020-02-06	0.0	0.0
US, MI	Michigan	9986857	2020-02-07	0.0	0.0
US, MI	Michigan	9986857	2020-02-08	0.0	0.0
US, MI	Michigan	9986857	2020-02-09	0.0	0.0
US, MI	Michigan	9986857	2020-02-10	0.0	0.0
US, MI	Michigan	9986857	2020-02-11	0.0	0.0
US, MI	Michigan	9986857	2020-02-12	0.0	0.0
US, MI	Michigan	9986857	2020-02-13	0.0	0.0
US, MI	Michigan	9986857	2020-02-14	0.0	0.0
US, MI	Michigan	9986857	2020-02-15	0.0	0.0
US, MI	Michigan	9986857	2020-02-16	0.0	0.0
US, MI	Michigan	9986857	2020-02-17	0.0	0.0
US, MI	Michigan	9986857	2020-02-18	0.0	0.0
US, MI	Michigan	9986857	2020-02-19	0.0	0.0
US, MI	Michigan	9986857	2020-02-20	0.0	0.0
US, MI	Michigan	9986857	2020-02-21	0.0	0.0
US, MI	Michigan	9986857	2020-02-22	0.0	0.0
US, MI	Michigan	9986857	2020-02-23	0.0	0.0
US, MI	Michigan	9986857	2020-02-24	0.0	0.0
US, MI	Michigan	9986857	2020-02-25	0.0	0.0
US, MI	Michigan	9986857	2020-02-26	0.0	0.0
US, MI	Michigan	9986857	2020-02-27	0.0	0.0
US, MI	Michigan	9986857	2020-02-28	0.0	0.0
US, MI	Michigan	9986857	2020-02-29	0.0	0.0
US, MI	Michigan	9986857	2020-03-01	0.0	0.0
US, MI	Michigan	9986857	2020-03-02	0.0	0.0
US, MI	Michigan	9986857	2020-03-03	0.0	0.0
US, MI	Michigan	9986857	2020-03-04	0.0	0.0
US, MI	Michigan	9986857	2020-03-05	0.0	0.0
US, MI	Michigan	9986857	2020-03-06	0.0	0.0
US, MI	Michigan	9986857	2020-03-07	0.0	0.0
US, MI	Michigan	9986857	2020-03-08	0.14285714285714285	0.14285714285714285
US, MI	Michigan	9986857	2020-03-09	0.2857142857142857	0.14285714285714285
US, MI	Michigan	9986857	2020-03-10	0.42857142857142855	0.14285714285714285
US, MI	Michigan	9986857	2020-03-11	0.5714285714285714	0.14285714285714285
US, MI	Michigan	9986857	2020-03-12	0.7142857142857143	0.14285714285714285
US, MI	Michigan	9986857	2020-03-13	0.8571428571428571	0.14285714285714285
US, MI	Michigan	9986857	2020-03-14	1.1428571428571428	0.2857142857142857
US, MI	Michigan	9986857	2020-03-15	1.2857142857142858	0.14285714285714285
US, MI	Michigan	9986857	2020-03-16	1.5714285714285714	0.2857142857142857
US, MI	Michigan	9986857	2020-03-17	2.2857142857142856	0.7142857142857143
US, MI	Michigan	9986857	2020-03-18	3.857142857142857	1.5714285714285714
US, MI	Michigan	9986857	2020-03-19	6.285714285714286	2.4285714285714284
US, MI	Michigan	9986857	2020-03-20	10.571428571428571	4.285714285714286
US, MI	Michigan	9986857	2020-03-21	17.571428571428573	7.0
US, MI	Michigan	9986857	2020-03-22	27.428571428571427	9.857142857142858
US, MI	Michigan	9986857	2020-03-23	42.285714285714285	14.857142857142858
US, MI	Michigan	9986857	2020-03-24	60.0	17.714285714285715
US, MI	Michigan	9986857	2020-03-25	80.71428571428571	20.714285714285715
US, MI	Michigan	9986857	2020-03-26	108.57142857142857	27.857142857142858
US, MI	Michigan	9986857	2020-03-27	145.85714285714286	37.285714285714285
US, MI	Michigan	9986857	2020-03-28	191.42857142857142	45.57142857142857
US, MI	Michigan	9986857	2020-03-29	246.0	54.57142857142857
US, MI	Michigan	9986857	2020-03-30	304.7142857142857	58.714285714285715
US, MI	Michigan	9986857	2020-03-31	369.7142857142857	65.0
US, MI	Michigan	9986857	2020-04-01	443.7142857142857	74.0
US, MI	Michigan	9986857	2020-04-02	526.5714285714286	82.85714285714286
US, MI	Michigan	9986857	2020-04-03	615.8571428571429	89.28571428571429
US, MI	Michigan	9986857	2020-04-04	711.1428571428571	95.28571428571429
US, MI	Michigan	9986857	2020-04-05	812.7142857142857	101.57142857142857
US, MI	Michigan	9986857	2020-04-06	934.5714285714286	121.85714285714286
US, MI	Michigan	9986857	2020-04-07	1063.4285714285713	128.85714285714286
US, MI	Michigan	9986857	2020-04-08	1194.4285714285713	131.0
US, MI	Michigan	9986857	2020-04-09	1327.4285714285713	133.0
US, MI	Michigan	9986857	2020-04-10	1467.7142857142858	140.28571428571428
US, MI	Michigan	9986857	2020-04-11	1613.2857142857142	145.57142857142858
US, MI	Michigan	9986857	2020-04-12	1752.142857142857	138.85714285714286
US, MI	Michigan	9986857	2020-04-13	1895.5714285714287	143.42857142857142
US, MI	Michigan	9986857	2020-04-14	2034.5714285714287	139.0
US, MI	Michigan	9986857	2020-04-15	2171.5714285714284	137.0
US, MI	Michigan	9986857	2020-04-16	2302.0	130.42857142857142
US, MI	Michigan	9986857	2020-04-17	2423.0	121.0
US, MI	Michigan	9986857	2020-04-18	2556.0	133.0
US, MI	Michigan	9986857	2020-04-19	2701.8571428571427	145.85714285714286
US, MI	Michigan	9986857	2020-04-20	2829.285714285714	127.42857142857143
US, MI	Michigan	9986857	2020-04-21	2954.8571428571427	125.57142857142857
US, MI	Michigan	9986857	2020-04-22	3091.1428571428573	136.28571428571428
US, MI	Michigan	9986857	2020-04-23	3228.4285714285716	137.28571428571428
US, MI	Michigan	9986857	2020-04-24	3374.1428571428573	145.71428571428572
US, MI	Michigan	9986857	2020-04-25	3500.1428571428573	126.0
US, MI	Michigan	9986857	2020-04-26	3619.285714285714	119.14285714285714
US, MI	Michigan	9986857	2020-04-27	3733.8571428571427	114.57142857142857
US, MI	Michigan	9986857	2020-04-28	3860.285714285714	126.42857142857143
US, MI	Michigan	9986857	2020-04-29	3967.8571428571427	107.57142857142857
US, MI	Michigan	9986857	2020-04-30	4074.5714285714284	106.71428571428571
US, MI	Michigan	9986857	2020-05-01	4163.857142857143	89.28571428571429
US, MI	Michigan	9986857	2020-05-02	4249.0	85.14285714285714
US, MI	Michigan	9986857	2020-05-03	4329.714285714285	80.71428571428571
US, MI	Michigan	9986857	2020-05-04	4407.571428571428	77.85714285714286
US, MI	Michigan	9986857	2020-05-05	4483.714285714285	76.14285714285714
US, MI	Michigan	9986857	2020-05-06	4558.714285714285	75.0
US, MI	Michigan	9986857	2020-05-07	4625.428571428572	66.71428571428571
US, MI	Michigan	9986857	2020-05-08	4698.714285714285	73.28571428571429
US, MI	Michigan	9986857	2020-05-09	4767.285714285715	68.57142857142857
US, MI	Michigan	9986857	2020-05-10	4833.428571428572	66.14285714285714
US, MI	Michigan	9986857	2020-05-11	4896.857142857143	63.42857142857143
US, MI	Michigan	9986857	2020-05-12	4947.857142857143	51.0
US, MI	Michigan	9986857	2020-05-13	4996.571428571428	48.714285714285715
US, MI	Michigan	9986857	2020-05-14	5044.571428571428	48.0
US, MI	Michigan	9986857	2020-05-15	5094.0	49.42857142857143
US, MI	Michigan	9986857	2020-05-16	5144.142857142857	50.142857142857146
US, MI	Michigan	9986857	2020-05-17	5193.714285714285	49.57142857142857
US, MI	Michigan	9986857	2020-05-18	5241.857142857143	48.142857142857146
US, MI	Michigan	9986857	2020-05-19	5291.285714285715	49.42857142857143
US, MI	Michigan	9986857	2020-05-20	5340.142857142857	48.857142857142854
US, MI	Michigan	9986857	2020-05-21	5387.428571428572	47.285714285714285
US, MI	Michigan	9986857	2020-05-22	5424.0	36.57142857142857
US, MI	Michigan	9986857	2020-05-23	5463.714285714285	39.714285714285715
US, MI	Michigan	9986857	2020-05-24	5498.857142857143	35.142857142857146
US, MI	Michigan	9986857	2020-05-25	5534.714285714285	35.857142857142854
US, MI	Michigan	9986857	2020-05-26	5569.571428571428	34.857142857142854
US, MI	Michigan	9986857	2020-05-27	5607.428571428572	37.857142857142854
US, MI	Michigan	9986857	2020-05-28	5647.285714285715	39.857142857142854
US, MI	Michigan	9986857	2020-05-29	5688.571428571428	41.285714285714285
US, MI	Michigan	9986857	2020-05-30	5722.714285714285	34.142857142857146
US, MI	Michigan	9986857	2020-05-31	5755.142857142857	32.42857142857143
US, MI	Michigan	9986857	2020-06-01	5792.714285714285	37.57142857142857
US, MI	Michigan	9986857	2020-06-02	5823.0	30.285714285714285
US, MI	Michigan	9986857	2020-06-03	5851.0	28.0
US, MI	Michigan	9986857	2020-06-04	5877.285714285715	26.285714285714285
US, MI	Michigan	9986857	2020-06-05	5899.571428571428	22.285714285714285
US, MI	Michigan	9986857	2020-06-06	5919.428571428572	19.857142857142858
US, MI	Michigan	9986857	2020-06-07	5940.285714285715	20.857142857142858
US, MI	Michigan	9986857	2020-06-08	5951.857142857143	11.571428571428571
US, MI	Michigan	9986857	2020-06-09	5965.714285714285	13.857142857142858
US, MI	Michigan	9986857	2020-06-10	5978.428571428572	12.714285714285714
US, MI	Michigan	9986857	2020-06-11	5989.285714285715	10.857142857142858
US, MI	Michigan	9986857	2020-06-12	6001.142857142857	11.857142857142858
US, MI	Michigan	9986857	2020-06-13	6013.142857142857	12.0
US, MI	Michigan	9986857	2020-06-14	6024.0	10.857142857142858
US, MI	Michigan	9986857	2020-06-15	6035.0	11.0
US, MI	Michigan	9986857	2020-06-16	6045.571428571428	10.571428571428571
US, MI	Michigan	9986857	2020-06-17	6056.142857142857	10.571428571428571
US, MI	Michigan	9986857	2020-06-18	6067.428571428572	11.285714285714286
US, MI	Michigan	9986857	2020-06-19	6078.142857142857	10.714285714285714
US, MI	Michigan	9986857	2020-06-20	6089.285714285715	11.142857142857142
US, MI	Michigan	9986857	2020-06-21	6099.571428571428	10.285714285714286
US, MI	Michigan	9986857	2020-06-22	6109.142857142857	9.571428571428571
US, MI	Michigan	9986857	2020-06-23	6118.571428571428	9.428571428571429
US, MI	Michigan	9986857	2020-06-24	6128.142857142857	9.571428571428571
US, MI	Michigan	9986857	2020-06-25	6137.285714285715	9.142857142857142
US, MI	Michigan	9986857	2020-06-26	6149.285714285715	12.0
US, MI	Michigan	9986857	2020-06-27	6161.285714285715	12.0
US, MI	Michigan	9986857	2020-06-28	6172.571428571428	11.285714285714286
US, MI	Michigan	9986857	2020-06-29	6184.142857142857	11.571428571428571
US, MI	Michigan	9986857	2020-06-30	6193.428571428572	9.285714285714286
US, MI	Michigan	9986857	2020-07-01	6202.142857142857	8.714285714285714
US, MI	Michigan	9986857	2020-07-02	6210.714285714285	8.571428571428571
US, MI	Michigan	9986857	2020-07-03	6219.0	8.285714285714286
US, MI	Michigan	9986857	2020-07-04	6228.142857142857	9.142857142857142
US, MI	Michigan	9986857	2020-07-05	6236.571428571428	8.428571428571429
US, MI	Michigan	9986857	2020-07-06	6246.571428571428	10.0
US, MI	Michigan	9986857	2020-07-07	6260.142857142857	13.571428571428571
US, MI	Michigan	9986857	2020-07-08	6273.857142857143	13.714285714285714
US, MI	Michigan	9986857	2020-07-09	6288.142857142857	14.285714285714286
US, MI	Michigan	9986857	2020-07-10	6298.857142857143	10.714285714285714
US, MI	Michigan	9986857	2020-07-11	6308.571428571428	9.714285714285714
US, MI	Michigan	9986857	2020-07-12	6319.571428571428	11.0
US, MI	Michigan	9986857	2020-07-13	6329.571428571428	10.0
US, MI	Michigan	9986857	2020-07-14	6336.857142857143	7.285714285714286
US, MI	Michigan	9986857	2020-07-15	6344.285714285715	7.428571428571429
US, MI	Michigan	9986857	2020-07-16	6351.714285714285	7.428571428571429
US, MI	Michigan	9986857	2020-07-17	6359.714285714285	8.0
US, MI	Michigan	9986857	2020-07-18	6368.0	8.285714285714286
US, MI	Michigan	9986857	2020-07-19	6374.714285714285	6.714285714285714
US, MI	Michigan	9986857	2020-07-20	6381.142857142857	6.428571428571429
US, MI	Michigan	9986857	2020-07-21	6386.285714285715	5.142857142857143
US, MI	Michigan	9986857	2020-07-22	6391.142857142857	4.857142857142857
US, MI	Michigan	9986857	2020-07-23	6395.714285714285	4.571428571428571
US, MI	Michigan	9986857	2020-07-24	6401.285714285715	5.571428571428571
US, MI	Michigan	9986857	2020-07-25	6406.142857142857	4.857142857142857
US, MI	Michigan	9986857	2020-07-26	6413.0	6.857142857142857
US, MI	Michigan	9986857	2020-07-27	6420.142857142857	7.142857142857143
US, MI	Michigan	9986857	2020-07-28	6428.285714285715	8.142857142857142
US, MI	Michigan	9986857	2020-07-29	6436.428571428572	8.142857142857142
US, MI	Michigan	9986857	2020-07-30	6445.285714285715	8.857142857142858
US, MI	Michigan	9986857	2020-07-31	6452.428571428572	7.142857142857143
US, MI	Michigan	9986857	2020-08-01	6460.428571428572	8.0
US, MI	Michigan	9986857	2020-08-02	6469.428571428572	9.0
US, MI	Michigan	9986857	2020-08-03	6480.0	10.571428571428571
US, MI	Michigan	9986857	2020-08-04	6489.857142857143	10.571428571428571
US, MI	Michigan	9986857	2020-08-05	6500.714285714285	11.571428571428571
US, MI	Michigan	9986857	2020-08-06	6511.0	11.0
US, MI	Michigan	9986857	2020-08-07	6523.0	12.714285714285714
US, NJ	New Jersey	8882190	2020-01-25	0.0	0.0
US, NJ	New Jersey	8882190	2020-01-26	0.0	0.0
US, NJ	New Jersey	8882190	2020-01-27	0.0	0.0
US, NJ	New Jersey	8882190	2020-01-28	0.0	0.0
US, NJ	New Jersey	8882190	2020-01-29	0.0	0.0
US, NJ	New Jersey	8882190	2020-01-30	0.0	0.0
US, NJ	New Jersey	8882190	2020-01-31	0.0	0.0
US, NJ	New Jersey	8882190	2020-02-01	0.0	0.0
US, NJ	New Jersey	8882190	2020-02-02	0.0	0.0
US, NJ	New Jersey	8882190	2020-02-03	0.0	0.0
US, NJ	New Jersey	8882190	2020-02-04	0.0	0.0
US, NJ	New Jersey	8882190	2020-02-05	0.0	0.0
US, NJ	New Jersey	8882190	2020-02-06	0.0	0.0
US, NJ	New Jersey	8882190	2020-02-07	0.0	0.0
US, NJ	New Jersey	8882190	2020-02-08	0.0	0.0
US, NJ	New Jersey	8882190	2020-02-09	0.0	0.0
US, NJ	New Jersey	8882190	2020-02-10	0.0	0.0
US, NJ	New Jersey	8882190	2020-02-11	0.0	0.0
US, NJ	New Jersey	8882190	2020-02-12	0.0	0.0
US, NJ	New Jersey	8882190	2020-02-13	0.0	0.0
US, NJ	New Jersey	8882190	2020-02-14	0.0	0.0
US, NJ	New Jersey	8882190	2020-02-15	0.0	0.0
US, NJ	New Jersey	8882190	2020-02-16	0.0	0.0
US, NJ	New Jersey	8882190	2020-02-17	0.0	0.0
US, NJ	New Jersey	8882190	2020-02-18	0.0	0.0
US, NJ	New Jersey	8882190	2020-02-19	0.0	0.0
US, NJ	New Jersey	8882190	2020-02-20	0.0	0.0
US, NJ	New Jersey	8882190	2020-02-21	0.0	0.0
US, NJ	New Jersey	8882190	2020-02-22	0.0	0.0
US, NJ	New Jersey	8882190	2020-02-23	0.0	0.0
US, NJ	New Jersey	8882190	2020-02-24	0.0	0.0
US, NJ	New Jersey	8882190	2020-02-25	0.0	0.0
US, NJ	New Jersey	8882190	2020-02-26	0.0	0.0
US, NJ	New Jersey	8882190	2020-02-27	0.0	0.0
US, NJ	New Jersey	8882190	2020-02-28	0.0	0.0
US, NJ	New Jersey	8882190	2020-02-29	0.0	0.0
US, NJ	New Jersey	8882190	2020-03-01	0.0	0.0
US, NJ	New Jersey	8882190	2020-03-02	0.0	0.0
US, NJ	New Jersey	8882190	2020-03-03	0.0	0.0
US, NJ	New Jersey	8882190	2020-03-04	0.0	0.0
US, NJ	New Jersey	8882190	2020-03-05	0.0	0.0
US, NJ	New Jersey	8882190	2020-03-06	0.14285714285714285	0.14285714285714285
US, NJ	New Jersey	8882190	2020-03-07	0.2857142857142857	0.14285714285714285
US, NJ	New Jersey	8882190	2020-03-08	0.42857142857142855	0.14285714285714285
US, NJ	New Jersey	8882190	2020-03-09	0.5714285714285714	0.14285714285714285
US, NJ	New Jersey	8882190	2020-03-10	0.7142857142857143	0.14285714285714285
US, NJ	New Jersey	8882190	2020-03-11	1.0	0.2857142857142857
US, NJ	New Jersey	8882190	2020-03-12	1.2857142857142858	0.2857142857142857
US, NJ	New Jersey	8882190	2020-03-13	1.7142857142857142	0.42857142857142855
US, NJ	New Jersey	8882190	2020-03-14	2.5714285714285716	0.8571428571428571
US, NJ	New Jersey	8882190	2020-03-15	4.285714285714286	1.7142857142857142
US, NJ	New Jersey	8882190	2020-03-16	6.428571428571429	2.142857142857143
US, NJ	New Jersey	8882190	2020-03-17	9.428571428571429	3.0
US, NJ	New Jersey	8882190	2020-03-18	13.285714285714286	3.857142857142857
US, NJ	New Jersey	8882190	2020-03-19	18.714285714285715	5.428571428571429
US, NJ	New Jersey	8882190	2020-03-20	26.714285714285715	8.0
US, NJ	New Jersey	8882190	2020-03-21	37.285714285714285	10.571428571428571
US, NJ	New Jersey	8882190	2020-03-22	51.0	13.714285714285714
US, NJ	New Jersey	8882190	2020-03-23	68.85714285714286	17.857142857142858
US, NJ	New Jersey	8882190	2020-03-24	93.14285714285714	24.285714285714285
US, NJ	New Jersey	8882190	2020-03-25	120.28571428571429	27.142857142857142
US, NJ	New Jersey	8882190	2020-03-26	152.85714285714286	32.57142857142857
US, NJ	New Jersey	8882190	2020-03-27	196.57142857142858	43.714285714285715
US, NJ	New Jersey	8882190	2020-03-28	253.0	56.42857142857143
US, NJ	New Jersey	8882190	2020-03-29	334.7142857142857	81.71428571428571
US, NJ	New Jersey	8882190	2020-03-30	431.2857142857143	96.57142857142857
US, NJ	New Jersey	8882190	2020-03-31	555.1428571428571	123.85714285714286
US, NJ	New Jersey	8882190	2020-04-01	693.1428571428571	138.0
US, NJ	New Jersey	8882190	2020-04-02	845.8571428571429	152.71428571428572
US, NJ	New Jersey	8882190	2020-04-03	1026.857142857143	181.0
US, NJ	New Jersey	8882190	2020-04-04	1240.857142857143	214.0
US, NJ	New Jersey	8882190	2020-04-05	1465.0	224.14285714285714
US, NJ	New Jersey	8882190	2020-04-06	1709.5714285714287	244.57142857142858
US, NJ	New Jersey	8882190	2020-04-07	1966.0	256.42857142857144
US, NJ	New Jersey	8882190	2020-04-08	2239.0	273.0
US, NJ	New Jersey	8882190	2020-04-09	2514.1428571428573	275.14285714285717
US, NJ	New Jersey	8882190	2020-04-10	2806.285714285714	292.14285714285717
US, NJ	New Jersey	8882190	2020-04-11	3108.285714285714	302.0
US, NJ	New Jersey	8882190	2020-04-12	3431.1428571428573	322.85714285714283
US, NJ	New Jersey	8882190	2020-04-13	3767.1428571428573	336.0
US, NJ	New Jersey	8882190	2020-04-14	4097.857142857143	330.7142857142857
US, NJ	New Jersey	8882190	2020-04-15	4442.0	344.14285714285717
US, NJ	New Jersey	8882190	2020-04-16	4787.0	345.0
US, NJ	New Jersey	8882190	2020-04-17	5115.0	328.0
US, NJ	New Jersey	8882190	2020-04-18	5446.285714285715	331.2857142857143
US, NJ	New Jersey	8882190	2020-04-19	5761.0	314.7142857142857
US, NJ	New Jersey	8882190	2020-04-20	6064.142857142857	303.14285714285717
US, NJ	New Jersey	8882190	2020-04-21	6364.857142857143	300.7142857142857
US, NJ	New Jersey	8882190	2020-04-22	6625.571428571428	260.7142857142857
US, NJ	New Jersey	8882190	2020-04-23	6882.0	256.42857142857144
US, NJ	New Jersey	8882190	2020-04-24	7157.714285714285	275.7142857142857
US, NJ	New Jersey	8882190	2020-04-25	7421.571428571428	263.85714285714283
US, NJ	New Jersey	8882190	2020-04-26	7710.714285714285	289.14285714285717
US, NJ	New Jersey	8882190	2020-04-27	8006.285714285715	295.57142857142856
US, NJ	New Jersey	8882190	2020-04-28	8296.0	289.7142857142857
US, NJ	New Jersey	8882190	2020-04-29	8599.714285714286	303.7142857142857
US, NJ	New Jersey	8882190	2020-04-30	8892.0	292.2857142857143
US, NJ	New Jersey	8882190	2020-05-01	9171.857142857143	279.85714285714283
US, NJ	New Jersey	8882190	2020-05-02	9448.0	276.14285714285717
US, NJ	New Jersey	8882190	2020-05-03	9694.142857142857	246.14285714285714
US, NJ	New Jersey	8882190	2020-05-04	9917.42857142857	223.28571428571428
US, NJ	New Jersey	8882190	2020-05-05	10132.142857142857	214.71428571428572
US, NJ	New Jersey	8882190	2020-05-06	10347.285714285714	215.14285714285714
US, NJ	New Jersey	8882190	2020-05-07	10566.42857142857	219.14285714285714
US, NJ	New Jersey	8882190	2020-05-08	10765.42857142857	199.0
US, NJ	New Jersey	8882190	2020-05-09	10945.57142857143	180.14285714285714
US, NJ	New Jersey	8882190	2020-05-10	11121.142857142857	175.57142857142858
US, NJ	New Jersey	8882190	2020-05-11	11301.142857142857	180.0
US, NJ	New Jersey	8882190	2020-05-12	11473.714285714286	172.57142857142858
US, NJ	New Jersey	8882190	2020-05-13	11638.857142857143	165.14285714285714
US, NJ	New Jersey	8882190	2020-05-14	11802.714285714286	163.85714285714286
US, NJ	New Jersey	8882190	2020-05-15	11958.857142857143	156.14285714285714
US, NJ	New Jersey	8882190	2020-05-16	12112.0	153.14285714285714
US, NJ	New Jersey	8882190	2020-05-17	12245.42857142857	133.42857142857142
US, NJ	New Jersey	8882190	2020-05-18	12370.285714285714	124.85714285714286
US, NJ	New Jersey	8882190	2020-05-19	12492.57142857143	122.28571428571429
US, NJ	New Jersey	8882190	2020-05-20	12608.142857142857	115.57142857142857
US, NJ	New Jersey	8882190	2020-05-21	12714.0	105.85714285714286
US, NJ	New Jersey	8882190	2020-05-22	12806.142857142857	92.14285714285714
US, NJ	New Jersey	8882190	2020-05-23	12895.142857142857	89.0
US, NJ	New Jersey	8882190	2020-05-24	12980.142857142857	85.0
US, NJ	New Jersey	8882190	2020-05-25	13062.42857142857	82.28571428571429
US, NJ	New Jersey	8882190	2020-05-26	13145.42857142857	83.0
US, NJ	New Jersey	8882190	2020-05-27	13229.857142857143	84.42857142857143
US, NJ	New Jersey	8882190	2020-05-28	13316.42857142857	86.57142857142857
US, NJ	New Jersey	8882190	2020-05-29	13402.857142857143	86.42857142857143
US, NJ	New Jersey	8882190	2020-05-30	13483.857142857143	81.0
US, NJ	New Jersey	8882190	2020-05-31	13567.714285714286	83.85714285714286
US, NJ	New Jersey	8882190	2020-06-01	13645.142857142857	77.42857142857143
US, NJ	New Jersey	8882190	2020-06-02	13715.857142857143	70.71428571428571
US, NJ	New Jersey	8882190	2020-06-03	13787.0	71.14285714285714
US, NJ	New Jersey	8882190	2020-06-04	13859.57142857143	72.57142857142857
US, NJ	New Jersey	8882190	2020-06-05	13938.0	78.42857142857143
US, NJ	New Jersey	8882190	2020-06-06	14011.42857142857	73.42857142857143
US, NJ	New Jersey	8882190	2020-06-07	14080.857142857143	69.42857142857143
US, NJ	New Jersey	8882190	2020-06-08	14145.714285714286	64.85714285714286
US, NJ	New Jersey	8882190	2020-06-09	14221.57142857143	75.85714285714286
US, NJ	New Jersey	8882190	2020-06-10	14292.857142857143	71.28571428571429
US, NJ	New Jersey	8882190	2020-06-11	14365.714285714286	72.85714285714286
US, NJ	New Jersey	8882190	2020-06-12	14437.57142857143	71.85714285714286
US, NJ	New Jersey	8882190	2020-06-13	14504.714285714286	67.14285714285714
US, NJ	New Jersey	8882190	2020-06-14	14567.285714285714	62.57142857142857
US, NJ	New Jersey	8882190	2020-06-15	14627.42857142857	60.142857142857146
US, NJ	New Jersey	8882190	2020-06-16	14671.57142857143	44.142857142857146
US, NJ	New Jersey	8882190	2020-06-17	14712.57142857143	41.0
US, NJ	New Jersey	8882190	2020-06-18	14751.857142857143	39.285714285714285
US, NJ	New Jersey	8882190	2020-06-19	14786.42857142857	34.57142857142857
US, NJ	New Jersey	8882190	2020-06-20	14822.142857142857	35.714285714285715
US, NJ	New Jersey	8882190	2020-06-21	14848.57142857143	36.714285714285715
US, NJ	New Jersey	8882190	2020-06-22	14875.142857142857	36.857142857142854
US, NJ	New Jersey	8882190	2020-06-23	14902.285714285714	37.42857142857143
US, NJ	New Jersey	8882190	2020-06-24	14929.42857142857	37.42857142857143
US, NJ	New Jersey	8882190	2020-06-26	14957.285714285714	38.142857142857146
US, NJ	New Jersey	8882190	2020-06-27	14983.714285714286	36.714285714285715
US, NJ	New Jersey	8882190	2020-06-28	15007.0	33.57142857142857
US, NJ	New Jersey	8882190	2020-06-29	15042.714285714286	35.714285714285715
US, NJ	New Jersey	8882190	2020-06-30	15077.142857142857	34.42857142857143
US, NJ	New Jersey	8882190	2020-07-01	15110.857142857143	33.714285714285715
US, NJ	New Jersey	8882190	2020-07-02	15144.714285714286	33.857142857142854
US, NJ	New Jersey	8882190	2020-07-03	15179.857142857143	35.142857142857146
US, NJ	New Jersey	8882190	2020-07-04	15216.142857142857	36.285714285714285
US, NJ	New Jersey	8882190	2020-07-05	15264.857142857143	48.714285714285715
US, NJ	New Jersey	8882190	2020-07-06	15309.857142857143	45.0
US, NJ	New Jersey	8882190	2020-07-07	15357.857142857143	48.0
US, NJ	New Jersey	8882190	2020-07-08	15402.714285714286	44.857142857142854
US, NJ	New Jersey	8882190	2020-07-09	15450.0	47.285714285714285
US, NJ	New Jersey	8882190	2020-07-10	15493.0	43.0
US, NJ	New Jersey	8882190	2020-07-11	15536.142857142857	43.142857142857146
US, NJ	New Jersey	8882190	2020-07-12	15567.142857142857	31.0
US, NJ	New Jersey	8882190	2020-07-13	15596.42857142857	29.285714285714285
US, NJ	New Jersey	8882190	2020-07-14	15621.285714285714	24.857142857142858
US, NJ	New Jersey	8882190	2020-07-15	15647.142857142857	25.857142857142858
US, NJ	New Jersey	8882190	2020-07-16	15669.285714285714	22.142857142857142
US, NJ	New Jersey	8882190	2020-07-17	15691.42857142857	22.142857142857142
US, NJ	New Jersey	8882190	2020-07-18	15705.142857142857	18.0
US, NJ	New Jersey	8882190	2020-07-19	15719.42857142857	18.571428571428573
US, NJ	New Jersey	8882190	2020-07-20	15732.57142857143	17.428571428571427
US, NJ	New Jersey	8882190	2020-07-21	15745.142857142857	16.857142857142858
US, NJ	New Jersey	8882190	2020-07-23	15759.142857142857	18.285714285714285
US, NJ	New Jersey	8882190	2020-07-24	15774.857142857143	20.0
US, NJ	New Jersey	8882190	2020-07-25	15785.142857142857	18.428571428571427
US, NJ	New Jersey	8882190	2020-07-26	15797.857142857143	16.571428571428573
US, NJ	New Jersey	8882190	2020-07-27	15807.142857142857	13.142857142857142
US, NJ	New Jersey	8882190	2020-07-28	15815.714285714286	12.428571428571429
US, NJ	New Jersey	8882190	2020-07-30	15824.142857142857	12.285714285714286
US, NJ	New Jersey	8882190	2020-07-31	15831.714285714286	11.428571428571429
US, NJ	New Jersey	8882190	2020-08-01	15835.142857142857	9.428571428571429
US, NJ	New Jersey	8882190	2020-08-02	15840.857142857143	7.857142857142857
US, NJ	New Jersey	8882190	2020-08-03	15848.0	9.285714285714286
US, NJ	New Jersey	8882190	2020-08-04	15854.285714285714	8.428571428571429
US, NJ	New Jersey	8882190	2020-08-06	15860.285714285714	8.142857142857142
US, NJ	New Jersey	8882190	2020-08-07	15866.57142857143	8.428571428571429
US, NJ	New Jersey	8882190	2020-08-08	15871.714285714286	8.0
US, NY	New York	19453561	2020-01-25	0.0	0.0
US, NY	New York	19453561	2020-01-26	0.0	0.0
US, NY	New York	19453561	2020-01-27	0.0	0.0
US, NY	New York	19453561	2020-01-28	0.0	0.0
US, NY	New York	19453561	2020-01-29	0.0	0.0
US, NY	New York	19453561	2020-01-30	0.0	0.0
US, NY	New York	19453561	2020-01-31	0.0	0.0
US, NY	New York	19453561	2020-02-01	0.0	0.0
US, NY	New York	19453561	2020-02-02	0.0	0.0
US, NY	New York	19453561	2020-02-03	0.0	0.0
US, NY	New York	19453561	2020-02-04	0.0	0.0
US, NY	New York	19453561	2020-02-05	0.0	0.0
US, NY	New York	19453561	2020-02-06	0.0	0.0
US, NY	New York	19453561	2020-02-07	0.0	0.0
US, NY	New York	19453561	2020-02-08	0.0	0.0
US, NY	New York	19453561	2020-02-09	0.0	0.0
US, NY	New York	19453561	2020-02-10	0.0	0.0
US, NY	New York	19453561	2020-02-11	0.0	0.0
US, NY	New York	19453561	2020-02-12	0.0	0.0
US, NY	New York	19453561	2020-02-13	0.0	0.0
US, NY	New York	19453561	2020-02-14	0.0	0.0
US, NY	New York	19453561	2020-02-15	0.0	0.0
US, NY	New York	19453561	2020-02-16	0.0	0.0
US, NY	New York	19453561	2020-02-17	0.0	0.0
US, NY	New York	19453561	2020-02-18	0.0	0.0
US, NY	New York	19453561	2020-02-19	0.0	0.0
US, NY	New York	19453561	2020-02-20	0.0	0.0
US, NY	New York	19453561	2020-02-21	0.0	0.0
US, NY	New York	19453561	2020-02-22	0.0	0.0
US, NY	New York	19453561	2020-02-23	0.0	0.0
US, NY	New York	19453561	2020-02-24	0.0	0.0
US, NY	New York	19453561	2020-02-25	0.0	0.0
US, NY	New York	19453561	2020-02-26	0.0	0.0
US, NY	New York	19453561	2020-02-27	0.0	0.0
US, NY	New York	19453561	2020-02-28	0.0	0.0
US, NY	New York	19453561	2020-02-29	0.0	0.0
US, NY	New York	19453561	2020-03-01	0.0	0.0
US, NY	New York	19453561	2020-03-02	0.0	0.0
US, NY	New York	19453561	2020-03-03	0.0	0.0
US, NY	New York	19453561	2020-03-04	0.0	0.0
US, NY	New York	19453561	2020-03-05	0.0	0.0
US, NY	New York	19453561	2020-03-06	0.0	0.0
US, NY	New York	19453561	2020-03-07	0.14285714285714285	0.14285714285714285
US, NY	New York	19453561	2020-03-08	0.2857142857142857	0.14285714285714285
US, NY	New York	19453561	2020-03-09	0.5714285714285714	0.2857142857142857
US, NY	New York	19453561	2020-03-10	1.2857142857142858	0.7142857142857143
US, NY	New York	19453561	2020-03-11	2.7142857142857144	1.4285714285714286
US, NY	New York	19453561	2020-03-12	5.714285714285714	3.0
US, NY	New York	19453561	2020-03-13	10.714285714285714	5.0
US, NY	New York	19453561	2020-03-14	19.142857142857142	8.428571428571429
US, NY	New York	19453561	2020-03-15	32.142857142857146	13.0
US, NY	New York	19453561	2020-03-16	52.857142857142854	20.714285714285715
US, NY	New York	19453561	2020-03-17	80.0	27.142857142857142
US, NY	New York	19453561	2020-03-18	119.57142857142857	39.57142857142857
US, NY	New York	19453561	2020-03-19	171.85714285714286	52.285714285714285
US, NY	New York	19453561	2020-03-20	240.28571428571428	68.42857142857143
US, NY	New York	19453561	2020-03-21	326.42857142857144	86.14285714285714
US, NY	New York	19453561	2020-03-22	443.57142857142856	117.14285714285714
US, NY	New York	19453561	2020-03-23	597.8571428571429	154.28571428571428
US, NY	New York	19453561	2020-03-24	798.7142857142857	200.85714285714286
US, NY	New York	19453561	2020-03-25	1047.857142857143	249.14285714285714
US, NY	New York	19453561	2020-03-26	1361.857142857143	314.0
US, NY	New York	19453561	2020-03-27	1751.857142857143	390.0
US, NY	New York	19453561	2020-03-28	2225.1428571428573	473.2857142857143
US, NY	New York	19453561	2020-03-29	2782.4285714285716	557.2857142857143
US, NY	New York	19453561	2020-03-30	3395.5714285714284	613.1428571428571
US, NY	New York	19453561	2020-03-31	4039.714285714286	644.1428571428571
US, NY	New York	19453561	2020-04-01	4739.857142857143	700.1428571428571
US, NY	New York	19453561	2020-04-02	5508.0	768.1428571428571
US, NY	New York	19453561	2020-04-03	6336.428571428572	828.4285714285714
US, NY	New York	19453561	2020-04-04	7201.0	864.5714285714286
US, NY	New York	19453561	2020-04-05	8085.0	884.0
US, NY	New York	19453561	2020-04-06	8989.42857142857	904.4285714285714
US, NY	New York	19453561	2020-04-07	9941.857142857143	952.4285714285714
US, NY	New York	19453561	2020-04-08	10916.142857142857	974.2857142857143
US, NY	New York	19453561	2020-04-09	11883.0	966.8571428571429
US, NY	New York	19453561	2020-04-10	12821.42857142857	938.4285714285714
US, NY	New York	19453561	2020-04-11	13731.42857142857	910.0
US, NY	New York	19453561	2020-04-12	14608.42857142857	877.0
US, NY	New York	19453561	2020-04-13	15514.142857142857	905.7142857142857
US, NY	New York	19453561	2020-04-14	16436.85714285714	922.7142857142857
US, NY	New York	19453561	2020-04-15	17290.0	871.8571428571429
US, NY	New York	19453561	2020-04-16	18093.0	821.7142857142857
US, NY	New York	19453561	2020-04-17	18843.571428571428	769.2857142857143
US, NY	New York	19453561	2020-04-18	19575.714285714286	750.8571428571429
US, NY	New York	19453561	2020-04-20	20280.85714285714	723.8571428571429
US, NY	New York	19453561	2020-04-21	20898.14285714286	636.0
US, NY	New York	19453561	2020-04-22	21424.0	544.5714285714286
US, NY	New York	19453561	2020-04-23	21949.0	525.0
US, NY	New York	19453561	2020-04-24	22432.285714285714	483.2857142857143
US, NY	New York	19453561	2020-04-25	22905.714285714286	473.42857142857144
US, NY	New York	19453561	2020-04-26	23338.428571428572	432.7142857142857
US, NY	New York	19453561	2020-04-27	23744.85714285714	406.42857142857144
US, NY	New York	19453561	2020-04-28	24130.571428571428	385.7142857142857
US, NY	New York	19453561	2020-04-29	24498.85714285714	368.2857142857143
US, NY	New York	19453561	2020-04-30	24848.714285714286	349.85714285714283
US, NY	New York	19453561	2020-05-01	25191.0	342.2857142857143
US, NY	New York	19453561	2020-05-02	25550.85714285714	359.85714285714283
US, NY	New York	19453561	2020-05-03	25890.285714285714	339.42857142857144
US, NY	New York	19453561	2020-05-04	26222.285714285714	332.0
US, NY	New York	19453561	2020-05-05	26544.428571428572	322.14285714285717
US, NY	New York	19453561	2020-05-06	26850.85714285714	306.42857142857144
US, NY	New York	19453561	2020-05-07	27135.14285714286	284.2857142857143
US, NY	New York	19453561	2020-05-08	27410.14285714286	275.0
US, NY	New York	19453561	2020-05-09	27633.0	222.85714285714286
US, NY	New York	19453561	2020-05-10	27846.14285714286	213.14285714285714
US, NY	New York	19453561	2020-05-11	28051.85714285714	205.71428571428572
US, NY	New York	19453561	2020-05-12	28250.571428571428	198.71428571428572
US, NY	New York	19453561	2020-05-13	28442.428571428572	191.85714285714286
US, NY	New York	19453561	2020-05-14	28618.428571428572	176.0
US, NY	New York	19453561	2020-05-15	28792.14285714286	173.71428571428572
US, NY	New York	19453561	2020-05-16	28953.571428571428	161.42857142857142
US, NY	New York	19453561	2020-05-17	29104.85714285714	151.28571428571428
US, NY	New York	19453561	2020-05-18	29233.0	128.14285714285714
US, NY	New York	19453561	2020-05-19	29363.571428571428	130.57142857142858
US, NY	New York	19453561	2020-05-20	29488.285714285714	124.71428571428571
US, NY	New York	19453561	2020-05-21	29614.714285714286	126.42857142857143
US, NY	New York	19453561	2020-05-22	29721.0	106.28571428571429
US, NY	New York	19453561	2020-05-23	29837.0	116.0
US, NY	New York	19453561	2020-05-24	29945.0	108.0
US, NY	New York	19453561	2020-05-25	30053.571428571428	108.57142857142857
US, NY	New York	19453561	2020-05-26	30147.571428571428	94.0
US, NY	New York	19453561	2020-05-27	30238.0	90.42857142857143
US, NY	New York	19453561	2020-05-28	30333.428571428572	95.42857142857143
US, NY	New York	19453561	2020-05-29	30427.85714285714	94.42857142857143
US, NY	New York	19453561	2020-05-30	30504.0	76.14285714285714
US, NY	New York	19453561	2020-05-31	30593.714285714286	89.71428571428571
US, NY	New York	19453561	2020-06-01	30677.0	83.28571428571429
US, NY	New York	19453561	2020-06-02	30754.85714285714	77.85714285714286
US, NY	New York	19453561	2020-06-03	30837.571428571428	82.71428571428571
US, NY	New York	19453561	2020-06-04	30909.0	71.42857142857143
US, NY	New York	19453561	2020-06-05	30977.85714285714	68.85714285714286
US, NY	New York	19453561	2020-06-06	31049.85714285714	72.0
US, NY	New York	19453561	2020-06-07	31107.85714285714	58.0
US, NY	New York	19453561	2020-06-08	31179.0	71.14285714285714
US, NY	New York	19453561	2020-06-09	31245.714285714286	66.71428571428571
US, NY	New York	19453561	2020-06-10	31302.85714285714	57.142857142857146
US, NY	New York	19453561	2020-06-11	31356.428571428572	53.57142857142857
US, NY	New York	19453561	2020-06-12	31412.85714285714	56.42857142857143
US, NY	New York	19453561	2020-06-13	31461.571428571428	48.714285714285715
US, NY	New York	19453561	2020-06-14	31509.285714285714	47.714285714285715
US, NY	New York	19453561	2020-06-15	31538.0	28.714285714285715
US, NY	New York	19453561	2020-06-16	31575.428571428572	37.42857142857143
US, NY	New York	19453561	2020-06-17	31614.14285714286	38.714285714285715
US, NY	New York	19453561	2020-06-18	31653.428571428572	39.285714285714285
US, NY	New York	19453561	2020-06-19	31693.714285714286	40.285714285714285
US, NY	New York	19453561	2020-06-20	31734.14285714286	40.42857142857143
US, NY	New York	19453561	2020-06-21	31777.0	42.857142857142854
US, NY	New York	19453561	2020-06-22	31819.428571428572	42.42857142857143
US, NY	New York	19453561	2020-06-23	31853.0	33.57142857142857
US, NY	New York	19453561	2020-06-24	31882.14285714286	29.142857142857142
US, NY	New York	19453561	2020-06-25	31909.0	26.857142857142858
US, NY	New York	19453561	2020-06-26	31937.14285714286	28.142857142857142
US, NY	New York	19453561	2020-06-27	31963.0	25.857142857142858
US, NY	New York	19453561	2020-06-28	31986.0	23.0
US, NY	New York	19453561	2020-06-29	32016.85714285714	30.857142857142858
US, NY	New York	19453561	2020-06-30	32048.14285714286	31.285714285714285
US, NY	New York	19453561	2020-07-01	32085.714285714286	37.57142857142857
US, NY	New York	19453561	2020-07-02	32122.571428571428	36.857142857142854
US, NY	New York	19453561	2020-07-03	32152.714285714286	30.142857142857142
US, NY	New York	19453561	2020-07-04	32182.428571428572	29.714285714285715
US, NY	New York	19453561	2020-07-05	32213.714285714286	31.285714285714285
US, NY	New York	19453561	2020-07-06	32241.428571428572	27.714285714285715
US, NY	New York	19453561	2020-07-07	32268.0	26.571428571428573
US, NY	New York	19453561	2020-07-08	32288.571428571428	20.571428571428573
US, NY	New York	19453561	2020-07-09	32313.714285714286	25.142857142857142
US, NY	New York	19453561	2020-07-10	32337.285714285714	23.571428571428573
US, NY	New York	19453561	2020-07-11	32362.428571428572	25.142857142857142
US, NY	New York	19453561	2020-07-12	32385.714285714286	23.285714285714285
US, NY	New York	19453561	2020-07-13	32404.571428571428	18.857142857142858
US, NY	New York	19453561	2020-07-14	32423.85714285714	19.285714285714285
US, NY	New York	19453561	2020-07-15	32444.571428571428	20.714285714285715
US, NY	New York	19453561	2020-07-16	32460.428571428572	15.857142857142858
US, NY	New York	19453561	2020-07-17	32476.428571428572	16.0
US, NY	New York	19453561	2020-07-18	32495.14285714286	18.714285714285715
US, NY	New York	19453561	2020-07-19	32516.285714285714	21.142857142857142
US, NY	New York	19453561	2020-07-20	32535.285714285714	19.0
US, NY	New York	19453561	2020-07-21	32553.85714285714	18.571428571428573
US, NY	New York	19453561	2020-07-22	32573.14285714286	19.285714285714285
US, NY	New York	19453561	2020-07-23	32593.0	19.857142857142858
US, NY	New York	19453561	2020-07-24	32612.0	19.0
US, NY	New York	19453561	2020-07-25	32626.285714285714	14.285714285714286
US, NY	New York	19453561	2020-07-26	32639.0	12.714285714285714
US, NY	New York	19453561	2020-07-27	32652.285714285714	13.285714285714286
US, NY	New York	19453561	2020-07-28	32664.571428571428	12.285714285714286
US, NY	New York	19453561	2020-07-29	32676.0	11.428571428571429
US, NY	New York	19453561	2020-07-30	32686.571428571428	10.571428571428571
US, NY	New York	19453561	2020-07-31	32696.85714285714	10.285714285714286
US, NY	New York	19453561	2020-08-01	32710.571428571428	13.714285714285714
US, NY	New York	19453561	2020-08-02	32721.0	10.428571428571429
US, NY	New York	19453561	2020-08-03	32731.14285714286	10.142857142857142
US, NY	New York	19453561	2020-08-04	32741.714285714286	10.571428571428571
US, NY	New York	19453561	2020-08-05	32750.85714285714	9.142857142857142
US, NY	New York	19453561	2020-08-06	32759.714285714286	8.857142857142858
US, NY	New York	19453561	2020-08-07	32768.57142857143	8.857142857142858
US, NY	New York	19453561	2020-08-08	32774.71428571428	6.142857142857143
US, NY	New York	19453561	2020-08-09	32781.71428571428	7.0
US, PA	Pennsylvania	12801989	2020-01-25	0.0	0.0
US, PA	Pennsylvania	12801989	2020-01-26	0.0	0.0
US, PA	Pennsylvania	12801989	2020-01-27	0.0	0.0
US, PA	Pennsylvania	12801989	2020-01-28	0.0	0.0
US, PA	Pennsylvania	12801989	2020-01-29	0.0	0.0
US, PA	Pennsylvania	12801989	2020-01-30	0.0	0.0
US, PA	Pennsylvania	12801989	2020-01-31	0.0	0.0
US, PA	Pennsylvania	12801989	2020-02-01	0.0	0.0
US, PA	Pennsylvania	12801989	2020-02-02	0.0	0.0
US, PA	Pennsylvania	12801989	2020-02-03	0.0	0.0
US, PA	Pennsylvania	12801989	2020-02-04	0.0	0.0
US, PA	Pennsylvania	12801989	2020-02-05	0.0	0.0
US, PA	Pennsylvania	12801989	2020-02-06	0.0	0.0
US, PA	Pennsylvania	12801989	2020-02-07	0.0	0.0
US, PA	Pennsylvania	12801989	2020-02-08	0.0	0.0
US, PA	Pennsylvania	12801989	2020-02-09	0.0	0.0
US, PA	Pennsylvania	12801989	2020-02-10	0.0	0.0
US, PA	Pennsylvania	12801989	2020-02-11	0.0	0.0
US, PA	Pennsylvania	12801989	2020-02-12	0.0	0.0
US, PA	Pennsylvania	12801989	2020-02-13	0.0	0.0
US, PA	Pennsylvania	12801989	2020-02-14	0.0	0.0
US, PA	Pennsylvania	12801989	2020-02-15	0.0	0.0
US, PA	Pennsylvania	12801989	2020-02-16	0.0	0.0
US, PA	Pennsylvania	12801989	2020-02-17	0.0	0.0
US, PA	Pennsylvania	12801989	2020-02-18	0.0	0.0
US, PA	Pennsylvania	12801989	2020-02-19	0.0	0.0
US, PA	Pennsylvania	12801989	2020-02-20	0.0	0.0
US, PA	Pennsylvania	12801989	2020-02-21	0.0	0.0
US, PA	Pennsylvania	12801989	2020-02-22	0.0	0.0
US, PA	Pennsylvania	12801989	2020-02-23	0.0	0.0
US, PA	Pennsylvania	12801989	2020-02-24	0.0	0.0
US, PA	Pennsylvania	12801989	2020-02-25	0.0	0.0
US, PA	Pennsylvania	12801989	2020-02-26	0.0	0.0
US, PA	Pennsylvania	12801989	2020-02-27	0.0	0.0
US, PA	Pennsylvania	12801989	2020-02-28	0.0	0.0
US, PA	Pennsylvania	12801989	2020-02-29	0.0	0.0
US, PA	Pennsylvania	12801989	2020-03-01	0.0	0.0
US, PA	Pennsylvania	12801989	2020-03-02	0.0	0.0
US, PA	Pennsylvania	12801989	2020-03-03	0.0	0.0
US, PA	Pennsylvania	12801989	2020-03-04	0.0	0.0
US, PA	Pennsylvania	12801989	2020-03-05	0.0	0.0
US, PA	Pennsylvania	12801989	2020-03-06	0.0	0.0
US, PA	Pennsylvania	12801989	2020-03-07	0.0	0.0
US, PA	Pennsylvania	12801989	2020-03-08	0.0	0.0
US, PA	Pennsylvania	12801989	2020-03-09	0.0	0.0
US, PA	Pennsylvania	12801989	2020-03-10	0.0	0.0
US, PA	Pennsylvania	12801989	2020-03-11	0.0	0.0
US, PA	Pennsylvania	12801989	2020-03-12	0.0	0.0
US, PA	Pennsylvania	12801989	2020-03-13	0.0	0.0
US, PA	Pennsylvania	12801989	2020-03-14	0.14285714285714285	0.14285714285714285
US, PA	Pennsylvania	12801989	2020-03-15	0.2857142857142857	0.14285714285714285
US, PA	Pennsylvania	12801989	2020-03-16	0.42857142857142855	0.14285714285714285
US, PA	Pennsylvania	12801989	2020-03-17	0.7142857142857143	0.2857142857142857
US, PA	Pennsylvania	12801989	2020-03-18	1.2857142857142858	0.5714285714285714
US, PA	Pennsylvania	12801989	2020-03-19	2.142857142857143	0.8571428571428571
US, PA	Pennsylvania	12801989	2020-03-20	3.2857142857142856	1.1428571428571428
US, PA	Pennsylvania	12801989	2020-03-21	5.285714285714286	2.0
US, PA	Pennsylvania	12801989	2020-03-22	7.714285714285714	2.4285714285714284
US, PA	Pennsylvania	12801989	2020-03-23	10.714285714285714	3.0
US, PA	Pennsylvania	12801989	2020-03-24	15.285714285714286	4.571428571428571
US, PA	Pennsylvania	12801989	2020-03-25	20.571428571428573	5.285714285714286
US, PA	Pennsylvania	12801989	2020-03-26	26.857142857142858	6.285714285714286
US, PA	Pennsylvania	12801989	2020-03-27	34.714285714285715	7.857142857142857
US, PA	Pennsylvania	12801989	2020-03-28	43.142857142857146	8.428571428571429
US, PA	Pennsylvania	12801989	2020-03-29	53.42857142857143	10.285714285714286
US, PA	Pennsylvania	12801989	2020-03-30	64.85714285714286	11.428571428571429
US, PA	Pennsylvania	12801989	2020-03-31	79.42857142857143	14.571428571428571
US, PA	Pennsylvania	12801989	2020-04-01	95.14285714285714	15.714285714285714
US, PA	Pennsylvania	12801989	2020-04-02	113.57142857142857	18.428571428571427
US, PA	Pennsylvania	12801989	2020-04-03	139.85714285714286	26.285714285714285
US, PA	Pennsylvania	12801989	2020-04-04	174.71428571428572	34.857142857142854
US, PA	Pennsylvania	12801989	2020-04-05	211.14285714285714	36.42857142857143
US, PA	Pennsylvania	12801989	2020-04-06	256.2857142857143	45.142857142857146
US, PA	Pennsylvania	12801989	2020-04-07	308.7142857142857	52.42857142857143
US, PA	Pennsylvania	12801989	2020-04-08	366.7142857142857	58.0
US, PA	Pennsylvania	12801989	2020-04-09	425.2857142857143	58.57142857142857
US, PA	Pennsylvania	12801989	2020-04-10	488.7142857142857	63.42857142857143
US, PA	Pennsylvania	12801989	2020-04-11	554.5714285714286	65.85714285714286
US, PA	Pennsylvania	12801989	2020-04-12	625.4285714285714	70.85714285714286
US, PA	Pennsylvania	12801989	2020-04-13	697.2857142857143	71.85714285714286
US, PA	Pennsylvania	12801989	2020-04-14	774.2857142857143	77.0
US, PA	Pennsylvania	12801989	2020-04-15	877.0	102.71428571428571
US, PA	Pennsylvania	12801989	2020-04-16	985.4285714285714	108.42857142857143
US, PA	Pennsylvania	12801989	2020-04-17	1117.2857142857142	131.85714285714286
US, PA	Pennsylvania	12801989	2020-04-18	1245.0	127.71428571428571
US, PA	Pennsylvania	12801989	2020-04-19	1371.142857142857	126.14285714285714
US, PA	Pennsylvania	12801989	2020-04-20	1489.142857142857	118.0
US, PA	Pennsylvania	12801989	2020-04-21	1596.4285714285713	107.28571428571429
US, PA	Pennsylvania	12801989	2020-04-22	1673.5714285714287	77.14285714285714
US, PA	Pennsylvania	12801989	2020-04-23	1750.4285714285713	76.85714285714286
US, PA	Pennsylvania	12801989	2020-04-24	1812.142857142857	61.714285714285715
US, PA	Pennsylvania	12801989	2020-04-25	1912.142857142857	100.0
US, PA	Pennsylvania	12801989	2020-04-26	2019.4285714285713	107.28571428571429
US, PA	Pennsylvania	12801989	2020-04-27	2146.285714285714	126.85714285714286
US, PA	Pennsylvania	12801989	2020-04-28	2275.1428571428573	128.85714285714286
US, PA	Pennsylvania	12801989	2020-04-29	2404.285714285714	129.14285714285714
US, PA	Pennsylvania	12801989	2020-04-30	2540.285714285714	136.0
US, PA	Pennsylvania	12801989	2020-05-01	2702.1428571428573	161.85714285714286
US, PA	Pennsylvania	12801989	2020-05-02	2841.0	138.85714285714286
US, PA	Pennsylvania	12801989	2020-05-03	3000.1428571428573	159.14285714285714
US, PA	Pennsylvania	12801989	2020-05-04	3154.4285714285716	154.28571428571428
US, PA	Pennsylvania	12801989	2020-05-05	3309.285714285714	154.85714285714286
US, PA	Pennsylvania	12801989	2020-05-06	3464.4285714285716	155.14285714285714
US, PA	Pennsylvania	12801989	2020-05-07	3606.4285714285716	142.0
US, PA	Pennsylvania	12801989	2020-05-08	3711.4285714285716	105.0
US, PA	Pennsylvania	12801989	2020-05-09	3818.4285714285716	107.0
US, PA	Pennsylvania	12801989	2020-05-10	3918.285714285714	99.85714285714286
US, PA	Pennsylvania	12801989	2020-05-11	4019.285714285714	101.0
US, PA	Pennsylvania	12801989	2020-05-12	4119.428571428572	100.14285714285714
US, PA	Pennsylvania	12801989	2020-05-13	4217.857142857143	98.42857142857143
US, PA	Pennsylvania	12801989	2020-05-14	4315.428571428572	97.57142857142857
US, PA	Pennsylvania	12801989	2020-05-15	4417.428571428572	102.0
US, PA	Pennsylvania	12801989	2020-05-16	4514.0	96.57142857142857
US, PA	Pennsylvania	12801989	2020-05-17	4597.0	83.0
US, PA	Pennsylvania	12801989	2020-05-18	4681.0	84.0
US, PA	Pennsylvania	12801989	2020-05-19	4771.285714285715	90.28571428571429
US, PA	Pennsylvania	12801989	2020-05-20	4862.857142857143	91.57142857142857
US, PA	Pennsylvania	12801989	2020-05-21	4953.0	90.14285714285714
US, PA	Pennsylvania	12801989	2020-05-22	5029.428571428572	76.42857142857143
US, PA	Pennsylvania	12801989	2020-05-23	5100.142857142857	70.71428571428571
US, PA	Pennsylvania	12801989	2020-05-24	5172.142857142857	72.0
US, PA	Pennsylvania	12801989	2020-05-25	5237.0	64.85714285714286
US, PA	Pennsylvania	12801989	2020-05-26	5297.714285714285	60.714285714285715
US, PA	Pennsylvania	12801989	2020-05-27	5357.571428571428	59.857142857142854
US, PA	Pennsylvania	12801989	2020-05-28	5417.714285714285	60.142857142857146
US, PA	Pennsylvania	12801989	2020-05-29	5489.714285714285	72.0
US, PA	Pennsylvania	12801989	2020-05-30	5557.857142857143	68.14285714285714
US, PA	Pennsylvania	12801989	2020-05-31	5623.428571428572	65.57142857142857
US, PA	Pennsylvania	12801989	2020-06-01	5685.428571428572	62.0
US, PA	Pennsylvania	12801989	2020-06-02	5741.714285714285	56.285714285714285
US, PA	Pennsylvania	12801989	2020-06-03	5797.142857142857	55.42857142857143
US, PA	Pennsylvania	12801989	2020-06-04	5852.285714285715	55.142857142857146
US, PA	Pennsylvania	12801989	2020-06-05	5901.857142857143	49.57142857142857
US, PA	Pennsylvania	12801989	2020-06-06	5947.571428571428	45.714285714285715
US, PA	Pennsylvania	12801989	2020-06-07	5987.714285714285	40.142857142857146
US, PA	Pennsylvania	12801989	2020-06-08	6025.428571428572	37.714285714285715
US, PA	Pennsylvania	12801989	2020-06-09	6065.428571428572	40.0
US, PA	Pennsylvania	12801989	2020-06-10	6104.285714285715	38.857142857142854
US, PA	Pennsylvania	12801989	2020-06-11	6145.714285714285	41.42857142857143
US, PA	Pennsylvania	12801989	2020-06-12	6183.142857142857	37.42857142857143
US, PA	Pennsylvania	12801989	2020-06-13	6219.857142857143	36.714285714285715
US, PA	Pennsylvania	12801989	2020-06-14	6255.285714285715	35.42857142857143
US, PA	Pennsylvania	12801989	2020-06-15	6289.142857142857	33.857142857142854
US, PA	Pennsylvania	12801989	2020-06-16	6318.857142857143	29.714285714285715
US, PA	Pennsylvania	12801989	2020-06-17	6348.571428571428	29.714285714285715
US, PA	Pennsylvania	12801989	2020-06-18	6374.714285714285	26.142857142857142
US, PA	Pennsylvania	12801989	2020-06-19	6401.571428571428	26.857142857142858
US, PA	Pennsylvania	12801989	2020-06-20	6430.0	28.428571428571427
US, PA	Pennsylvania	12801989	2020-06-21	6458.0	28.0
US, PA	Pennsylvania	12801989	2020-06-22	6483.714285714285	25.714285714285715
US, PA	Pennsylvania	12801989	2020-06-23	6510.0	26.285714285714285
US, PA	Pennsylvania	12801989	2020-06-24	6536.142857142857	26.142857142857142
US, PA	Pennsylvania	12801989	2020-06-25	6563.0	26.857142857142858
US, PA	Pennsylvania	12801989	2020-06-26	6589.428571428572	26.428571428571427
US, PA	Pennsylvania	12801989	2020-06-27	6613.142857142857	23.714285714285715
US, PA	Pennsylvania	12801989	2020-06-28	6635.285714285715	22.142857142857142
US, PA	Pennsylvania	12801989	2020-06-29	6659.142857142857	23.857142857142858
US, PA	Pennsylvania	12801989	2020-06-30	6680.0	20.857142857142858
US, PA	Pennsylvania	12801989	2020-07-01	6701.0	21.0
US, PA	Pennsylvania	12801989	2020-07-02	6721.0	20.0
US, PA	Pennsylvania	12801989	2020-07-03	6740.714285714285	19.714285714285715
US, PA	Pennsylvania	12801989	2020-07-04	6759.0	18.285714285714285
US, PA	Pennsylvania	12801989	2020-07-05	6778.428571428572	19.428571428571427
US, PA	Pennsylvania	12801989	2020-07-06	6797.571428571428	19.142857142857142
US, PA	Pennsylvania	12801989	2020-07-07	6818.714285714285	21.142857142857142
US, PA	Pennsylvania	12801989	2020-07-08	6840.285714285715	21.571428571428573
US, PA	Pennsylvania	12801989	2020-07-09	6862.714285714285	22.428571428571427
US, PA	Pennsylvania	12801989	2020-07-10	6883.285714285715	20.571428571428573
US, PA	Pennsylvania	12801989	2020-07-11	6904.0	20.714285714285715
US, PA	Pennsylvania	12801989	2020-07-12	6923.428571428572	19.428571428571427
US, PA	Pennsylvania	12801989	2020-07-13	6941.142857142857	17.714285714285715
US, PA	Pennsylvania	12801989	2020-07-14	6958.0	16.857142857142858
US, PA	Pennsylvania	12801989	2020-07-15	6974.857142857143	16.857142857142858
US, PA	Pennsylvania	12801989	2020-07-16	6991.142857142857	16.285714285714285
US, PA	Pennsylvania	12801989	2020-07-17	7008.285714285715	17.142857142857142
US, PA	Pennsylvania	12801989	2020-07-18	7025.428571428572	17.142857142857142
US, PA	Pennsylvania	12801989	2020-07-19	7041.0	15.571428571428571
US, PA	Pennsylvania	12801989	2020-07-20	7057.0	16.0
US, PA	Pennsylvania	12801989	2020-07-21	7072.571428571428	15.571428571428571
US, PA	Pennsylvania	12801989	2020-07-22	7087.571428571428	15.0
US, PA	Pennsylvania	12801989	2020-07-23	7102.714285714285	15.142857142857142
US, PA	Pennsylvania	12801989	2020-07-24	7117.428571428572	14.714285714285714
US, PA	Pennsylvania	12801989	2020-07-25	7130.857142857143	13.428571428571429
US, PA	Pennsylvania	12801989	2020-07-26	7145.285714285715	14.428571428571429
US, PA	Pennsylvania	12801989	2020-07-27	7158.285714285715	13.0
US, PA	Pennsylvania	12801989	2020-07-28	7171.857142857143	13.571428571428571
US, PA	Pennsylvania	12801989	2020-07-29	7185.571428571428	13.714285714285714
US, PA	Pennsylvania	12801989	2020-07-30	7198.857142857143	13.285714285714286
US, PA	Pennsylvania	12801989	2020-07-31	7212.285714285715	13.428571428571429
US, PA	Pennsylvania	12801989	2020-08-01	7224.142857142857	11.857142857142858
US, PA	Pennsylvania	12801989	2020-08-02	7236.714285714285	12.571428571428571
US, PA	Pennsylvania	12801989	2020-08-03	7249.428571428572	12.714285714285714
US, PA	Pennsylvania	12801989	2020-08-04	7262.428571428572	13.0
US, PA	Pennsylvania	12801989	2020-08-05	7275.0	12.571428571428571
US, PA	Pennsylvania	12801989	2020-08-06	7287.857142857143	12.857142857142858
US, PA	Pennsylvania	12801989	2020-08-07	7301.428571428572	13.571428571428571
US, PA	Pennsylvania	12801989	2020-08-08	7319.428571428572	18.0
US, PA	Pennsylvania	12801989	2020-08-09	7335.571428571428	16.142857142857142
